# Supplementary material for: Fine-scale genomic tracking of Ross River virus using nanopore sequencing
Source: Parasit Vectors. 2023 Jun 6;16:186. doi: 10.1186/s13071-023-05734-z (PMC10243270; doi:10.1186/s13071-023-05734-z)
Supplement: Supplementary file 1 — Additional file 1. Speciation of mosquitoes from sample traps. Tabulated data of all mosquito species and numbers detected in traps used for RRV sequencing. Only traps that had applicable data are shown. [file 13071_2023_5734_MOESM1_ESM.xlsx]

## Sheet: Sheet1
			Total	Ae vigilax	Ae bancrofianus	Ae alternans	Cq linealis	Ae canptohrlus	Cx quinquefasciatus	Cx globocxitus	Ae notoscriptus	Ae. camptorhyncus	Cx molestus	Cx austrulicus	An annulipes
20-01085-0027	MP	MP-20-Mar-1	1113									1093	3		17	Subsample_1
20-01085-0007	HL	HL-20-Mar	282			1			2	232	1	254		2
20-01085-0028	MP	MP-20-Mar-2	1113									1093	3		17	Subsample_1
20-01287-0004	MP	MP-20-Mar-3	4219	8	16						16	4091	32		56
20-01287-0008	WP	WP-20-Mar-1	1802								2					Subsample_2
20-01287-0009	WP	WP-20-Mar-2	1802									1800				Subsample_2
20-01395-0006	MP	MP-20-Mar-4	2028									500	1	1		Subsample_3
20-01395-0007	MP	MP-20-Mar-5	2028													Subsample_3
20-01482-0018	WP	WP-20-Apr	2263									1000
20-01482-0019	MP	MP-20-Apr	1801									1000	11		3
20-01544-0003	HS	HS-20-Apr	252						2	8	2	224	7	9
20-01544-0004	GB	GB-20-Apr	516				1	2		2		504	2	3
20-05168-0033	GB	GB-20-Nov	4848							48		4800
20-05244-0009	HS	HS-20-Dec	3368							20		3322	13	13
21-00309-0024	GB	GB-21-Jan	2194							13		2168	13
21-00309-0026	LS	LS-21-Jan	4536							27	9	4500
LS-2022-Dec	LS	LS-22-Dec	6942
