# Supplementary material for: Fine-scale genomic tracking of Ross River virus using nanopore sequencing
Source: Parasit Vectors. 2023 Jun 6;16:186. doi: 10.1186/s13071-023-05734-z (PMC10243270; doi:10.1186/s13071-023-05734-z)
Supplement: Supplementary file 2 — Additional file 2. RRV genomes used for generation of one full genome for standardisation; 123 RRV whole genome sequences used to generate a singular consensus file to standardised all generated RRV whole genome sequences against. All sequences are listed with their accession number and were downloaded from NCBI. [file 13071_2023_5734_MOESM2_ESM.fasta]

123 RRV whole genome sequences used to generate a singular consensus file to standadised all generated RRV whole genome seuqences against. 


>MK028846.1_1 |Ross River virus isolate Ross River Virus/A.camptorynchus-tc/Australia/1995/DC5692, partial genome
AAGGCCCTTCAGAAAGCATTCCCGGCTTTTGAGGTTGAATCACAGCAGGTCACACCCAATGACCATGCTAATGCCAGAGC
TTTTTCGCATCTGGCCACAAAGTTAATTGAACAAGAGGTTCCAACCAACATCACCATCCTGGATGTGGGCAGCGCGCCCG
CAAGGAGGTTGATGTCTGACCACAGCTACCATTGCATTTGTCCCATGAAGAGTGCGGAAGACCCAGAGAGATTAGCAAAC
TACGCCCGGAAACTGGCAAAAGCAGCAGGGGAAGTGCTAGACAAAAATGTGTCCGGTAAGATCACGGACCTGCAGGACGT
CATGGCAACCCCCGATCTGGAATCTCCAACGTTTTGTCTCCACACCGACGAGACGTGTCGCACTAGAGCTGAAGTAGCTG
TGTACCAGGACGTGTACGCGGTACACGCACCGACCTCGCTTTATCATCAAGCGATGAAAGGGGTCAGGACAGTATATTGG
ATAGGATTCGATACCACCCCATTCATGTTTGAGGTCTTGGCTGGCGCATACCCAACGTATTCCACGAATTGGGCGGACGA
ACAGGTCCTGCAGGCACGTAACATCGGCCTATGTGCGACCAGTCTTAGCGAAGGACATCGAGGAAAAATCTCTATTATGA
GGAAGAAGCGCCTAAGGCCGAGCGACAGGGTCATGTTCTCGGTTGGGTCAACGCTATATATAGAAAGTAGACGCCTCCTT
AAGAGTTGGCATCTTCCCTCCGTGTTCCACCTGAAAGGCAAGAATAGCTTTACTTGCAGGTGCGATACAATAGTTTCATG
CGAGGGCTACGTTGTTAAAAAGATCACAATGAGCCCAGGGACGTACGGGAAGACGGTCGGATACGCCGTTACGCACCATG
CAGAAGGTTTCCTAATGTGCAAGGTGACGGACACTGTGCGCGGGGAGAGAGTATCATTCCCGGTATGCACTTATGTGCCT
GCAACCATTTGCGATCAGATGACAGGAATCCTGGCTACCGACGTCACACCCGAAGATGCGCAGAAGCTACTGGTGGGTTT
GAACCAACGTATAGTTGTGAATGGCAGAACCCAAAGGAACACCAACACAATGAAAAACTACCTATTGCCGGTAGTGGCCC
AAGCTTTCAGCAAGTGGGCACGAGAAGCAAAAGCAGACATGGAGGATGAGAAACCTCTGGGAACTAGAGAAAGAACCCTG
ACGTTTTGTTGCCTGTGGGCATTCAAGAACCACAAGACACACACCATGTACAAAAGGCCGGATACACAAACTATAGTCAA
GGTGCCATCTACTTTTGACTCGTTTGTGATTCCAAGCCTGTGGTCCTCCAGCCTATCCATAGGCATACGGCAAAGAATAA
AACTACTGTTAGGCCCAAAACTCTCGCGAGACCTCCCGTACTCTGGAGACCGAAACGAAGCGCGAGAAGCAGAGAAGGAA
GCCGAAGAGACCAAGGAAGCAGAATTGACACGGGAAGCACTGCCACCATTGGTGGGAAGCAACTGTGCTGATGACGTCGA
TCGGGTAGATGTGGAAGAGCTGACGTACCGCGCCGGAGCAGGGGTAGTGGAGACACCCAGAAATGCGCTCAAAGTGACAC
CACAAGAGCGCGATCAGCTGATCGGCGCGTACCTGATCTTGTCTCCGCAAACAGTACTGAAGAGTGAAAAACTCACACCG
ATACATCCACTGGCGGAGCAAGTGACAATCATGACGCACTCAGGAAGATCAGGCAGATACCCGGTTGACCGCTACGACGG
ACGAGTGTTGGTCCCGACGGGCGCAGCGATCCCCGTCAGCGAATTTCAAGCACTCAGTGAGAGTGCTACTATGGTCTACA
ACGAACGTGAGTTCATCAATCGCAAGTTGCACCATATAGCACTCTACGGCCCCGCCCTAAACACTGATGAGGAGAACTAT
GAAAAAGTCAGGGCAGAGAGAGCCGAAGCTGAATACGTGTTCGACGTTGACAAGAGGACGTGCGTGAAGAGAGAAGAAGC
ATCGGGCCTTGTACTAGTTGGCGATTTAATCAACCCACCCTTCCATGAGTTCGCGTACGAAGGACTGAAGATACGGCCCG
CAGCGCCTTTCCAAACTACGGTCATTGGCGTCTTCGGGGTACCTGGTTCCGGTAAGTCAGCCATAATCAAGAGTGTGGTG
ACTACGAGGGACCTGGTCGCCAGTGGGAAGAAGGAGAACTGCCAGGAGATAGTTAATGATGTCAAAAAGCAGAGAGGACT
GGATGTAACAGCCAGGACTGTTGACTCTATCCTGTTGAACGGGTGCAGAAGAGGAGTAGAGAATCTATACGTGGACGAAG
CATTTGCCTGTCATTCAGGTACACTGTTGGCCCTTATTGCCATGGTGAAACCAACTGGCAAGGTGATCCTATGCGGGGAC
CCAAAACAGTGTGGATTCTTTAACCTGATGCAGCTGAAGGTGAACTTCAACCACGATATCTGCACACAAGTGCTCCACAA
AAGCATATCCAGAAGATGCACCCTCCCGATTACGGCTATCGTCTCGACCCTACACTATCAGGGTAAGATGAGAACCACGA
ACTTATGTAGTGCACCCATCCAGATAGACACAACAGGTACCACTAAACCAGCCAAAGGAGACATCGTGTTAACGTGCTTC
CGCGGTTGGGTAAAGCAACTGCAGATAGACTATCGTGGACACGAAGTCATGACAGCAGCTGCATCACAAGGACTGACTAG
AAAAGGGGTATACGCCGTTAGGCAGAAAGTGAATGAAAACCCACTTTATGCCCCTACATCAGAACATGTCAACGTATTGC
TGACTAGAACCGAAAACCGGCTGGTGTGGAAAACACTGTCGGGAGACCCGTGGATAAAGGTGTTAACCAATATCCCCAAG
GGCGATTTCAGCGCTACGTTGGAGGAGTGGCAAGAGGAGCATGACAACATTATGAACGCCCTTCGCGAAAAGTCGACAGC
AGTAGACCCGTTCCAGAACAAAGCCAAAGTCTGCTGGGCAAAGTGCCTCGTGCAGGTCCTAGAAACAGCTGGGATACGCA
TGACGGCAGAGGAGTGGGATACAGTGTTGGCTTTCCGCGAAGATAGGGCGTACTCACCTGAAGTGGCTCTGAACGAGAGC
TGTACCAAGTATTACGGCGTTGATTTAGACAGCGGATTGTTCTCTGCCCAATCGGTCTCATTGTACTATGAAAACAACCA
CTGGGACAATAGACCGGGCGGCCGGATGTATGGATTCAACCGTGAAGTCGCCCGTAAGTTCGAGCAACGCTACCCATTCC
TGAGAGGTAAGATGGACTCGGGGCTACAAGTTAATGTTCCGGAGAGAAAAGTACAGCCATTCAATGCTGAATGTAATATA
TTACCATCAAACAGGCGACTTCCGCACGCCCTCGTCACCAGCTACCAGCAGTGCCAGGGCGAGAGGGTAGAATGGCTTTT
GAAGAAGCTTCCAGGATACCATTTATTGCTGGTAAGCGAGTACAATCTGGCGCTGCCCCATAAAAGAGTATTTTGGATTG
CACCACCCCATGTGTCTGGTGCAGACCGTATTTATGATCTTGACCTAGGGTTACCCCTGAATGCAGGCCGTTACGACTTG
GTATTTGTGAACATACACACTGAGTACAGGACGCACCATTACCAACAGTGCGTCGACCATTCCATGAAGTTACAGATGTT
GGGCGGTGACTCCTTACACCTATTGAAGCCTGGCGGCTCACTGCTTATCCGTGCTTACGGGTACGCCGACAGAGTCAGCG
AAATGGTGGTCACTGCATTAGCTAGGAAGTTTTCCGCCTTTAGAGTCCTGAGACCAGCATGTGTAACAAGTAACACTGAA
GTCTTTCTGTTGTTTACCAATTTTGATAACGGCAGAAGGGCTGTGACTCTTCACCAGGCCAATCAGAGGCTTAGCTCCAT
GTTTGCATGCAACGGGCTGCACACAGCCGGATGCGCACCCTCATACCGTGTGCGCAGGACCGACATTTCCGGGCACGCCG
AGGAGGCGGTTGTCAATGCCGCCAATGCGAAAGGCACAGTCGGCGATGGGGTTTGCAGAGCGGTGGCGAGAAAATGGCCA
GACTCCTTCAAAGGTGCCGCGACTCCCGTGGGTACGGCCAAGTTGGTACAGGCCAACGGTATGAATGTCATCCATGCAGT
AGGCCCGAATTTCTCCACGGTGACCGAGGCAGAGGGCGACAGAGAGTTGGCCGCCGCATACCGTGCCGTGGCGGGCATCA
TCAATGCTAGTAACATTAAGAGTGTAGCCATCCCTCTGTTGTCGACGGGGGTGTTCTCCGGGGGTAAAGATAGAGTCATG
CAGTCACTAAATCACCTGTTTACCGCAATGGACACCACGGACGCTGACGTAGTCATCTATTGCCGCGACAAAGCCTGGGA
GAAGAAAATCCAGGAGGCTATTGATCGCCGCACCGCTGTGGAATTGGTTTCTGAAGACATCTCACTCGAGTCTGACTTGA
TACGGGTGCACCCGGATAGTTGCTTGGTAGGCAGAAAAGGTTACAGCGTAACAGATGGGAAGCTGCATTCGTACCTGGAA
GGTACCCGCTTTCATCAGACTGCGGTGGATATGGCTGAGATATCTACCTTGTGGCCGAAACTTCAGGACGCAAACGAACA
AATATGCTTGTATGCATTGGGTGAGAGTATGGACAGTATCAGAACGAAATGTCCCGTCGAGGACGCCGATTCGTCCACGC
CTCCGAAAACGGTTCCTTGTCTGTGTAGGTATGCTATGACTGCTGAGAGAGTGGCGAGGCTTCGGATGAACAACACTAAG
GCCATAATTGTGTGCTCTTCATTCCCCTTACCGAAGTACAGAATTGAAGGCGTCCAGAAGGTCAAGTGCGACCGAGTGCT
GATTTTTGACCAGACGGTGCCATCTCTGGTCAGTCCAAGGAAATACATACCAGCCGCCGCCCCCA---------------
---------------------TGCACGCAGATACCGTGAGCTTGGATTCTACAGTATCCACAGGATCCGCGTGGTCGTTC
CCATCCGAGGCCACGTATGAGACCATGGAAGTATTGGCTGAGGTGCACCACTCGGAACCTCCAGTCCCGCCACCGCGCAG
GCGTCGTGCGCAGGTGACGATGCACCACCAGGAGCTGTTGGAGGTTTCTGACATGCACACCCCGATTGCGGCAAGGGTCG
AGATCCCAGTGTATGATACCGCCATTGTAGTGGAGAGAGTGGCCATTCCCTGCACGAGTGAGTACGCAACCCCCATACCA
ACACCACGGGC---AAGGGTCGTACCCGTGCCGGCACCACGCATTCAGCGAGCGTCGACGTACAGGGTCTCTCCTACACC
CACGCCTCGCGCTCTGAGAGCCTCGGTATGCAGTGTGACCACTAGTGCTGGGGTAGAGTTTCCTTGGGCGCCTGAAGATC
TGGAGGTACTCACCGAGCCCGTGCATTGCGAAATGCGCGAGCCGGTTGAGTTACCGTGGGAGCCTGAGGACGTTGATGTC
CAGTTCGGAGATTTTGAAACGCCCGACAAAATCCAGTTCGGAGACATTGATTTCGACCAATTCTGACTAGGCAGAGCGGG
GGCGTACATCTTCTCGTCTGATATCGGACCGGGGCACTTACAACAGAAGTCAGTACGGCAACACGCACTACCGTGCGAAA
TGCTATACGCCCACGAGGAGGAAAGGACGTACCCCCCCGCACTGGATGAGGCTAGGGAGAAACTGCTGCAGGCAAAAATG
CAGATGGCACCTACGGAAGCAAACAAGAGTAGGTACCAATCAAGGAAAGTTGAAAACATGAAGGCAGTGATCATAGATAG
GCTGAAGGATGGAGCAAGAACCTACCTGGCAGAACAGTCAGAGAAGATCCCAACCTATGCTAGTAAGTACCCGCGGCCAG
TTTACTCGCCGTCGGTAGAGGATAGCTTGCAGAATCCCGAGGTCGCTGTGGCGGCCTGCAATGCCTTCCTGGAAGCCAAT
TACCCGACAGTGGCTAGTTACCAGATCACGGACGAGTACGATGCCTACTTGGATATGGTTGATGGGTCAGAGAGTTGCTT
AGACCGGGCGACCTTCTGCCCGGCAAAATTACGCTGCTACCCAAAGCATCATGCTTACCACCAACCGCAGGTTAGGAGTG
CGGTCCCATCACCGTTTCAAAACACCCTGCAGAATGTGCTAGCAGCAGCCACGAAGAGAAATTGCAATGTTACACAGATG
AGAGAACTACCTACTCTAGACTCAGCAGTGTTTAACGTGGAATGCTTCAAAAAATTTGCATGCAACGGAGAATACTGGCA
GGAATTCAAAGATAACCCAATAAGAATAACTACAGAGAATATAACAACTTATGTCACTAGGCTTAAGGGCCCTAAAGCAG
CGGCGCTGTTTGCGAAGACTCACAATTTAGTCCCGCTGCAAGAGGTGCCCATGGACCGGTTTGTGGTAGATATGAAGAGA
GACGTGAAAGTTACCCCTGGCACTAAACATACTGAGGAACGCCCAAAGGTGCAAGTCATCCAGGCCGCCGAGCCTTTAGC
TACAGCTTATTTATGTGGCATTCACAGAGAGTTGGTCCGCCGCCTGAAGGCCGTCCTGGCCCCGAACATACACACATTGT
TCGATATGTCGGCAGAAGACTTTGACGCCATCATAGCCGTACATTTCCAACCAGGTGACGCAGTTTTGGAAACGGACATA
GCCTCCTTTGATAAGAGCCAAGATGACTCTTTGGCGTTGACGGCACTGATGCTGTTGGAGGACCTCGGGGTTGACCAAGA
TCTACTAGACCTAATAGAGGCAGCGTTTGGGGAAATTACCAGCGTCCACCTGCCAACAGGTACGCGGTTCAAGTTTGGCG
CCATGATGAAGTCCGGAATGTTTCTGACACTATTTATAAATACCCTGTTAAACATTGTCATAGCATGCCGTGTACTGCGT
GAGAAGCTGACAAACTCCATCTGCGCCGCGTTCATCGGGGATGACAACATAGTGCACGGGGTAAGATCTGACCCGTTGAT
GGCTGAGCGGTGCGCCAGCTGGGTTAATATGGAGGTAAAGATAATTGACGCTACCATGTGCGAGAAACCACCATATTTCT
GCGGCGGGTTTATACTGTATGACAATGTCACCGGCTCGGCGTGCCGTGTGGCCGACCCTCTGAAAAGGTTATTTAAATTA
GGCAAACCTTTACCCGCCGGAGACACCCAAGATGAAGATCGTAGGCGTGCATTGAAGGATGAGACGGATAGGTGGGCACG
AGTAGGGTTGAAGTCTGAACTGGAAATAGCACTAAGTTCCCGGTATGAGGTGAACGGGACCGGCAACATAGTGCGAGCAA
TGGCCACACTGGCCAAGAGCTTGAAGAACTTTAAAAAATTGCGTGGACCCATTGTACACCTCTACGGCGGTCCTAAATAG
ATGCAGAGACACCCCTTCATCTAATATAGCTCACAACAGTAAACATGAATTACATACCAACCCAGACTTTTTACGGACGC
CGTTGGCGGCCTCGCCCGGCGTTCCGTCCATGGCAGGTGCCGATGCAGCCGACACCTACTATGGTTACACCCATGCTGCA
AGCACCGGACCTACAGGCCCAACAGATGCAACAACTGATCAGCGCAGTCTCTGCACTAACCACCAAACAGAATGTAAAAG
CACCAAAAGGGCAACGGAAACAGAAACAGCAGAAACCAAAGGAAAAGAAGGAAAAACAGAAGAAAAAGTCGACGCAAAAG
AAGAAGCAGCAGCAGAAACCAAAACCACAGGCTAAGAAGAAGAAACCAGGGAGAAGAGAAAGAATGTGCATGAAGATCGA
GAATGACTGCATATTCGAGGTCAAACTGGACGGCAAGGTTACCGGTTATGCGTGCCTAGTCGGAGATAAAGTTATGAAGC
CGGCTCATGTTAAAGGCACAATTGACAACCCAGACCTTGCGAAGCTGACTTACAAGAAATCCAGTAAGTATGACCTCGAA
TGCGCCCAGATCCCAGTGCACATGAAGTCCGACGCCTCCAAGTACACACATGAAAAGCCAGAAGGTCATTACAACTGGCA
CCATGGAGCAGTGCAGTACAGTGGAGGAAGGTTTACCATCCCCACAGGCGCCGGCAAACCAGGAGATAGCGGTAGGCCTA
TTTTTGACAACAAAGGGCGGGTGGTGGCCATCGTGTTAGGCGGGGCCAACGAAGGTGCCCGCACTGCGCTGTCTGTGGTG
ACGTGGACAAAAGACATGGTCACTCGGGTAACGCCAGAAGGAACCGAAGAGTGGTCTGCCGCGCTGATGATGTGTATCCT
TGCCAACACCTCTTTCCCATGCTCGTCACCCCCCTGCTACCCCTGCTGCTACGAAAAACAGCCAGAACAGACATTACGGA
TGTTGGAAGACAACGTGAATAGACCTGGGTACTATGAGTTACTGGAAGCGTCCATGACATGCAGAAACGGATCACGCCAC
CGCCGCAGTGTAACAGAGCACTTCAATGTGTATAAGGCTACTAGACCGTACTTAGCGCACTGCGCTGACTGCGGGGACGG
GTACTTCTGCTATAGCCCGGTTGCTATCGAGAAGATCCGAGATGAGGCGTCTGATGGCATGCTCAAGATCCAAGTCTCCG
CCCAAATAGGTCTGGACAAGGCAGGTACCCACGCCCACACGAAGATGCGATATATGGCTGGTCATGATGTTCAGGAATCC
AAGAGAGATTCCTTGAGGGTGTATACGTCCGCAGCGTGCTCTATACGAGGGACGATGGGACACTTCATCGTCGCACACTG
TCCACCAGGCGACTACCTCAAGGTTTCGTTCGAGGACGCAGATTCACACGTGAAGGCATGCAAGGTCCAATACAAGCACG
ACCCATTGCCGGTGGGTAGAGAGAAGTTCGTGGTCAGACCACACTTCGGCGTAGAGCTGCCATGCACCTCATACCAGCTG
ACAACGGCTCCCACCGACGAGGAGATCGACATGCATACACCGCCAGATATACCGGATCGCACCCTGCTATCACAGACGGC
GGGCAACGTCAAAATAACAGCAGGCGGCAGGACTATCAGGTACAATTGTACCTGCGGCCGTGACAACGTAGGCACTACCA
GTACTGACAAGACCATCAACACGTGCAAGATCGACCAATGCCATGCTGCCGTTACCAGCCATGACAAATGGCAATTTACC
TCTCCATTTGTTCCCAGGGCTGACCAGACAGCCAGGAAAGGCAAAGTGCAGGTCCCATTCCCTTTGACTAACGTCACCTG
CCGAGTGCCGTTGGCACGAGCGCCGGATGTCACCTATGGTAAGAAGGAGGTGACCCTGAGACTACACCCAGATCATCCGA
CGCTCTTCTCCTATAGGAGTTTAGGAGCCGTACCGCACCCGTATGAGGAGTGGGTTGACAAGTTCTCTGAGCGCATCATC
CCAGTGACGGAAGAAGGGATTGAGTACCAGTGGGGCAACAACCCGCCGGTCCGCCTGTGGGCGCAACTGACGACCGAGGG
TAAACCCCATGGCTGGCCACATGAAATCATTCAGTACTATTATGGACTGTACCCCGCCGCCACTATTGCCGCAGTATCCG
GGGCGAGTCTGATGGCCCTCCTAACTCTAGCGGCCACATGCTGCATGCTGGCCACCGCGAGGAGAAAGTGCCTAACACCG
TACGCCTTGACGCCAGGAGCGGTGGTACCGTTGACATTGGGGCTGCTTTGCTGCGCACCGAGGGCGAACGCAGCATCATT
CGCTGAGACTATGGCCTATCTGTGGGACGAGAACAAAACCCTCTTCTGGATGGAATTCGCGGCCCCGGCCGCTGCGCTTG
CTTTGCTGGCATGCTGTATCAAAAGCCTGATCTGCTGTTGTAAGCCATTTTCTTTTTTAGTGTTACTGAGCCTGGGAGCC
TCCGCAAAAGCTTACGAGCACACAGCCACAATTCCGAACGTGGTGGGGTTCCCGTATAAGGCTCACATTGAAAGGAATGG
TTTCTCGCCCATGACCCTGCAGCTTGAAGTGGTGGAGACAAGCTTGGAACCCACACTTAACCTGGAGTACATTACCTGCG
AATACAAGACGGTGGTCCCTTCGCCATTTATCAAATGTTGCGGAACATCAGAATGCTCATCTAAAGAGCAGCCAGACTAC
CAATGCAAGGTGTACACGGGTGTATACCCTTTCATGTGGGGTGGAGCCTACTGTTTCTGCGACTCCGAGAACACGCAGCT
TAGCGAGGCCTATGTCGACAGGTCAGACGTTTGCAAACATGATCACGCACTGGCCTATAAGGCACACACGGCCTCTCTAA
AAGCAACGATCAGAATCAGCTACGGCACCATCAACCAGACCACCGAGGCCTTCGTCAATGGAGAACATGCGGTCAACGTG
GGCGGAAGCAAGTTCATCTTTGGACCGATCTCAACAGCTTGGTCACCGTTCGACAATAAAATTGTCGTGTATAAAGATGA
TGTCTACAACCAGGACTTCCCACCCTACGGATCAGGCCAGCCGGGTAGATTCGGAGACATTCAGAGCAGGACAGTGGAGA
GCAAAGACTTGTATGCCAATACGGCCCTAAAACTCTCAAGACCATCACCCGGGGTTGTGCATGTGCCATACACGCAGACA
CCATCCGGATTTAAGTATTGGCTGAAGGAGAAAGGATCTTCATTGAATACAAAGGCCCCTTTTGGCTGCAAGATAAAGAC
CAATCCAGTCAGAGCTATGGATTGTGCAGTTGGCAGTATACCTGTGTCGATGGACATACCAGACAGTGCATTCACACGAG
TGGTAGATGCCCCGGCTGTAACAGACCTGAGCTGCCAGGTGGCTGTCTGTACACACTCCTCCGATTTCGGAGGTGTTGCC
ACATTGTCTTACAAGACGGACAAACCCGGCAAGTGCGCCGTTCACTCACATTCCAACGTCGCAACGTTGCAAGAGGCGAC
GGTGGATGTCAAAGAGGACGGCAAGGTCACAGTGCACTTTTCTACGGCGTCCGCCTCCCCGGCATTCAAAGTGTCCGTCT
GTGACGCAAAAACAACGTGCACGGCGGCGTGCGAGCCTCCGAAAGACCACATCGTCCCGTATGGGGCGAGCCATAACAAC
CAGGTCTTTCCGGACATGTCAGGAACTGCGATGACGTGGGTACAGAGGATGGCCAGTGGGTTAGGTGGGCTGGCCCTCAT
CGCGGTGGTTGTGCTGGTCTTAGTAACCTGCATAACAATGCGTCGGTAAGCTTTAGTTCAAAGGGCCATATAAACCCCTG
AATAGTAACAAAATAT
>MK028846.1_2 Ross River virus isolate Ross River Virus/A.camptorynchus-tc/Australia/1995/DC5692, partial genome
AAGGCCCTTCAGAAAGCATTCCCGGCTTTTGAGGTTGAATCACAGCAGGTCACACCCAATGACCATGCTAATGCCAGAGC
TTTTTCGCATCTGGCCACAAAGTTAATTGAACAAGAGGTTCCAACCAACATCACCATCCTGGATGTGGGCAGCGCGCCCG
CAAGGAGGTTGATGTCTGACCACAGCTACCATTGCATTTGTCCCATGAAGAGTGCGGAAGACCCAGAGAGATTAGCAAAC
TACGCCCGGAAACTGGCAAAAGCAGCAGGGGAAGTGCTAGACAAAAATGTGTCCGGTAAGATCACGGACCTGCAGGACGT
CATGGCAACCCCCGATCTGGAATCTCCAACGTTTTGTCTCCACACCGACGAGACGTGTCGCACTAGAGCTGAAGTAGCTG
TGTACCAGGACGTGTACGCGGTACACGCACCGACCTCGCTTTATCATCAAGCGATGAAAGGGGTCAGGACAGTATATTGG
ATAGGATTCGATACCACCCCATTCATGTTTGAGGTCTTGGCTGGCGCATACCCAACGTATTCCACGAATTGGGCGGACGA
ACAGGTCCTGCAGGCACGTAACATCGGCCTATGTGCGACCAGTCTTAGCGAAGGACATCGAGGAAAAATCTCTATTATGA
GGAAGAAGCGCCTAAGGCCGAGCGACAGGGTCATGTTCTCGGTTGGGTCAACGCTATATATAGAAAGTAGACGCCTCCTT
AAGAGTTGGCATCTTCCCTCCGTGTTCCACCTGAAAGGCAAGAATAGCTTTACTTGCAGGTGCGATACAATAGTTTCATG
CGAGGGCTACGTTGTTAAAAAGATCACAATGAGCCCAGGGACGTACGGGAAGACGGTCGGATACGCCGTTACGCACCATG
CAGAAGGTTTCCTAATGTGCAAGGTGACGGACACTGTGCGCGGGGAGAGAGTATCATTCCCGGTATGCACTTATGTGCCT
GCAACCATTTGCGATCAGATGACAGGAATCCTGGCTACCGACGTCACACCCGAAGATGCGCAGAAGCTACTGGTGGGTTT
GAACCAACGTATAGTTGTGAATGGCAGAACCCAAAGGAACACCAACACAATGAAAAACTACCTATTGCCGGTAGTGGCCC
AAGCTTTCAGCAAGTGGGCACGAGAAGCAAAAGCAGACATGGAGGATGAGAAACCTCTGGGAACTAGAGAAAGAACCCTG
ACGTTTTGTTGCCTGTGGGCATTCAAGAACCACAAGACACACACCATGTACAAAAGGCCGGATACACAAACTATAGTCAA
GGTGCCATCTACTTTTGACTCGTTTGTGATTCCAAGCCTGTGGTCCTCCAGCCTATCCATAGGCATACGGCAAAGAATAA
AACTACTGTTAGGCCCAAAACTCTCGCGAGACCTCCCGTACTCTGGAGACCGAAACGAAGCGCGAGAAGCAGAGAAGGAA
GCCGAAGAGACCAAGGAAGCAGAATTGACACGGGAAGCACTGCCACCATTGGTGGGAAGCAACTGTGCTGATGACGTCGA
TCGGGTAGATGTGGAAGAGCTGACGTACCGCGCCGGAGCAGGGGTAGTGGAGACACCCAGAAATGCGCTCAAAGTGACAC
CACAAGAGCGCGATCAGCTGATCGGCGCGTACCTGATCTTGTCTCCGCAAACAGTACTGAAGAGTGAAAAACTCACACCG
ATACATCCACTGGCGGAGCAAGTGACAATCATGACGCACTCAGGAAGATCAGGCAGATACCCGGTTGACCGCTACGACGG
ACGAGTGTTGGTCCCGACGGGCGCAGCGATCCCCGTCAGCGAATTTCAAGCACTCAGTGAGAGTGCTACTATGGTCTACA
ACGAACGTGAGTTCATCAATCGCAAGTTGCACCATATAGCACTCTACGGCCCCGCCCTAAACACTGATGAGGAGAACTAT
GAAAAAGTCAGGGCAGAGAGAGCCGAAGCTGAATACGTGTTCGACGTTGACAAGAGGACGTGCGTGAAGAGAGAAGAAGC
ATCGGGCCTTGTACTAGTTGGCGATTTAATCAACCCACCCTTCCATGAGTTCGCGTACGAAGGACTGAAGATACGGCCCG
CAGCGCCTTTCCAAACTACGGTCATTGGCGTCTTCGGGGTACCTGGTTCCGGTAAGTCAGCCATAATCAAGAGTGTGGTG
ACTACGAGGGACCTGGTCGCCAGTGGGAAGAAGGAGAACTGCCAGGAGATAGTTAATGATGTCAAAAAGCAGAGAGGACT
GGATGTAACAGCCAGGACTGTTGACTCTATCCTGTTGAACGGGTGCAGAAGAGGAGTAGAGAATCTATACGTGGACGAAG
CATTTGCCTGTCATTCAGGTACACTGTTGGCCCTTATTGCCATGGTGAAACCAACTGGCAAGGTGATCCTATGCGGGGAC
CCAAAACAGTGTGGATTCTTTAACCTGATGCAGCTGAAGGTGAACTTCAACCACGATATCTGCACACAAGTGCTCCACAA
AAGCATATCCAGAAGATGCACCCTCCCGATTACGGCTATCGTCTCGACCCTACACTATCAGGGTAAGATGAGAACCACGA
ACTTATGTAGTGCACCCATCCAGATAGACACAACAGGTACCACTAAACCAGCCAAAGGAGACATCGTGTTAACGTGCTTC
CGCGGTTGGGTAAAGCAACTGCAGATAGACTATCGTGGACACGAAGTCATGACAGCAGCTGCATCACAAGGACTGACTAG
AAAAGGGGTATACGCCGTTAGGCAGAAAGTGAATGAAAACCCACTTTATGCCCCTACATCAGAACATGTCAACGTATTGC
TGACTAGAACCGAAAACCGGCTGGTGTGGAAAACACTGTCGGGAGACCCGTGGATAAAGGTGTTAACCAATATCCCCAAG
GGCGATTTCAGCGCTACGTTGGAGGAGTGGCAAGAGGAGCATGACAACATTATGAACGCCCTTCGCGAAAAGTCGACAGC
AGTAGACCCGTTCCAGAACAAAGCCAAAGTCTGCTGGGCAAAGTGCCTCGTGCAGGTCCTAGAAACAGCTGGGATACGCA
TGACGGCAGAGGAGTGGGATACAGTGTTGGCTTTCCGCGAAGATAGGGCGTACTCACCTGAAGTGGCTCTGAACGAGAGC
TGTACCAAGTATTACGGCGTTGATTTAGACAGCGGATTGTTCTCTGCCCAATCGGTCTCATTGTACTATGAAAACAACCA
CTGGGACAATAGACCGGGCGGCCGGATGTATGGATTCAACCGTGAAGTCGCCCGTAAGTTCGAGCAACGCTACCCATTCC
TGAGAGGTAAGATGGACTCGGGGCTACAAGTTAATGTTCCGGAGAGAAAAGTACAGCCATTCAATGCTGAATGTAATATA
TTACCATCAAACAGGCGACTTCCGCACGCCCTCGTCACCAGCTACCAGCAGTGCCAGGGCGAGAGGGTAGAATGGCTTTT
GAAGAAGCTTCCAGGATACCATTTATTGCTGGTAAGCGAGTACAATCTGGCGCTGCCCCATAAAAGAGTATTTTGGATTG
CACCACCCCATGTGTCTGGTGCAGACCGTATTTATGATCTTGACCTAGGGTTACCCCTGAATGCAGGCCGTTACGACTTG
GTATTTGTGAACATACACACTGAGTACAGGACGCACCATTACCAACAGTGCGTCGACCATTCCATGAAGTTACAGATGTT
GGGCGGTGACTCCTTACACCTATTGAAGCCTGGCGGCTCACTGCTTATCCGTGCTTACGGGTACGCCGACAGAGTCAGCG
AAATGGTGGTCACTGCATTAGCTAGGAAGTTTTCCGCCTTTAGAGTCCTGAGACCAGCATGTGTAACAAGTAACACTGAA
GTCTTTCTGTTGTTTACCAATTTTGATAACGGCAGAAGGGCTGTGACTCTTCACCAGGCCAATCAGAGGCTTAGCTCCAT
GTTTGCATGCAACGGGCTGCACACAGCCGGATGCGCACCCTCATACCGTGTGCGCAGGACCGACATTTCCGGGCACGCCG
AGGAGGCGGTTGTCAATGCCGCCAATGCGAAAGGCACAGTCGGCGATGGGGTTTGCAGAGCGGTGGCGAGAAAATGGCCA
GACTCCTTCAAAGGTGCCGCGACTCCCGTGGGTACGGCCAAGTTGGTACAGGCCAACGGTATGAATGTCATCCATGCAGT
AGGCCCGAATTTCTCCACGGTGACCGAGGCAGAGGGCGACAGAGAGTTGGCCGCCGCATACCGTGCCGTGGCGGGCATCA
TCAATGCTAGTAACATTAAGAGTGTAGCCATCCCTCTGTTGTCGACGGGGGTGTTCTCCGGGGGTAAAGATAGAGTCATG
CAGTCACTAAATCACCTGTTTACCGCAATGGACACCACGGACGCTGACGTAGTCATCTATTGCCGCGACAAAGCCTGGGA
GAAGAAAATCCAGGAGGCTATTGATCGCCGCACCGCTGTGGAATTGGTTTCTGAAGACATCTCACTCGAGTCTGACTTGA
TACGGGTGCACCCGGATAGTTGCTTGGTAGGCAGAAAAGGTTACAGCGTAACAGATGGGAAGCTGCATTCGTACCTGGAA
GGTACCCGCTTTCATCAGACTGCGGTGGATATGGCTGAGATATCTACCTTGTGGCCGAAACTTCAGGACGCAAACGAACA
AATATGCTTGTATGCATTGGGTGAGAGTATGGACAGTATCAGAACGAAATGTCCCGTCGAGGACGCCGATTCGTCCACGC
CTCCGAAAACGGTTCCTTGTCTGTGTAGGTATGCTATGACTGCTGAGAGAGTGGCGAGGCTTCGGATGAACAACACTAAG
GCCATAATTGTGTGCTCTTCATTCCCCTTACCGAAGTACAGAATTGAAGGCGTCCAGAAGGTCAAGTGCGACCGAGTGCT
GATTTTTGACCAGACGGTGCCATCTCTGGTCAGTCCAAGGAAATACATACCAGCCGCCGCCCCCA---------------
---------------------TGCACGCAGATACCGTGAGCTTGGATTCTACAGTATCCACAGGATCCGCGTGGTCGTTC
CCATCCGAGGCCACGTATGAGACCATGGAAGTATTGGCTGAGGTGCACCACTCGGAACCTCCAGTCCCGCCACCGCGCAG
GCGTCGTGCGCAGGTGACGATGCACCACCAGGAGCTGTTGGAGGTTTCTGACATGCACACCCCGATTGCGGCAAGGGTCG
AGATCCCAGTGTATGATACCGCCATTGTAGTGGAGAGAGTGGCCATTCCCTGCACGAGTGAGTACGCAACCCCCATACCA
ACACCACGGGC---AAGGGTCGTACCCGTGCCGGCACCACGCATTCAGCGAGCGTCGACGTACAGGGTCTCTCCTACACC
CACGCCTCGCGCTCTGAGAGCCTCGGTATGCAGTGTGACCACTAGTGCTGGGGTAGAGTTTCCTTGGGCGCCTGAAGATC
TGGAGGTACTCACCGAGCCCGTGCATTGCGAAATGCGCGAGCCGGTTGAGTTACCGTGGGAGCCTGAGGACGTTGATGTC
CAGTTCGGAGATTTTGAAACGCCCGACAAAATCCAGTTCGGAGACATTGATTTCGACCAATTCTGACTAGGCAGAGCGGG
GGCGTACATCTTCTCGTCTGATATCGGACCGGGGCACTTACAACAGAAGTCAGTACGGCAACACGCACTACCGTGCGAAA
TGCTATACGCCCACGAGGAGGAAAGGACGTACCCCCCCGCACTGGATGAGGCTAGGGAGAAACTGCTGCAGGCAAAAATG
CAGATGGCACCTACGGAAGCAAACAAGAGTAGGTACCAATCAAGGAAAGTTGAAAACATGAAGGCAGTGATCATAGATAG
GCTGAAGGATGGAGCAAGAACCTACCTGGCAGAACAGTCAGAGAAGATCCCAACCTATGCTAGTAAGTACCCGCGGCCAG
TTTACTCGCCGTCGGTAGAGGATAGCTTGCAGAATCCCGAGGTCGCTGTGGCGGCCTGCAATGCCTTCCTGGAAGCCAAT
TACCCGACAGTGGCTAGTTACCAGATCACGGACGAGTACGATGCCTACTTGGATATGGTTGATGGGTCAGAGAGTTGCTT
AGACCGGGCGACCTTCTGCCCGGCAAAATTACGCTGCTACCCAAAGCATCATGCTTACCACCAACCGCAGGTTAGGAGTG
CGGTCCCATCACCGTTTCAAAACACCCTGCAGAATGTGCTAGCAGCAGCCACGAAGAGAAATTGCAATGTTACACAGATG
AGAGAACTACCTACTCTAGACTCAGCAGTGTTTAACGTGGAATGCTTCAAAAAATTTGCATGCAACGGAGAATACTGGCA
GGAATTCAAAGATAACCCAATAAGAATAACTACAGAGAATATAACAACTTATGTCACTAGGCTTAAGGGCCCTAAAGCAG
CGGCGCTGTTTGCGAAGACTCACAATTTAGTCCCGCTGCAAGAGGTGCCCATGGACCGGTTTGTGGTAGATATGAAGAGA
GACGTGAAAGTTACCCCTGGCACTAAACATACTGAGGAACGCCCAAAGGTGCAAGTCATCCAGGCCGCCGAGCCTTTAGC
TACAGCTTATTTATGTGGCATTCACAGAGAGTTGGTCCGCCGCCTGAAGGCCGTCCTGGCCCCGAACATACACACATTGT
TCGATATGTCGGCAGAAGACTTTGACGCCATCATAGCCGTACATTTCCAACCAGGTGACGCAGTTTTGGAAACGGACATA
GCCTCCTTTGATAAGAGCCAAGATGACTCTTTGGCGTTGACGGCACTGATGCTGTTGGAGGACCTCGGGGTTGACCAAGA
TCTACTAGACCTAATAGAGGCAGCGTTTGGGGAAATTACCAGCGTCCACCTGCCAACAGGTACGCGGTTCAAGTTTGGCG
CCATGATGAAGTCCGGAATGTTTCTGACACTATTTATAAATACCCTGTTAAACATTGTCATAGCATGCCGTGTACTGCGT
GAGAAGCTGACAAACTCCATCTGCGCCGCGTTCATCGGGGATGACAACATAGTGCACGGGGTAAGATCTGACCCGTTGAT
GGCTGAGCGGTGCGCCAGCTGGGTTAATATGGAGGTAAAGATAATTGACGCTACCATGTGCGAGAAACCACCATATTTCT
GCGGCGGGTTTATACTGTATGACAATGTCACCGGCTCGGCGTGCCGTGTGGCCGACCCTCTGAAAAGGTTATTTAAATTA
GGCAAACCTTTACCCGCCGGAGACACCCAAGATGAAGATCGTAGGCGTGCATTGAAGGATGAGACGGATAGGTGGGCACG
AGTAGGGTTGAAGTCTGAACTGGAAATAGCACTAAGTTCCCGGTATGAGGTGAACGGGACCGGCAACATAGTGCGAGCAA
TGGCCACACTGGCCAAGAGCTTGAAGAACTTTAAAAAATTGCGTGGACCCATTGTACACCTCTACGGCGGTCCTAAATAG
ATGCAGAGACACCCCTTCATCTAATATAGCTCACAACAGTAAACATGAATTACATACCAACCCAGACTTTTTACGGACGC
CGTTGGCGGCCTCGCCCGGCGTTCCGTCCATGGCAGGTGCCGATGCAGCCGACACCTACTATGGTTACACCCATGCTGCA
AGCACCGGACCTACAGGCCCAACAGATGCAACAACTGATCAGCGCAGTCTCTGCACTAACCACCAAACAGAATGTAAAAG
CACCAAAAGGGCAACGGAAACAGAAACAGCAGAAACCAAAGGAAAAGAAGGAAAAACAGAAGAAAAAGTCGACGCAAAAG
AAGAAGCAGCAGCAGAAACCAAAACCACAGGCTAAGAAGAAGAAACCAGGGAGAAGAGAAAGAATGTGCATGAAGATCGA
GAATGACTGCATATTCGAGGTCAAACTGGACGGCAAGGTTACCGGTTATGCGTGCCTAGTCGGAGATAAAGTTATGAAGC
CGGCTCATGTTAAAGGCACAATTGACAACCCAGACCTTGCGAAGCTGACTTACAAGAAATCCAGTAAGTATGACCTCGAA
TGCGCCCAGATCCCAGTGCACATGAAGTCCGACGCCTCCAAGTACACACATGAAAAGCCAGAAGGTCATTACAACTGGCA
CCATGGAGCAGTGCAGTACAGTGGAGGAAGGTTTACCATCCCCACAGGCGCCGGCAAACCAGGAGATAGCGGTAGGCCTA
TTTTTGACAACAAAGGGCGGGTGGTGGCCATCGTGTTAGGCGGGGCCAACGAAGGTGCCCGCACTGCGCTGTCTGTGGTG
ACGTGGACAAAAGACATGGTCACTCGGGTAACGCCAGAAGGAACCGAAGAGTGGTCTGCCGCGCTGATGATGTGTATCCT
TGCCAACACCTCTTTCCCATGCTCGTCACCCCCCTGCTACCCCTGCTGCTACGAAAAACAGCCAGAACAGACATTACGGA
TGTTGGAAGACAACGTGAATAGACCTGGGTACTATGAGTTACTGGAAGCGTCCATGACATGCAGAAACGGATCACGCCAC
CGCCGCAGTGTAACAGAGCACTTCAATGTGTATAAGGCTACTAGACCGTACTTAGCGCACTGCGCTGACTGCGGGGACGG
GTACTTCTGCTATAGCCCGGTTGCTATCGAGAAGATCCGAGATGAGGCGTCTGATGGCATGCTCAAGATCCAAGTCTCCG
CCCAAATAGGTCTGGACAAGGCAGGTACCCACGCCCACACGAAGATGCGATATATGGCTGGTCATGATGTTCAGGAATCC
AAGAGAGATTCCTTGAGGGTGTATACGTCCGCAGCGTGCTCTATACGAGGGACGATGGGACACTTCATCGTCGCACACTG
TCCACCAGGCGACTACCTCAAGGTTTCGTTCGAGGACGCAGATTCACACGTGAAGGCATGCAAGGTCCAATACAAGCACG
ACCCATTGCCGGTGGGTAGAGAGAAGTTCGTGGTCAGACCACACTTCGGCGTAGAGCTGCCATGCACCTCATACCAGCTG
ACAACGGCTCCCACCGACGAGGAGATCGACATGCATACACCGCCAGATATACCGGATCGCACCCTGCTATCACAGACGGC
GGGCAACGTCAAAATAACAGCAGGCGGCAGGACTATCAGGTACAATTGTACCTGCGGCCGTGACAACGTAGGCACTACCA
GTACTGACAAGACCATCAACACGTGCAAGATCGACCAATGCCATGCTGCCGTTACCAGCCATGACAAATGGCAATTTACC
TCTCCATTTGTTCCCAGGGCTGACCAGACAGCCAGGAAAGGCAAAGTGCAGGTCCCATTCCCTTTGACTAACGTCACCTG
CCGAGTGCCGTTGGCACGAGCGCCGGATGTCACCTATGGTAAGAAGGAGGTGACCCTGAGACTACACCCAGATCATCCGA
CGCTCTTCTCCTATAGGAGTTTAGGAGCCGTACCGCACCCGTATGAGGAGTGGGTTGACAAGTTCTCTGAGCGCATCATC
CCAGTGACGGAAGAAGGGATTGAGTACCAGTGGGGCAACAACCCGCCGGTCCGCCTGTGGGCGCAACTGACGACCGAGGG
TAAACCCCATGGCTGGCCACATGAAATCATTCAGTACTATTATGGACTGTACCCCGCCGCCACTATTGCCGCAGTATCCG
GGGCGAGTCTGATGGCCCTCCTAACTCTAGCGGCCACATGCTGCATGCTGGCCACCGCGAGGAGAAAGTGCCTAACACCG
TACGCCTTGACGCCAGGAGCGGTGGTACCGTTGACATTGGGGCTGCTTTGCTGCGCACCGAGGGCGAACGCAGCATCATT
CGCTGAGACTATGGCCTATCTGTGGGACGAGAACAAAACCCTCTTCTGGATGGAATTCGCGGCCCCGGCCGCTGCGCTTG
CTTTGCTGGCATGCTGTATCAAAAGCCTGATCTGCTGTTGTAAGCCATTTTCTTTTTTAGTGTTACTGAGCCTGGGAGCC
TCCGCAAAAGCTTACGAGCACACAGCCACAATTCCGAACGTGGTGGGGTTCCCGTATAAGGCTCACATTGAAAGGAATGG
TTTCTCGCCCATGACCCTGCAGCTTGAAGTGGTGGAGACAAGCTTGGAACCCACACTTAACCTGGAGTACATTACCTGCG
AATACAAGACGGTGGTCCCTTCGCCATTTATCAAATGTTGCGGAACATCAGAATGCTCATCTAAAGAGCAGCCAGACTAC
CAATGCAAGGTGTACACGGGTGTATACCCTTTCATGTGGGGTGGAGCCTACTGTTTCTGCGACTCCGAGAACACGCAGCT
TAGCGAGGCCTATGTCGACAGGTCAGACGTTTGCAAACATGATCACGCACTGGCCTATAAGGCACACACGGCCTCTCTAA
AAGCAACGATCAGAATCAGCTACGGCACCATCAACCAGACCACCGAGGCCTTCGTCAATGGAGAACATGCGGTCAACGTG
GGCGGAAGCAAGTTCATCTTTGGACCGATCTCAACAGCTTGGTCACCGTTCGACAATAAAATTGTCGTGTATAAAGATGA
TGTCTACAACCAGGACTTCCCACCCTACGGATCAGGCCAGCCGGGTAGATTCGGAGACATTCAGAGCAGGACAGTGGAGA
GCAAAGACTTGTATGCCAATACGGCCCTAAAACTCTCAAGACCATCACCCGGGGTTGTGCATGTGCCATACACGCAGACA
CCATCCGGATTTAAGTATTGGCTGAAGGAGAAAGGATCTTCATTGAATACAAAGGCCCCTTTTGGCTGCAAGATAAAGAC
CAATCCAGTCAGAGCTATGGATTGTGCAGTTGGCAGTATACCTGTGTCGATGGACATACCAGACAGTGCATTCACACGAG
TGGTAGATGCCCCGGCTGTAACAGACCTGAGCTGCCAGGTGGCTGTCTGTACACACTCCTCCGATTTCGGAGGTGTTGCC
ACATTGTCTTACAAGACGGACAAACCCGGCAAGTGCGCCGTTCACTCACATTCCAACGTCGCAACGTTGCAAGAGGCGAC
GGTGGATGTCAAAGAGGACGGCAAGGTCACAGTGCACTTTTCTACGGCGTCCGCCTCCCCGGCATTCAAAGTGTCCGTCT
GTGACGCAAAAACAACGTGCACGGCGGCGTGCGAGCCTCCGAAAGACCACATCGTCCCGTATGGGGCGAGCCATAACAAC
CAGGTCTTTCCGGACATGTCAGGAACTGCGATGACGTGGGTACAGAGGATGGCCAGTGGGTTAGGTGGGCTGGCCCTCAT
CGCGGTGGTTGTGCTGGTCTTAGTAACCTGCATAACAATGCGTCGGTAAGCTTTAGTTCAAAGGGCCATATAAACCCCTG
AATAGTAACAAAATAT
>HM234643.1 |Ross River virus strain DC5692, partial genome
AAGGCCCTTCAGAAAGCATTCCCGGCTTTTGAGGTTGAATCACAGCAGGTCACACCTAATGACCATGCTAATGCCAGAGC
TTTTTCGCATCTGGCCACAAAGTTAATTGAACAAGAGGTTCCAACCAACATCACCATCCTGGACGTGGGCAGCGCGCCCG
CAAGGAGGTTGATGTCTGACCACAGCTACCATTGCATTTGTCCCATGAAGAGTGCGGAAGACCCAGAGAGATTAGCAAAC
TACGCCCGGAAACTGGCAAAAGCAGCAGGGGAAGTGCTAGACAAAAATGTGTCCGGTAAGATCACGGACCTGCAGGACGT
CATGGCAACCCCCGATCTGGAATCTCCAACGTTTTGTCTCCACACCGACGAGACGTGTCGCACTAGAGCTGAAGTAGCTG
TGTACCAGGACGTGTACGCGGTACACGCACCGACCTCGCTTTATCATCAAGCGATGAAAGGGGTCAGGACAGTATATTGG
ATAGGATTCGATACCACCCCATTCATGTTTGAGGTCTTGGCTGGCGCATACCCAACGTATTCCACGAATTGGGCGGACGA
ACAGGTCCTGCAGGCACGTAACATCGGCCTATGTGCGACCAGTCTTAGCGAAGGACATCGAGGAAAAATCTCTATTATGA
GGAAGAAGCGCCTAAGGCCGAGCGACAGGGTCATGTTCTCGGTTGGGTCAACGCTATATATAGAAAGTAGACGCCTCCTT
AAGAGTTGGCATCTTCCCTCCGTGTTCCACCTGAAAGGCAAGAATAGCTTTACTTGCAGGTGCGATACAATAGTTTCATG
CGAGGGCTACGTTGTTAAAAAGATCACAATGAGCCCAGGGACGTACGGGAAGACGGTCGGATACGCCGTTACGCACCATG
CAGAAGGTTTCCTAATGTGCAAGGTGACGGACACTGTGCGCGGGGAGAGAGTATCATTCCCGGTATGCACTTATGTGCCT
GCAACCATTTGCGATCAGATGACAGGAATCCTGGCTACCGACGTCACACCCGAAGATGCGCAGAAGCTACTGGTGGGTTT
GAACCAACGTATAGTTGTGAATGGCAGAACCCAAAGGAACACCAACACAATGAAAAACTACCTATTGCCGGTAGTGGCCC
AAGCTTTCAGCAAGTGGGCACGAGAAGCAAAAGCAGACATGGAGGATGAGAAACCTCTGGGAACTAGAGAAAGAACCCTG
ACGTTTTGTTGCCTGTGGGCATTCAAGAACCACAAGACACACACCATGTACAAAAGGCCGGATACACAAACTATAGTCAA
GGTGCCATCTACTTTTGACTCGTTTGTGATTCCAAGCCTGTGGTCCTCCAGCCTATCCATAGGCATACGGCAAAGAATAA
AACTACTGTTAGGCCCAAAACTCTCGCGAGACCTCCCGTACTCTGGAGACCGAAACGAAGCGCGAGAAGCAGAGAAGGAA
GCCGAAGAGACCAAGGAAGCAGAATTGACACGGGAAGCACTGCCACCATTGGTGGGAAGCAACTGTGCTGATGACGTCGA
TCGGGTAGATGTGGAAGAGCTGACGTACCGCGCCGGAGCAGGGGTAGTGGAGACACCCAGAAATGCGCTCAAAGTGACAC
CACAAGAGCGCGATCAGCTGATCGGCGCGTACCTGATCTTGTCTCCGCAAACAGTACTGAAGAGTGAAAAACTCACACCG
ATACATCCACTGGCGGAGCAAGTGACAATCATGACGCACTCAGGAAGATCAGGCAGATACCCGGTTGACCGCTACGACGG
ACGAGTGTTGGTCCCGACGGGCGCAGCGATCCCCGTCAGCGAATTTCAAGCACTCAGTGAGAGTGCTACTATGGTCTACA
ACGAACGTGAGTTCATCAATCGCAAGTTGCACCATATAGCACTCTACGGCCCCGCCCTAAACACTGATGAGGAGAACTAT
GAAAAAGTCAGGGCAGAGAGAGCCGAAGCTGAATACGTGTTCGACGTTGACAAGAGGACGTGCGTGAAGAGAGAAGAAGC
ATCGGGCCTTGTACTAGTTGGCGATTTAATCAACCCACCCTTCCATGAGTTCGCGTACGAAGGACTGAAGATACGGCCCG
CAGCGCCTTTCCAAACTACGGTCATTGGCGTCTTCGGGGTACCTGGTTCCGGTAAGTCAGCCATAATCAAGAGTGTGGTG
ACTACGAGGGACCTGGTCGCCAGTGGGAAGAAGGAGAACTGCCAGGAGATAGTTAATGATGTCAAAAAGCAGAGAGGACT
GGATGTAACAGCCAGGACTGTTGACTCTATCCTGTTGAACGGGTGCAGAAGAGGAGTAGAGAATCTATACGTGGACGAAG
CATTTGCCTGTCATTCAGGTACACTGTTGGCCCTTATTGCCATGGTGAAACCAACTGGCAAGGTGATCCTATGCGGGGAC
CCAAAACAGTGTGGATTCTTTAACCTGATGCAGCTGAAGGTGAACTTCAACCACGATATCTGCACACAAGTGCTCCACAA
AAGCATATCCAGAAGATGCACCCTCCCGATTACGGCTATCGTCTCGACCCTACACTATCAGGGTAAGATGAGAACCACGA
ACTTATGTAGTGCACCCATCCAGATAGACACAACAGGTACCACTAAACCAGCCAAAGGAGACATCGTGTTAACGTGCTTC
CGCGGTTGGGTAAAGCAACTGCAGATAGACTATCGTGGACACGAAGTCATGACAGCAGCTGCATCACAAGGACTGACTAG
AAAAGGGGTATACGCCGTTAGGCAGAAAGTGAATGAAAACCCACTTTATGCCCCTACATCAGAACATGTCAACGTATTGC
TGACTAGAACCGAAAACCGGCTGGTGTGGAAAACACTGTCGGGAGACCCGTGGATAAAGGTGTTAACCAATATCCCCAAG
GGCGATTTCAGCGCTACGTTGGAGGAGTGGCAAGAGGAGCATGACAACATTATGAACGCCCTTCGCGAAAAGTCGACAGC
AGTAGACCCGTTCCAGAACAAAGCCAAAGTCTGCTGGGCAAAGTGCCTCGTGCAGGTCCTAGAAACAGCTGGGATACGCA
TGACGGCAGAGGAGTGGGATACAGTGTTGGCTTTCCGCGAAGATAGGGCGTACTCACCTGAAGTGGCTCTGAACGAGATC
TGTACCAAGTATTACGGCGTTGATTTAGACAGCGGATTGTTCTCTGCCCAATCGGTCTCATTGTACTATGAAAACAACCA
CTGGGACAATAGACCGGGCGGCCGGATGTATGGATTCAACCGTGAAGTCGCCCGTAAGTTCGAGCAACGCTACCCATTCC
TGAGAGGTAAGATGGACTCGGGGCTACAAGTTAATGTTCCGGAGAGAAAAGTACAGCCATTCAATGCTGAATGTAATATA
TTACCATCAAACAGGCGACTTCCGCACGCCCTCGTCACCAGCTACCAGCAGTGCCAGGGCGAGAGGGTAGAATGGCTTTT
GAAGAAGCTTCCAGGATACCATTTATTGCTGGTAAGCGAGTACAATCTGGCGCTGCCCCATAAAAGAGTATTTTGGATTG
CACCACCCCATGTGTCTGGTGCAGACCGTATTTATGATCTTGACCTAGGGTTACCCCTGAATGCAGGCCGTTACGACTTG
GTATTTGTGAACATACACACTGAGTACAGGACGCACCATTACCAACAGTGCGTCGACCATTCCATGAAGTTACAGATGTT
GGGCGGTGACTCCTTACACCTATTGAAGCCTGGCGGCTCACTGCTTATCCGTGCTTACGGGTACGCCGACAGAGTCAGCG
AAATGGTGGTCACTGCATTAGCTAGGAAGTTTTCCGCCTTTAGAGTCCTGAGACCAGCATGTGTAACAAGTAACACTGAA
GTCTTTCTGTTGTTTACCAATTTTGATAACGGCAGAAGGGCTGTGACTCTTCACCAGGCCAATCAGAGGCTTAGCTCCAT
GTTTGCATGCAACGGGCTGCACACAGCCGGATGCGCACCCTCATACCGTGTGCGCAGGACCGACATTTCCGGGCACGCCG
AGGAGGCGGTTGTCAATGCCGCCAATGCGAAAGGCACAGTCGGCGATGGGGTTTGCAGAGCGGTGGCGAGAAAATGGCCA
GACTCCTTCAAAGGTGCCGCGACTCCCGTGGGTACGGCCAAGTTGGTACAGGCCAACGGTATGAATGTCATCCATGCAGT
AGGCCCGAATTTCTCCACGGTGACCGAGGCAGAGGGCGACAGAGAGTTGGCCGCCGCATACCGTGCCGTGGCGGGCATCA
TCAATGCTAGTAACATTAAGAGTGTAGCCATCCCTCTGTTGTCGACGGGGGTGTTCTCCGGGGGTAAAGATAGAGTCATG
CAGTCACTAAATCACCTGTTTACCGCAATGGACACCACGGACGCTGACGTAGTCATCTATTGCCGCGACAAAGCCTGGGA
GAAGAAAATCCAGGAGGCTATTGATCGCCGCACCGCTGTGGAATTGGTTTCTGAAGACATCTCACTCGAGTCTGACTTGA
TACGGGTGCACCCGGATAGTTGCTTGGTAGGCAGAAAAGGTTACAGCGTAACAGATGGGAAGCTGCATTCGTACCTGGAA
GGTACCCGCTTTCATCAGACTGCGGTGGATATGGCTGAGATATCTACCTTGTGGCCGAAACTTCAGGACGCAAACGAACA
AATATGCTTGTATGCATTGGGTGAGAGTATGGACAGTATCAGAACGAAATGTCCCGTCGAGGACGCCGATTCGTCCACGC
CTCCGAAAACGGTTCCTTGTCTGTGTAGGTATGCTATGACTGCTGAGAGAGTGGCGAGGCTTCGGATGAACAACACTAAG
GCCATAATTGTGTGCTCTTCATTCCCCTTACCGAAGTACAGAATTGAAGGCGTCCAGAAGGTCAAGTGCGACCGAGTGCT
GATTTTTGACCAGACGGTGCCATCTCTGGTCAGTCCAAGGAAATACATACCAGCCGCCGCCCCCA---------------
---------------------TGCACGCAGATACCGTGAGCTTGGATTCTACAGTATCCACAGGATCCGCGTGGTCGTTC
CCATCCGAGGCCACGTATGAGACCATGGAAGTATTGGCTGAGGTGCACCACTCGGAACCTCCAGTCCCGCCACCGCGCAG
GCGTCGTGCGCAGGTGACGATGCACCACCAGGAGCTGTTGGAGGTTTCTGACATGCACACCCCGATTGCGGCAAGGGTCG
AGATCCCAGTGTATGATACCGCCATTGTAGTGGAGAGAGTGGCCATTCCCTGCACGAGTGAGTACGCAACCCCCATACCA
ACACCACGGGC---AAGGGTCGTACCCGTGCCGGCACCACGCATTCAGCGAGCGTCGACGTACAGGGTCTCTCCTACACC
CACGCCTCGCGCTCTGAGAGCCTCGGTATGCAGTGTGACCACTAGTGCTGGGGTAGAGTTTCCTTGGGCGCCTGAAGATC
TGGAGGTACTCACCGAGCCCGTGCATTGCGAAATGCGCGAGCCGGTTGAGTTACCGTGGGAGCCTGAGGACGTTGATGTC
CAGTTCGGAGATTTTGAAACGCCCGACAAAATCCAGTTCGGAGACATTGATTTCGACCAATTCTGACTAGGCAGAGCGGG
GGCGTACATCTTCTCGTCTGATATCGGACCGGGGCACTTACAACAGAAGTCAGTACGGCAACACGCACTACCGTGCGAAA
TGCTATACGCCCACGAGGAGGAAAGGACGTACCCCCCCGCACTGGATGAGGCTAGGGAGAAACTGCTGCAGGCAAAAATG
CAGATGGCACCTACGGAAGCAAACAAGAGTAGGTACCAATCAAGGAAAGTTGAAAACATGAAGGCAGTGATCATAGATAG
GCTGAAGGATGGAGCAAGAACCTACCTGGCAGAACAGTCAGAGAAGATCCCAACCTATGCTAGTAAGTACCCGCGGCCAG
TTTACTCGCCGTCGGTAGAGGATAGCTTGCAGAATCCCGAGGTCGCTGTGGCGGCCTGCAATGCCTTCCTGGAAGCCAAT
TACCCGACAGTGGCTAGTTACCAGATCACGGACGAGTACGATGCCTACTTGGATATGGTTGATGGGTCAGAGAGTTGCTT
AGACCGGGCGACCTTCTGCCCGGCAAAATTACGCTGCTACCCAAAGCATCATGCTTACCACCAACCGCAGGTTAGGAGTG
CGGTCCCATCACCGTTTCAAAACACCCTGCAGAATGTGCTAGCAGCAGCCACGAAGAGAAATTGCAATGTTACACAGATG
AGAGAACTACCTACTCTAGACTCAGCCGTGCTTAACGTGGAATGCTTCAAAAAATTTGCATGCAACGGAGAATACTGGCA
GGAATTCAAAGATAACCCAATAAGAATAACTACAGAGAATATAACAACTTATGTCACTAGGCTTAAGGGCCCTAAAGCAG
CGGCGCTGTTTGCGAAGACTCACAATTTAGTCCCGCTGCAAGAGGTGCCCATGGACCGGTTTGTGGTAGATATGAAGAGA
GACGTGAAAGTTACCCCTGGCACTAAACATACTGAGGAACGCCCAAAGGTGCAAGTCATCCAGGCCGCCGAGCCTTTAGC
TACAGCTTATTTATGTGGCATTCACAGAGAGTTGGTCCGCCGCCTGAAGGCCGTCCTGGCCCCGAACATACACACATTGT
TCGATATGTCGGCAGAAGACTTTGACGCCATCATAGCCGTACATTTCCAACCAGGTGACGCAGTTTTGGAAACGGACATA
GCCTCCTTTGATAAGAGCCAAGATGACTCTTTGGCGTTGACGGCACTGATGCTGTTGGAGGACCTCGGGGTTGACCAAGA
TCTACTAGACCTAATAGAGGCAGCGTTTGGGGAAATTACCAGCGTCCACCTGCCAACAGGTACGCGGTTCAAGTTTGGCG
CCATGATGAAGTCCGGAATGTTTCTGACACTATTTATAAATACCCTGTTAAACATTGTCATAGCATGCCGTGTACTGCGT
GAGAAGCTGACAAACTCCATCTGCGCCGCGTTCATCGGGGATGACAACATAGTGCACGGGGTAAGATCTGACCCGTTGAT
GGCTGAGCGGTGCGCCAGCTGGGTTAATATGGAGGTAAAGATAATTGACGCTACCATGTGCGAGAAACCACCATATTTCT
GCGGCGGGTTTATACTGTATGACAATGTCACCGGCTCGGCGTGCCGTGTGGCCGACCCTCTGAAAAGGTTATTTAAATTA
GGCAAACCTTTACCCGCCGGAGACACCCAAGATGAAGATCGTAGGCGTGCATTGAAGGATGAGACGGATAGGTGGGCACG
AGTAGGGTTGAAGTCTGAACTGGAAATAGCACTAAGTTCCCGGTATGAGGTGAACGGGACCGGCAACATAGTGCGAGCAA
TGGCCACACTGGCCAAGAGCTTGAAGAACTTTAAAAAATTGCGTGGACCCATTGTACACCTCTACGGCGGTCCTAAATAG
ATGCAGAGACACCCCTTCATCTAATATAGCTCACAACAGTAAACATGAATTACATACCAACCCAGACTTTTTACGGACGC
CGTTGGCGGCCTCGCCCGGCGTTCCGTCCATGGCAGGTGCCGATGCAGCCGACACCTACTATGGTTACACCCATGCTGCA
AGCACCGGACCTACAGGCCCAACAGATGCAACAACTGATCAGCGCAGTCTCTGCACTAACCACCAAACAGAATGTAAAAG
CACCAAAAGGGCAACGGAAACAGAAACAGCAGAAACCAAAGGAAAAGAAGGAAAAACAGAAGAAAAAGTCGACGCAAAAG
AAGAAGCAGCAGCAGAAACCAAAACCACAGGCTAAGAAGAAGAAACCAGGGAGAAGAGAAAGAATGTGCATGAAGATCGA
GAATGACTGCATATTCGAGGTCAAACTGGACGGCAAGGTTACCGGTTATGCGTGCCTAGTCGGAGATAAAGTTATGAAGC
CGGCTCATGTTAAAGGCACAATTGACAACCCAGACCTTGCGAAGCTGACTTACAAGAAATCCAGTAAGTATGACCTCGAA
TGCGCCCAGATCCCAGTGCACATGAAGTCCGACGCCTCCAAGTACACACATGAAAAGCCAGAAGGTCATTACAACTGGCA
CCATGGAGCAGTGCAGTACAGTGGAGGAAGGTTTACCATCCCCACAGGCGCCGGCAAACCAGGAGATAGCGGTAGGCCTA
TTTTTGACAACAAAGGGCGGGTGGTGGCCATCGTGTTAGGCGGGGCCAACGAAGGTGCCCGCACTGCGCTGTCTGTGGTG
ACGTGGACAAAAGACATGGTCACTCGGGTAACGCCAGAAGGAACCGAAGAGTGGTCTGCCGCGCTGATGATGTGTATCCT
TGCCAACACCTCTTTCCCATGCTCGTCACCCCCCTGCTACCCCTGCTGCTACGAAAAACAGCCAGAACAGACATTACGGA
TGTTGGAAGACAACGTGAATAGACCTGGGTACTATGAGTTACTGGAAGCGTCCATGACATGCAGAAACGGATCACGCCAC
CGCCGCAGTGTAACAGAGCACTTCAATGTGTATAAGGCTACTAGACCGTACTTAGCGCACTGCGCTGACTGCGGGGACGG
GTACTTCTGCTATAGCCCGGTTGCTATCGAGAAGATCCGAGATGAGGCGTCTGATGGCATGCTCAAGATCCAAGTCTCCG
CCCAAATAGGTCTGGACAAGGCAGGTACCCACGCCCACACGAAGATGCGATATATGGCTGGTCATGATGTTCAGGAATCC
AAGAGAGATTCCTTGAGGGTGTATACGTCCGCAGCGTGCTCTATACGAGGGACGATGGGACACTTCATCGTCGCACACTG
TCCACCAGGCGACTACCTCAAGGTTTCGTTCGAGGACGCAGATTCACACGTGAAGGCATGCAAGGTCCAATACAAGCACG
ACCCATTGCCGGTGGGTAGAGAGAAGTTCGTGGTCAGACCACACTTCGGCGTAGAGCTGCCATGCACCTCATACCAGCTG
ACAACGGCTCCCACCGACGAGGAGATCGACATGCATACACCGCCAGATATACCGGATCGCACCCTGCTATCACAGACGGC
GGGCAACGTCAAAATAACAGCAGGCGGCAGGACTATCAGGTACAATTGTACCTGCGGCCGTGACAACGTAGGCACTACCA
GTACTGACAAGACCATCAACACGTGCAAGATCGACCAATGCCATGCTGCCGTTACCAGCCATGACAAATGGCAATTTACC
TCTCCATTTGTTCCCAGGGCTGACCAGACAGCCAGGAAAGGCAAAGTGCAGGTCCCATTCCCTTTGACTAACGTCACCTG
CCGAGTGCCGTTGGCACGAGCGCCGGATGTCACCTATGGTAAGAAGGAGGTGACCCTGAGACTACACCCAGATCATCCGA
CGCTCTTCTCCTATAGGAGTTTAGGAGCCGTACCGCACCCGTATGAGGAGTGGGTTGACAAGTTCTCTGAGCGCATCATC
CCAGTGACGGAAGAAGGGATTGAGTACCAGTGGGGCAACAACCCGCCGGTCCGCCTGTGGGCGCAACTGACGACCGAGGG
TAAACCCCATGGCTGGCCACATGAAATCATTCAGTACTATTATGGACTGTACCCCGCCGCCACTATTGCCGCAGTATCCG
GGGCGAGTCTGATGGCCCTCCTAACTCTAGCGGCCACATGCTGCATGCTGGCCACCGCGAGGAGAAAGTGCCTAACACCG
TACGCCTTGACGCCAGGAGCGGTGGTACCGTTGACATTGGGGCTGCTTTGCTGCGCACCGAGGGCGAACGCAGCATCATT
CGCTGAGACTATGGCCTATCTGTGGGACGAGAACAAAACCCTCTTCTGGATGGAATTCGCGGCCCCGGCCGCTGCGCTTG
CTTTGCTGGCATGCTGTATCAAAAGCCTGATCTGCTGTTGTAAGCCATTTTCTTTTTTAGTGTTACTGAGCCTGGGAGCC
TCCGCAAAAGCTTACGAGCACACAGCCACAATTCCGAACGTGGTGGGGTTCCCGTATAAGGCTCACATTGAAAGGAATGG
TTTCTCGCCCATGACCCTGCAGCTTGAAGTGGTGGAGACAAGCTTGGAACCCACACTTAACCTGGAGTACATTACCTGCG
AATACAAGACGGTGGTCCCTTCGCCATTTATCAAATGTTGCGGAACATCAGAATGCTCATCTAAAGAGCAGCCAGACTAC
CAATGCAAGGTGTACACGGGTGTATACCCTTTCATGTGGGGTGGAGCCTACTGTTTCTGCGACTCCGAGAACACGCAGCT
TAGCGAGGCCTATGTCGACAGGTCAGACGTTTGCAAACATGATCACGCACTGGCCTATAAGGCACACACGGCCTCTCTAA
AAGCAACGATCAGAATCAGCTACGGCACCATCAACCAGACCACCGAGGCCTTCGTCAATGGAGAACATGCGGTCAACGTG
GGCGGAAGCAAGTTCATCTTTGGACCGATCTCAACAGCTTGGTCACCGTTCGACAATAAAATTGTCGTGTATAAAGATGA
TGTCTACAACCAGGACTTCCCACCCTACGGATCAGGCCAGCCGGGTAGATTCGGAGACATTCAGAGCAGGACAGTGGAGA
GCAAAGACTTGTATGCCAATACGGCCCTAAAACTCTCAAGACCATCACCCGGGGTTGTGCATGTGCCATACACGCAGACA
CCATCCGGATTTAAGTATTGGCTGAAGGAGAAAGGATCTTCATTGAATACAAAGGCCCCTTTTGGCTGCAAGATAAAGAC
CAATCCAGTCAGAGCTATGGATTGTGCAGTTGGCAGTATACCTGTGTCGATGGACATACCAGACAGTGCATTCACACGAG
TGGTAGATGCCCCGGCTGTAACAGACCTGAGCTGCCAGGTGGCTGTCTGTACACACTCCTCCGATTTCGGAGGTGTTGCC
ACATTGTCTTACAAGACGGACAAACCCGGCAAGTGCGCCGTTCACTCACATTCCAACGTCGCAACGTTGCAAGAGGCGAC
GGTGGATGTCAAAGAGGACGGCAAGGTCACAGTGCACTTTTCTACGGCGTCCGCCTCCCCGGCATTCAAAGTGTCCGTCT
GTGACGCAAAAACAACGTGCACGGCGGCGTGCGAGCCTCCGAAAGACCACATCGTCCCGTATGGGGCGAGCCATAACAAC
CAGGTCTTTCCGGACATGTCAGGAACTGCGATGACGTGGGTACAGAGGATGGCCAGTGGGTTAGGTGGGCTGGCCCTCAT
CGCGGTGGTTGTGCTGGTCTTAGTAACCTGCATAACAATGCGTCGGTAAGCTTTAGTTCAAAGGG-CATATAAATCCCAG
AATAGTAACAAAACAC
>MN038265.1 |Ross River virus strain SW20275, partial genome
AAGGCCCTTCAGAAAGCATTCCCGGCTTTTGAGGTTGAATCACAGCAGGTCACACCTAATGACCATGCTAATGCCAGAGC
TTTTTCGCATCTGGCCACAAAGTTAATTGAACAAGAGGTTCCAGCCAACATCACCATCCTGGACGTGGGCAGTGCGCCCG
CAAGGAGGTTGATGTCTGACCACAGCTACCATTGCATTTGTCCCATGAAGAGTGCGGAAGACCCAGAGAGATTAGCAAAC
TACGCCCGGAAACTGGCAAAAGCAGCAGGGGAAGTGCTAGACAAAAATGTGTCCGGTAAGATCACGGACCTGCAGGACGT
CATGGCAACCCCCGATCTGGAATCTCCAACGTTTTGTCTCCACACTGACGAGACGTGTCGCACTAGAGCTGAAGTAGCTG
TGTACCAGGACGTGTACGCGGTACACGCACCGACCTCGCTTTATCATCAAGCGATGAAAGGGGTCAGGACAGTATATTGG
ATAGGATTCGATACCACCCCATTCATGTTTGAGGTCTTGGCTGGCGCATACCCAACGTATTCCACGAATTGGGCGGACGA
ACAGGTCCTGCAGGCACGTAACATCGGCCTATGTGCGACCAGTCTTAGCGAAGGACATCGAGGAAAAATCTCTATTATGA
GGAAGAAGCGCCTAAGGCCGAGCGACAGGGTCATGTTCTCGGTTGGGTCAACGCTATATATAGAAAGTAGACGCCTCCTT
AAGAGTTGGCATCTTCCCTCCGTGTTCCACCTGAAAGGCAAGAATAGCTTTACTTGCAGGTGCGATACAATAGTTTCATG
CGAGGGCTACGTTGTTAAAAAGATCACAATGAGCCCAGGGACGTACGGGAAGACGGTCGGATACGCCGTTACGCACCATG
CAGAAGGTTTCCTAATGTGCAAGGTGACGGACACTGTGCGCGGGGAGAGAGTATCATTCCCGGTATGCACTTATGTGCCT
GCAACCATTTGCGATCAGATGACAGGAATCCTGGCTACCGACGTCACACCCGAAGATGCGCAGAAGCTACTGGTGGGTTT
GAACCAACGTATAGTTGTGAATGGCAGAACCCAAAGGAACACCAACACAATGAAAAACTACCTATTGCCGGTAGTGGCCC
AAGCTTTCAGCAAGTGGGCACGAGAAGCAAAAGCAGACATGGAGGATGAGAAACCTCTGGGAACCAGAGAAAGAACCCTG
ACGTTTTGTTGCCTGTGGGCATTCAAGAACCACAAGACACACACCATGTACAAAAGGCCGGATACACAAACTATAGTCAA
GGTGCCATCTACTTTTGACTCGTTTGTGATTCCAAGCCTGTGGTCCTCCAGCCTATCCATAGGCATACGGCAAAGAATAA
AACTACTGTTAGGCCCAAAACTCTCGCGAGACCTCCCGTACTCTGGAGACCGAAACGAAGCGCGAGAAGCAGAGAAGGAA
GCCGAAGAGACCAAGGAAGTAGAATTGACACGGGAAGCACTGCCACCATTGGTGGGAAGCAACTGTGCTGATGACGTCGA
TCGGGTAGATGTGGAAGAGCTGACGTACCGCGCCGGAGCAGGGGTAGTGGAGACACCCAGAAATGCGCTCAAAGTGACAC
CACAAGAGCGCGATCAGCTGATCGGCGCGTACCTGATCTTGTCTCCGCAAACAGTACTGAAGAGTGAAAAACTCACACCG
ATACATCCACTGGCGGAGCAAGTGACAATCATGACGCACTCAGGAAGATCAGGCAGATACCCGGTTGACCGCTACGACGG
ACGAGTGTTGGTCCCGACGGGCGCAGCGATCCCCGTCAGCGAATTTCAAGCACTCAGTGAGAGTGCTACTATGGTCTACA
ACGAACGTGAGTTCATCAATCGCAAGTTGCACCATATAGCACTCTACGGCCCCGCCCTAAACACTGATGAGGAGAACTAT
GAAAAAGTAAGGGCAGAGAGAGCCGAAGCTGAATACGTGTTCGACGTTGACAAGAGGACGTGCGTGAAGAGAGAAGAAGC
ATCGGGCCTTGTACTAGTTGGCGATTTAATCAACCCACCCTTCCATGAGTTCGCGTATGAAGGACTGAAGATACGGCCCG
CAGCGCCTTTCCAAACTACGGTCATTGGCGTCTTCGGGGTACCTGGTTCCGGTAAGTCAGCCATAATCAAGAGTGTGGTG
ACTACGAGGGACCTGGTCGCCAGTGGGAAGAAGGAGAACTGCCAGGAGATAGTTAATGATGTCAAAAAGCAGAGAGGACT
GGATGTAACAGCCAGGACTGTTGACTCTATCCTGTTGAACGGGTGCAGAAGAGGAGTAGAGAATCTATACGTGGACGAAG
CATTTGCCTGTCATTCAGGTACACTGTTGGCCCTTATTGCCATGGTGAAACCAACTGGCAAGGTGATCCTATGCGGGGAC
CCAAAACAGTGTGGATTCTTTAACCTGATGCAGCTGAAGGTGAACTTCAACCACGATATCTGCACACAAGTGCTCCACAA
AAGCATATCCAGAAGATGCACCCTCCCGATTACGGCTATCGTCTCGACCCTACACTATCAGGGTAAGATGAGAACCACGA
ACTTATGTAGTGCACCCATCCAGATAGACACAACAGGTACCACTAAACCAGCCAAAGGAGACATCGTGTTAACGTGCTTC
CGCGGTTGGGTAAAGCAACTGCAGATAGACTATCGTGGACACGAAGTCATGACAGCAGCTGCATCACAAGGACTGACTAG
AAAAGGGGTATACGCCGTTAGGCAGAAAGTGAATGAAAACCCACTTTATGCCCCTACATCAGAACATGTCAACGTATTGC
TGACTAGAACCGAAAACCGGCTGGTGTGGAAAACACTGTCGGGAGACCCGTGGATAAAGGTGTTAACCAATATCCCCAAG
GGCGATTTCAGCGCTACGTTGGAGGAGTGGCAAGAGGAGCATGACAACATTATGAACGCCCTTCGCGAGAGGCCGACATC
AGTAGACCCGTTCCAGAACAAAGCCAAAGTCTGCTGGGCAAAGTGCCTCGTGCAGGTCCTAGAAACAGCTGGGATACGCA
TGACGGCAGAGGAGTGGGATACAGTGTTGGCTTTCCGCGAAGATAGGGCGTACTCACCTGAAGTGGCTCTGAACGAGATC
TGTACCAAGTATTACGGCGTTGATTTAGACAGCGGATTGTTCTCTGCCCAATCGGTCTCATTGTACTATGAAAACAACCA
CTGGGACAATAGACCGGGCGGCCGGATGTATGGATTCAACCGCGAAGTCGCCCGTAAGTTCGAGCAACGCTACCCATTCC
TGAGAGGTAAGATGGACTCGGGGCTACAAGTTAATGTTCCGGAGAGAAAAGTACAGCCATTCAATGCTGAATGTAATATA
TTACCATCAAACAGGCGACTTCCGCACGCCCTCGTCACCAGCTACCAGCAGTGCCAGGGCGAGAGGGTAGAATGGCTTTT
GAAGAAGCTTCCAGGATACCATTTATTGCTGGTAAGCGAGTACAATCTGGCGCTGCCCCATAAAAGAGTATTTTGGATTG
CACCACCCCATGTGTCTGGTGCAGACCGTATTTATGATCTTGACCTAGGGTTACCCCTGAATGCAGGCCGTTACGACTTG
GTATTTGTGAACATACACACTGAGTACAGGACGCACCATTACCAACAGTGCGTCGACCATTCCATGAAGTTACAGATGTT
GGGCGGTGACTCCTTACACCTATTGAAGCCTGGCGGCTCACTGCTTATCCGTGCTTACGGGTACGCCGACAGAGTCAGCG
AAATGGTGGTCACTGCATTAGCTAGGAAGTTTTCCGCCTTTAGAGTCCTGAGACCAGCATGTGTAACAAGTAACACTGAA
GTCTTTCTGTTGTTTACCAATTTTGATAACGGCAGAAGGGCTGTGACTCTTCACCAGGCCAATCAGAGGCTTAGCTCCAT
GTTTGCATGCAACGGGCTGCACACAGCCGGATGCGCACCCTCATACCGTGTGCGCAGGACCGACATTTCCGGGCACGCCG
AGGAGGCGGTTGTCAATGCCGCCAATGCGAAAGGCACAGTCGGCGATGGGGTTTGCAGAGCGGTGGCGAGAAAATGGCCA
GACTCCTTCAAAGGTGCCGCGACTCCCGTGGGTACGGCCAAGTTGGTACAGGCCAACGGTATGAATGTCATCCATGCGGT
AGGCCCGAATTTCTCCACGGTGACCGAGGCAGAGGGCGACAGAGAGTTGGCCGCCGCATACCGTGCCGTGGCGGGCATCA
TCAATGCTAGTAACATTAAGAGTGTAGCCATCCCTCTGTTGTCGACGGGGGTGTTCTCCGGGGGTAAAGATAGAGTCATG
CAGTCACTAAATCACCTGTTTACCGCAATGGACACCACGGACGCTGACGTAGTCATCTATTGCCGCGACAAAGCCTGGGA
GAAGAAAATCCAGGAGGCTATTGATCGCCGCACCGCTGTGGAATTGGTTTCTGAAGACATCTCACTCGAGTCTGACTTGA
TACGGGTGCACCCGGATAGTTGCTTGGTAGGCAGAAAAGGTTACAGCGTAACAGATGGGAAGCTGCATTCGTACCTGGAA
GGTACCCGCTTTCATCAGACTGCGGTGGATATGGCTGAGATATCTACCTTGTGGCCGAAACTTCAGGACGCAAACGAACA
AATATGCTTGTATGCATTGGGTGAGAGTATGGACAGTATCAGAACGAAATGTCCCGTCGAGGACGCCGATTCGTCCACGC
CTCCGAAAACGGTTCCTTGTCTGTGTAGGTATGCTATGACTGCTGAGAGAGTGGCGAGGCTTCGGATGAACAACACTAAG
GCCATAATTGTGTGCTCTTCATTCCCCTTACCGAAGTACAGAATTGAAGGCGTCCAGAAGGTCAAGTGCGACCGAGTGCT
GATTTTTGACCAGACGGTGCCATCTCTGGTCAGTCCAAGGAAATACATACCAGTCGCCGCCTCCA---------------
---------------------TGCACGCAGATACCGTGAGCTTGGATTCTACAGTATCCACAGGATCCGCGTGGTCGTTC
CCATCCGAGGCCACGTATGAGACCATGGAAGTAGTGGCTGAGGTGCACCACTCGGAACCTCCAGTCCCGCCACCGCGCAG
GCGTCGTGCGCAGGTGACGATGCACCACCAGGAGCTGTTGGAAGTTTCTGACATGCACACCCCGATTGCGGCAAGGGTCG
AGATCCCAGTGTATGATACCGCCGTTGTAGTGGAGAGAGTGGCCATTCCCTGCACGAGTGAGTACGCAACCCCCATACCA
ACACCACGGGCAGCAAGGGTCGTACCCGTGCCGGCACCACGCATTCAGCGAGCGTCGACGTACAGGGTCTCTCCTACACC
CACGCCTCGCACTCTGAGAGCCTCGGTATGCAGTGTGACCACTAGTGCTGGGGTAGAGTTCCCTTGGGCGCCTGAAGATC
TGGAGGTACTCACCGAGCCCGTGCATTGCGAAATGCGCGAGCCGGTTGAGTTACCGTGGGAGCCTGAGGACGTTGATGTC
CAGTTCGGAGATTTTGAAACGCCCGACAAAATCCAGTTCGGAGACATTGATTTCGACCAATTCTGACTAGGCAGAGCGGG
GGCGTACATCTTCTCGTCTGATATCGGACCGGGGCACTTACAACAGAAGTCAGTACGGCAACACGCACTACCGTGCGAAA
TGCTATACGCCCACGAGGAGGAAAGGATGTACCCCCCCGCACTGGATGAGGCTAGGGAGAAACTGCTGCAGGCAAAAATG
CAGATGGCACCTACGGAAGCAAACAAGAGTAGGTACCAATCAAGGAAGGTTGAAAACATGAAGGCAGTGATCATAGATAG
GCTGAAGGATGGAGCAAGAACCTACCTGGCAGAACAGTCAGAGAAGATCCCAACCTATGCTAGTAAGTACCCGCGGCCAG
TTTACTCGCCGTCGGTAGAGGATAGCTTGCAGAATCCCGAGGTCGCTGTGGCGGCCTGCAATGCATTCCTGGAAGCCAAT
TACCCGACAGTGGCTAGTTACCAGATCACGGACGAGTACGATGCCTACTTGGATATGGTTGATGGGTCAGAGAGTTGCTT
AGACCGGGCGACCTTCTGCCCGGCAAAATTACGCTGCTACCCAAAGCATCATGCTTACCACCAACCGCAGGTTAGGAGTG
CGGTCCCATCACCGTTTCAAAACACCCTGCAGAATGTGCTAGCAGCAGCCACGAAGAGAAATTGCAATGTTACACAGATG
AGAGAACTACCTACTCTAGACTCAGCAGTGTTTAACGTGGAATGCTTCAAAAAATTTGCATGCAACGGAGAATACTGGCA
GGAATTCAAAGATAACCCAATAAGAATAACTACAGAGAATATAACAACTTATGTCACTAGGCTTAAGGGCCCTAAAGCAG
CGGCGCTGTTTGCGAAGACTCACAATTTAGTCCCGCTGCAAGAGGTGCCCATGGACCGGTTTGTGGTAGATATGAAGAGA
GACGTGAAAGTTACCCCTGGCACTAAACATACTGAGGAACGCCCAAAGGTGCAAGTCATCCAGGCCGCCGAGCCTTTAGC
TACAGCTTATTTATGTGGCATTCACAGGGAGTTGGTCCGCCGCCTGAAGGCCGTCCTGGCCCCGAACATACACACATTGT
TCGATATGTCGGCAGAAGACTTTGACGCCATCATAGCCGTACATTTCCAACCAGGTGACGCAGTTTTGGAAACGGACATA
GCCTCCTTTGATAAGAGCCAAGATGACTCTTTGGCGTTGACGGCACTGATGCTGTTGGAGGACCTCGGGGTTGACCAAGA
TCTACTAGACCTAATAGAGGCAGCGTTTGGGGAAATTACCAGCGTCCACCTGCCAACAGGTACGCGGTTCAAGTTTGGCG
CCATGATGAAGTCCGGAATGTTTCTGACACTATTTATAAATACCCTGTTAAACATTGTCATAGCATGCCGTGTACTGCGT
GAGAAGCTGACAAACTCCATCTGCGCCGCGTTCATCGGGGATGACAACATAGTGCACGGGGTAAGATCTGACCCGTTGAT
GGCTGAGCGGTGCGCCAGCTGGGTTAATATGGAGGTAAAGATAATTGACGCTACCATGTGCGAGAAACCACCATATTTCT
GCGGCGGGTTTATACTGTATGACAATGTCACCGGCTCGGCGTGCCGTGTGGCCGACCCTCTGAAAAGGTTATTTAAATTA
GGCAAACCTTTACCCGCCGGAGACACCCAAGATGAAGATCGTAGGCGTGCATTGAAGGATGAGACGGATAGGTGGGCACG
AGTAGGGTTGAAGTCTGAACTGGAAATAGCACTAAGTTCCCGGTATGAGGTGAACGGGACCGGCAACATAGTGCGAGCAA
TGGCCACACTGGCCAAGAGCTTGAAGAACTTTAAAAAATTGCGTGGACCCATTGTACACCTCTACGGCGGTCCTAAATAG
ATGCAGAGACACCCCTTCATCTAATATAGCTCACAACAGTAAACATGAATTACATACCAACCCAGACTTTTTACGGACGC
CGTTGGCGGCCTCGCCCGGCGTTCCGTCCATGGCAGGTGCCGATGCAGCCGACACCTACTATGGTTACACCCATGCTGCA
AGCACCGGACCTACAGGCCCAACAGATGCAACAACTGATCAGCGCAGTCTCTGCACTAACCACCAAACAGAATGTAAAAA
CACCAAAAGGGCAACGGAAACAGAAACAGCAGAAACCAAAGGAAAAGAAGGAAAAACAGAAGAAAAAGCCGACGCAAAAG
AAGAAGCAGCAGCAGAAACCAAAACCACAGGCTAAGAAGAAGAAACCAGGGAGAAGAGAAAGAATGTGCATGAAGATCGA
GAATGACTGCATATTCGAGGTCAAACTGGACGGCAAGGTTACCGGTTATGCGTGCCTAGTCGGAGATAAAGTCATGAAGC
CGGCTCATGTTAAAGGCACAATTGACAACCCAGACCTTGCGAAGCTGACTTACAAGAAATCCAGTAAGTATGACCTCGAA
TGCGCCCAGATCCCAGTGCACATGAAGTCCGACGCCTCCAAGTACACACATGAAAAGCCAGAAGGTCATTACAACTGGCA
CCATGGAGCAGTGCAGTACAGCGGAGGAAGGTTTACCATCCCCACAGGCGCCGGCAAACCAGGAGATAGCGGTAGGCCTA
TTTTTGACAACAAAGGGCGGGTGGTGGCCATCGTGTTAGGCGGGGCCAACGAAGGTGCCCGCACTGCGCTGTCTGTGGTG
ACGTGGACAAAAGACATGGTCACTCGGGTAACGCCAGAAGGAACCGAAGAGTGGTCTGCCGCGCTGATGATGTGTATCCT
TGCCAACACCTCTTTCCCATGCTCGTCACCCCCCTGCTACCCCTGCTGCTACGAAAAACAGCCAGAACAGACATTACGGA
TGTTGGAAGACAACGTGAATAGACCTGGGTACTATGAGTTACTGGAAGCGTCCATGACATGCAGAAACGGATCACGCCAC
CGCCGCAGTGTAACAGAGCACTTCAATGTGTATAAGGCTACTAGACCGTACTTAGCGCACTGCGCTGACTGCGGGGACGG
GTACTTCTGCTATAGCCCGGTTGCTATCGAGAAGATCCGAGATGAGGCGTCTGATGGCATGCTCAAGATCCAAGTCTCCG
CCCAAATAGGTCTGGACAAGGCAGGTACCCACGCCCACACGAAGATGCGATATATGGCTGGTCATGATGTTCAGGAATCC
AAGAGAGATTCCTTGAGGGTGTATACGTCCGCAGCGTGCTCTATACGTGGGACGATGGGACACTTCATCGTCGCACACTG
TCCACCAGGCGACTACCTCAAGGTTTCGTTCGAGGACGCAGATTCACACGTGAAGGCATGCAAGGTCCAATACAAGCACG
ACCCATTGCCGGTGGGTAGAGAGCAGTTCGTGGTCAGACCACACTTCGGCGTAGAGCTGCCATGCACCTCATACCAGCTG
ACAACGGCTCCCACCGACGAGGAGATCGACATGCATACACCGCCAGATATACCGGATCGCACCCTGCTATCACAGACGGC
GGGCAACGTCAAAATAACAGCAGGCGGCAGGACTATCAGGTACAATTGTACCTGCGGCCGTGACAACGTAGGCACTACCA
GTACTGACAAGACCATCAACACGTGCAAGATCGACCAATGCCATGCTGCCGTTACCAGCCATGACAAATGGCAATTTACC
TCTCCATTTGTTCCCAGGGCTGATCAGACAGCCAGGAAAGGCAAAGTGCATGTCCCATTCCCTTTGACTAACGTCACCTG
CCGAGTGCCGTTGGCACGAGCGCCGGATGTCACCTATGGTAAGAAGGAGGTGACCCTGAGACTACACCCAGATCATCCGA
CGCTCTTCTCCTATAGGAGTTTAGGAGCCGTACCGCACCCGTATGAGGAGTGGGTTGACAAGTTCTCTGAGCGCATCATC
CCAGTGACGGAAGAAGGGATTGAGTACCAGTGGGGCAACAACCCGCCGGTCCGCCTGTGGGCGCAACTGACGACCGAGGG
TAAACCCCATGGCTGGCCACATGAAATCATTCAGTACTATTATGGACTGTACCCCGCCGCCACTGTTGCCGCAGTATCCG
GGGCGAGTCTGATGGCCCTCCTAACTCTAGCGGCCACATGCTGCATGCTGGCCACCGCGAGGAGAAAGTGCCTAACACCG
TACGCCTTGACGCCAGGAGCGGTGGTACCGTTGACATTGGGGCTGCTTTGCTGCGCACCGAGGGCGAACGCAGCATCATT
CGCTGAGACTATGGCCTATCTGTGGGACGAGAACAAAACCCTCTTCTGGATGGAATTCGCGGCCCCGGCCGCTGCGCTTG
CTTTGCTGGCATGCTGTATCAAAAGCCTGATCTGCTGTTGTAAGCCATTTTCTTTTTTAGTGTTACTGAGCCTGGGAGCC
TCCGCAAAAGCTTACGAGCACACAGCCACAATTCCGAACGTGGTGGGGTTCCCGTATAAGGCTCACATTGAAAGGAATGG
CTTCTCGCCCATGACCCTGCAGCTTGAAGTGGTGGAGACAAGCTTGGAACCCACACTTAACCTGGAGTACATTACCTGCG
AATACAAGACGGTAGTCCCTTCGCCATTTATCAAATGTTGCGGAACATCAGAATGCTCATCTAAAGAGCAGCCAGACTAC
CAATGCAAGGTGTACACGGGTGTATACCCTTTCATGTGGGGTGGAGCCTACTGTTTCTGCGACTCCGAGAACACGCAGCT
TAGCGAGGCCTATGTCGACAGGTCAGACGTTTGCAAACATGATCACGCACTGGCCTATAAGGCACACACGGCCTCTCTAA
AAGCAACAATCAGGATCAGCTACGGCACCATCAACCAGACCACCGAGGCCTTCGTCAATGGAGAACATGCGGTCAACGTG
GGCGGAAGCAAGTTCATCTTTGGACCGATCTCAACAGCTTGGTCACCGTTCGACAATAAAATTGTCGTGTATAAAGATGA
TGTCTACAACCAGGACTTCCCACCCTACGGATCAGGCCAGCCGGGTAGATTCGGAGACATTCAGAGCAGGACAGTGGAGA
GCAAAGACTTGTATGCCAATACGGCCCTAAAACTCTCAAGACCATCACCCGGGGTTGTGCATGTGCCATACACGCAGACA
CCATCCGGATTTAAGTATTGGCTGAAGGAGAAAGGATCTTCATTGAATACAAAGGCCCCTTTTGGCTGCAAGATAAAGAC
CAATCCAGTCAGAGCTATGGATTGTGCAGTTGGCAGTATACCTGTGTCGATGGACATACCTGACAGTGCATTCACACGAG
TGGTAGATGCCCCGGCTGTAACAGACCTGAGCTGCCAGGTAGCTGTCTGTACACACTCCTCCGATTTCGGAGGTGTTGCC
ACATTGTCTTACAAGACGGACAAACCCGGCAAGTGCGCCGTTCACTCACATTCCAACGTCGCAACGTTGCAAGAGGCGAC
GGTGGATGTCAAGGAGGACGGCAAGGTCACAGTGCACTTTTCTACGGCGTCCGCCTCCCCGGCATTCAAAGTGTCCGTCT
GTGACGCAAAAACAACGTGCACGGCGGCGTGCGAGCCTCCGAAAGACCACATCGTCCCTTATGGGGCGAGCCATAACAAC
CAGGTCTTTCCGGACATGTCAGGAACTGCGATGACGTGGGTACAGAGGATGGCCAGTGGGTTAGGTGGGCTGGCCCTCAT
CGCGGTGGTTGTGCTGGTCTTAGTAACCTGCATAACAATGCGTCGGTAAGTTTTAGCTCAAAGGG-CATATAAATCCCAG
AATAGTAACAAAACAC
>MN038267.1 |Ross River virus strain SW23448, partial genome
AAGGCCCTTCAGAAAGCATTCCCGGCTTTTGAGGTTGAATCACAGCAGGTCACACCTAATGACCATGCTAATGCCAGAGC
TTTTTCGCATCTGGCCACAAAGTTAATTGAACAAGAGGTTCCAGCCAACATCACCATCCTGGACGTGGGCAGTGCGCCCG
CAAGGAGGTTGATGTCTGACCACAGCTACCATTGCATTTGTCCCATGAAGAGTGCGGAAGACCCAGAGAGATTAGCAAAC
TACGCCCGGAAACTGGCAAAAGCAGCAGGGGAAGTGCTAGACAAAAATGTGTCCGGTAAGATCACGGACCTGCAGGACGT
CATGGCAACCCCCGATCTGGAATCTCCAACGTTTTGTCTCCACACTGACGAGACGTGTCGCACTAGAGCTGAAGTAGCTG
TGTACCAGGACGTGTACGCGGTACACGCACCGACCTCGCTTTATCATCAAGCGATGAAAGGGGTCAGGACAGTATATTGG
ATAGGATTCGATACCACCCCATTCATGTTTGAGGTCTTGGCTGGCGCATACCCAACGTATTCCACGAATTGGGCGGACGA
ACAGGTCCTGCAGGCACGTAACATCGGCCTATGTGCGACCAGTCTTAGCGAAGGACATCGAGGAAAAATCTCTATTATGA
GGAAGAAGCGCCTAAGGCCGAGCGACAGGGTCATGTTCTCGGTTGGGTCAACGCTATATATAGAAAGTAGACGCCTCCTT
AAGAGTTGGCATCTTCCCTCCGTGTTCCACCTGAAAGGCAAGAATAGCTTTACTTGCAGGTGCGATACAATAGTTTCATG
CGAGGGCTACGTTGTTAAAAAGATCACAATGAGCCCAGGGACGTACGGGAAGACGGTCGGATACGCCGTTACGCACCATG
CAGAAGGTTTCCTAATGTGCAAGGTGACGGACACTGTGCGCGGGGAGAGAGTATCATTCCCGGTATGCACTTATGTGCCT
GCAACCATTTGCGATCAGATGACAGGAATCCTGGCTACCGACGTCACACCCGAAGATGCGCAGAAGCTACTGGTGGGTTT
GAACCAACGTATAGTTGTGAATGGCAGAACCCAAAGGAACACCAACACAATGAAAAACTACCTATTGCCGGTAGTGGCCC
AAGCTTTCAGCAAGTGGGCACGAGAAGCAAAAGCAGACATGGAGGATGAGAAACCTCTGGGAACCAGAGAAAGAACCCTG
ACGTTTTGTTGCCTGTGGGCATTCAAGAACCACAAGACACACACCATGTACAAAAGGCCGGATACACAAACTATAGTCAA
GGTGCCATCTACTTTTGACTCGTTTGTGATTCCAAGCCTGTGGTCCTCCAGCCTATCCATAGGCATACGGCAAAGAATAA
AACTACTGTTAGGCCCAAAACTCTCGCGAGACCTCCCGTACTCTGGAGACCGAAACGAAGCGCGAGAAGCAGAGAAGGAA
GCCGAAGAGACCAAGGAAGTAGAATTGACACGGGAAGCACTGCCACCATTGGTGGGAAGCAACTGTGCTGATGACGTCGA
TCGGGTAGATGTGGAAGAGCTGACGTACCGCGCCGGAGCAGGGGTAGTGGAGACACCCAGAAATGCGCTCAAAGTGACAC
CACAAGAGCGCGATCAGCTGATCGGCGCGTACCTGATCTTGTCTCCGCAAACAGTACTGAAGAGTGAAAAACTCACACCG
ATACATCCACTGGCGGAGCAAGTGACAATCATGACGCACTCAGGAAGATCAGGCAGATACCCGGTTGACCGCTACGACGG
ACGAGTGTTGGTCCCGACGGGCGCAGCGATCCCCGTCAGCGAATTTCAAGCACTCAGTGAGAGTGCTACTATGGTCTACA
ACGAACGTGAGTTCATCAATCGCAAGTTGCACCATATAGCACTCTACGGCCCCGCCCTAAACACTGATGAGGAGAACTAT
GAAAAAGTAAGGGCAGAGAGAGCAGAAGCTGAATACGTGTTCGACGTTGACAAGAGGACGTGCGTGAAGAGAGAAGAAGC
ATCGGGCCTTGTACTAGTTGGCGATTTAATCAACCCACCCTTCCATGAGTTCGCGTATGAAGGACTGAAGATACGGCCCG
CAGCGCCTTTCCAAACTACGGTCATTGGCGTCTTCGGGGTACCTGGTTCCGGTAAGTCAGCCATAATCAAGAGTGTGGTG
ACTACGAGGGACCTGGTCGCCAGTGGGAAGAAGGAGAACTGCCAGGAGATAGTTAATGATGTCAAAAAGCAGAGAGGACT
GGATGTAACAGCCAGGACTGTTGACTCTATCCTGTTGAACGGGTGCAGAAGAGGAGTAGAGAATCTATACGTGGACGAAG
CATTTGCCTGTCATTCAGGTACACTGTTGGCCCTTATTGCCATGGTGAAACCAACTGGCAAGGTGATCCTATGCGGGGAC
CCAAAACAGTGTGGATTCTTTAACCTGATGCAGCTGAAGGTGAACTTCAACCACGATATCTGCACACAAGTGCTCCACAA
AAGCATATCCAGAAGATGCACCCTCCCGATTACGGCTATCGTCTCGACCCTACACTATCAGGGTAAGATGAGAACCACGA
ACTTATGTAGTGCACCCATCCAGATAGACACAACAGGTACCACTAAACCAGCCAAAGGAGACATCGTGTTAACGTGCTTC
CGCGGTTGGGTAAAGCAACTGCAGATAGACTATCGTGGACACGAAGTCATGACAGCAGCTGCATCACAAGGACTGACTAG
AAAAGGGGTATACGCCGTTAGGCAGAAAGTGAATGAAAACCCACTTTATGCCCCTACATCAGAACATGTCAACGTATTGC
TGACTAGAACCGAAAACCGGCTGGTGTGGAAAACACTGTCGGGAGACCCGTGGATAAAGGTGTTAACCAATATCCCCAAG
GGCGATTTCAGCGCTACGTTGGAGGAGTGGCAAGAGGAGCATGACAACATTATGAACGCCCTTCGCGAGAGGCCGACATC
AGTAGACCCGTTCCAGAACAAAGCCAAAGTCTGCTGGGCAAAGTGCCTCGTGCAGGTCCTAGAAACAGCTGGGATACGCA
TGACGGCAGAGGAGTGGGATACAGTGTTGGCTTTCCGCGAAGATAGGGCGTACTCACCTGAAGTGGCTCTGAACGAGATC
TGTACCAAGTATTACGGCGTTGATTTAGACAGCGGATTGTTCTCTGCCCAATCGGTCTCATTGTACTATGAAAACAACCA
CTGGGACAATAGACCGGGCGGCCGGATGTATGGATTCAACCGCGAAGTCGCCCGTAAGTTCGAGCAACGCTACCCATTCC
TGAGAGGTAAGATGGACTCGGGGCTACAAGTTAATGTTCCGGAGAGAAAAGTACAGCCATTCAATGCTGAATGTAATATA
TTACCATCAAACAGGCGACTTCCGCACGCCCTCGTCACCAGCTACCAGCAGTGCCAGGGCGAGAGGGTAGAATGGCTTTT
GAAGAAGCTTCCAGGATACCATTTATTGCTGGTAAGCGAGTACAATCTGGCGCTGCCCCATAAAAGAGTATTTTGGATTG
CACCACCCCATGTGTCTGGTGCAGACCGTATTTATGATCTTGACCTAGGGTTACCCCTGAATGCAGGCCGTTACGACTTG
GTATTTGTGAACATACACACTGAGTACAGGACGCACCATTACCAACAGTGCGTCGACCATTCCATGAAGTTACAGATGTT
GGGCGGTGACTCCTTACACCTATTGAAGCCTGGCGGCTCACTGCTTATCCGTGCTTACGGGTACGCCGACAGAGTCAGCG
AAATGGTGGTCACTGCATTAGCTAGGAAGTTTTCCGCCTTTAGAGTCCTGAGACCAGCATGTGTAACAAGTAACACTGAA
GTCTTTCTGTTGTTTACCAATTTTGATAACGGCAGAAGGGCTGTGACTCTTCACCAGGCCAATCAGAGGCTTAGCTCCAT
GTTTGCATGCAACGGGCTGCACACAGCCGGATGCGCACCCTCATACCGTGTGCGCAGGACCGACATTTCCGGGCACGCCG
AGGAGGCGGTTGTCAATGCCGCCAATGCGAAAGGCACAGTCGGCGATGGGGTTTGCAGAGCGGTGGCGAGAAAATGGCCA
GACTCCTTCAAAGGTGCCGCGACTCCCGTGGGTACGGCCAAGTTGGTACAGGCCAACGGTATGAATGTCATCCATGCGGT
AGGCCCGAATTTCTCCACGGTGACCGAGGCAGAGGGCGACAGAGAGTTGGCCGCCGCATACCGTGCCGTGGCGGGCATCA
TCAATGCTAGTAACATTAAGAGTGTAGCCATCCCTCTGTTGTCGACGGGGGTGTTCTCCGGGGGTAAAGATAGAGTCATG
CAGTCACTAAATCACCTGTTTACCGCAATGGACACCACGGACGCTGACGTAGTCATCTATTGCCGCGACAAAGCCTGGGA
GAAGAAAATCCAGGAGGCTATTGATCGCCGCACCGCTGTGGAATTGGTTTCTGAAGACATCTCACTCGAGTCTGACTTGA
TACGGGTGCACCCGGATAGTTGCTTGGTAGGCAGAAAAGGTTACAGCGTAACAGATGGGAAGCTGCATTCGTACCTGGAA
GGTACCCGCTTTCATCAGACTGCGGTGGATATGGCTGAGATATCTACCTTGTGGCCGAAACTTCAGGACGCAAACGAACA
AATATGCTTGTATGCATTGGGTGAGAGTATGGACAGTATCAGAACGAAATGTCCCGTCGAGGACGCCGATTCGTCCACGC
CTCCGAAAACGGTTCCTTGTCTGTGTAGGTATGCTATGACTGCTGAGAGAGTGGCGAGGCTTCGGATGAACAACACTAAG
GCCATAATTGTGTGCTCTTCATTCCCCTTACCGAAGTACAGAATTGAAGGCGTCCAGAAGGTCAAGTGCGACCGAGTGCT
GATTTTTGACCAGACGGTGCCATCTCTGGTCAGTCCAAGGAAATACATACCAGTCGCCGCCTCCA---------------
---------------------TGCACGCAGATACCGTGAGCTTGGATTCTACAGTATCCACAGGATCCGCGTGGTCGTTC
CCATCCGAGGCCACGTATGAGACCATGGAAGTAGTGGCTGAGGTGCACCACTCGGAACCTCCAGTCCCGCCACCGCGCAG
GCGTCGTGCGCAGGTGACGATGCACCACCAGGAGCTGTTGGAAGTTTCTGACATGCACACCCCGATTGCGGCAAGGGTCG
AGATCCCAGTGTGTGATACCGCCGTTGTAGTGGAGAGAGTGGCCATTCCCTGCACGAGTGAGTACGCAACCCCCATACCA
ACACCACGGGCAGCAAGGGTCGTACCCGTGCCGGCACCACGCATTCAGCGAGCGTCGACGTACAGGGTCTCTCCTACACC
CACGCCTCGCACTCTGAGAGCCTCGGTATGCAGTGTGACCACTAGTGCTGGGGTAGAGTTCCCTTGGGCGCCTGAAGATC
TGGAGGTACTCACCGAGCCCGTGCATTGCGAAATGCGCGAGCCGGTTGAGTTACCGTGGGAGCCTGAGGACGTTGATGTC
CAGTTCGGAGATTTTGAAACGCCCGACAAAATCCAGTTCGGAGACATTGATTTCGACCAATTCTGACTAGGCAGAGCGGG
GGCGTACATCTTCTCGTCTGATATCGGACCGGGGCACTTACAACAGAAGTCAGTACGGCAACACGCACTACCGTGCGAAA
TGCTATACGCCCACGAGGAGGAAAGGATGTACCCCCCCGCACTGGATGAGGCTAGGGAGAAACTGCTGCAGGCAAAAATG
CAGATGGCACCTACGGAAGCAAACAAGAGTAGGTACCAATCAAGGAAGGTTGAAAACATGAAGGCAGTGATCATAGATAG
GCTGAAGGATGGAGCAAGAACCTACCTGGCAGAACAGTCAGAGAAGATCCCAACCTATGCTAGTAAGTACCCGCGGCCAG
TTTACTCGCCGTCGGTAGAGGATAGCTTGCAGAATCCCGAGGTCGCTGTGGCGGCCTGCAATGCATTCCTGGAAGCCAAT
TACCCGACAGTGGCTAGTTACCAGATCACGGACGAGTACGATGCCTACTTGGATATGGTTGATGGGTCAGAGAGTTGCTT
AGACCGGGCGACCTTCTGCCCGGCAAAATTACGCTGCTACCCAAAGCATCATGCTTACCACCAACCGCAGGTTAGGAGTG
CGGTCCCATCACCGTTTCAAAACACCCTGCAGAATGTGCTAGCAGCAGCCACGAAGAGAAATTGCAATGTTACACAGATG
AGAGAACTACCTACTCTAGACTCAGCAGTGTTTAACGTGGAATGCTTCAAAAAATTTGCATGCAACGGAGAATACTGGCA
GGAATTCAAAGATAACCCAATAAGAATAACTACAGAGAATATAACAACTTATGTCACTAGGCTTAAGGGCCCTAAAGCAG
CGGCGCTGTTTGCGAAGACTCACAATTTAGTCCCGCTGCAAGAGGTGCCCATGGACCGGTTTGTGGTAGATATGAAGAGA
GACGTGAAAGTTACCCCTGGCACTAAACATACTGAGGAACGCCCAAAGGTGCAAGTCATCCAGGCCGCCGAGCCTTTAGC
TACAGCTTATTTATGTGGCATTCACAGGGAGTTGGTCCGCCGCCTGAAGGCCGTCCTGGCCCCGAACATACACACATTGT
TCGATATGTCGGCAGAAGACTTTGACGCCATCATAGCCGTACATTTCCAACCAGGTGACGCAGTTTTGGAAACGGACATA
GCCTCCTTTGATAAGAGCCAAGATGACTCTTTGGCGTTGACGGCACTGATGCTGTTGGAGGACCTCGGGGTTGACCAAGA
TCTACTAGACCTAATAGAGGCAGCGTTTGGGGAAATTACCAGCGTCCACCTGCCAACAGGTACGCGGTTCAAGTTTGGCG
CCATGATGAAGTCCGGAATGTTTCTGACACTATTTATAAATACCCTGTTAAACATTGTCATAGCATGCCGTGTACTGCGT
GAGAAGCTGACAAACTCCATCTGCGCCGCGTTCATCGGGGATGACAACATAGTGCACGGGGTAAGATCTGACCCGTTGAT
GGCTGAGCGGTGCGCCAGCTGGGTTAATATGGAGGTAAAGATAATTGACGCTACCATGTGCGAGAAACCACCATATTTCT
GCGGCGGGTTTATACTGTATGACAATGTCACCGGCTCGGCGTGCCGTGTGGCCGACCCTCTGAAAAGGTTATTTAAATTA
GGCAAACCTTTACCCGCCGGAGACACCCAAGATGAAGATCGTAGGCGTGCATTGAAGGATGAGACGGATAGGTGGGCACG
AGTAGGGTTGAAGTCTGAACTGGAAATAGCACTAAGTTCCCGGTATGAGGTGAACGGGACCGGCAACATAGTGCGAGCAA
TGGCCACACTGGCCAAGAGCTTGAAGAACTTTAAAAAATTGCGTGGACCCATTGTACACCTCTACGGCGGTCCTAAATAG
ATGCAGAGACACCCCTTCATCTAATATAGCTCACAACAGTAAACATGAATTACATACCAACCCAGACTTTTTACGGACGC
CGTTGGCGGCCTCGCCCGGCGTTCCGTCCATGGCAGGTGCCGATGCAGCCGACACCTACTATGGTTACACCCATGCTGCA
AGCACCGGACCTACAGGCCCAACAGATGCAACAACTGATCAGCGCAGTCTCTGCACTAACCACCAAACAGAATGTAAAAA
CACCAAAAGGGCAACGGAAACAGAAGCAGCAGAAACCAAAGGAAAAGAAGGAAAAACAGAAGAAAAAGCCGACGCAAAAG
AAGAAGCAGCAGCAGAAACCAAAACCACAGGCTAAGAAGAAGAAACCAGGGAGAAGAGAAAGAATGTGCATGAAGATCGA
GAATGACTGCATATTCGAGGTCAAACTGGACGGCAAGGTTACCGGTTATGCGTGCCTAGTCGGAGATAAAGTCATGAAGC
CGGCTCATGTTAAAGGCACAATTGACAACCCAGACCTTGCGAAGCTGACTTACAAGAAATCCAGTAAGTATGACCTCGAA
TGCGCCCAGATCCCAGTGCACATGAAGTCCGACGCCTCCAAGTACACACATGAAAAGCCAGAAGGTCATTACAACTGGCA
CCATGGAGCAGTGCAGTACAGCGGAGGAAGGTTTACCATCCCCACAGGCGCCGGCAAACCAGGAGATAGCGGTAGGCCTA
TTTTTGACAACAAAGGGCGGGTGGTGGCCATCGTGTTAGGCGGGGCCAACGAAGGTGCCCGCACTGCGCTGTCTGTGGTG
ACGTGGACAAAAGACATGGTCACTCGGGTAACGCCAGAAGGAACCGAAGAGTGGTCTGCCGCGCTGATGATGTGTATCCT
TGCCAACACCTCTTTCCCATGCTCGTCACCCCCCTGCTACCCCTGCTGCTACGAAAAACAGCCAGAACAGACATTACGGA
TGTTGGAAGACAACGTGAATAGACCTGGGTACTATGAGTTACTGGAAGCGTCCATGACATGCAGAAACGGATCACGCCAC
CGCCGCAGTGTAACAGAGCACTTCAATGTGTATAAGGCTACTAGACCGTACTTAGCGCACTGCGCTGACTGCGGGGACGG
GTACTTCTGCTATAGCCCGGTTGCTATCGAGAAGATCCGAGATGAGGCGTCTGATGGCATGCTCAAGATCCAAGTCTCCG
CCCAAATAGGTCTGGACAAGGCAGGTACCCACGCCCACACGAAGATGCGATATATGGCTGGTCATGATGTTCAGGAATCC
AAGAGAGATTCCTTGAGGGTGTATACGTCCGCAGCGTGCTCTATACGTGGGACGATGGGACACTTCATCGTCGCACACTG
TCCACCAGGCGACTACCTCAAGGTTTCGTTCGAGGACGCAGATTCACACGTGAAGGCATGCAAGGTCCAATACAAGCACG
ACCCATTGCCGGTGGGTAGAGAGAAGTTCGTGGTCAGACCACACTTCGGCGTAGAGCTGCCATGCACCTCATACCAGCTG
ACAACGGCTCCCACCGACGAGGAGATCGACATGCATACACCGCCAGATATACCGGATCGCACCCTGCTATCACAGACGGC
GGGCAACGTCAAAATAACAGCAGGCGGCAGGACTATCAGGTACAATTGTACCTGCGGCCGTGACAACGTAGGCACTACCA
GTACTGACAAGACCATCAACACGTGCAAGATCGACCAATGCCATGCTGCCGTTACCAGCCATGACAAATGGCAATTTACC
TCTCCATTTGTTCCCAGGGCTGATCAGACAGCCAGGAAAGGCAAAGTGCATGTCCCATTCCCTTTGACTAACGTCACCTG
CCGAGTGCCGTTGGCACGAGCGCCGGATGTCACCTATGGTAAGAAGGAGGTGACCCTGAGACTACACCCAGATCATCCGA
CGCTCTTCTCCTATAGGAGTTTAGGAGCCGTACCGCACCCGTATGAGGAGTGGGTTGACAAGTTCTCTGAGCGCATCATC
CCAGTGACGGAAGAAGGGATTGAGTACCAGTGGGGCAACAACCCGCCGGTCCGCCTGTGGGCGCAACTGACGACCGAGGG
TAAACCCCATGGCTGGCCACATGAAATCATTCAGTACTATTATGGACTGTACCCCGCCGCCACTATTGCCGCAGTATCCG
GGGCGAGTCTGATGGCCCTCCTAACTCTAGCGGCCACATGCTGCATGCTGGCCACCGCGAGGAGAAAGTGCCTAACACCG
TACGCCTTGACGCCAGGAGCGGTGGTACCGTTGACATTGGGGCTGCTTTGCTGCGCACCGAGGGCGAACGCAGCATCATT
CGCTGAGACTATGGCCTATCTGTGGGACGAGAACAAAACCCTCTTCTGGATGGAATTCGCGGCCCCGGCCGCTGCGCTTG
CTTTGCTGGCATGCTGTATCAAAAGCCTGATCTGCTGTTGTAAGCCATTTTCTTTTTTAGTGTTACTGAGCCTGGGAGCC
TCCGCAAAAGCTTACGAGCACACAGCCACAATTCCGAACGTGGTGGGGTTCCCGTATAAGGCTCACATTGAAAGGAATGG
CTTCTCGCCCATGACCCTGCAGCTTGAAGTGGTGGAGACAAGCTTGGAACCCACACTTAACCTGGAGTACATTACCTGCG
AATACAAGACGGTAGTCCCTTCGCCATTTATCAAATGTTGCGGAACATCAGAATGCTCATCTAAAGAGCAGCCAGACTAC
CAATGCAAGGTGTACACGGGTGTATACCCTTTCATGTGGGGTGGAGCCTACTGTTTCTGCGACTCCGAGAACACGCAGCT
TAGCGAGGCCTATGTCGACAGGTCAGACGTTTGCAAACATGATCACGCACTGGCCTATAAGGCACACACGGCCTCTCTAA
AAGCAACAATCAGGATCAGCTACGGCACCATCAACCAGACCACCGAGGCCTTCGTCAATGGAGAACATGCGGTCAACGTG
GGCGGAAGCAAGTTCATCTTTGGACCGATCTCAACAGCTTGGTCACCGTTCGACAATAAAATTGTCGTGTATAAAGATGA
TGTCTACAACCAGGACTTCCCACCCTACGGATCAGGCCAGCCGGGTAGATTCGGAGACATTCAGAGCAGGACAGTGGAGA
GCAAAGACTTGTATGCCAATACGGCCCTAAAACTCTCAAGACCATCACCCGGGGTTGTGCATGTGCCATACACGCAGACA
CCATCCGGATTTAAGTATTGGCTGAAGGAGAAAGGATCTTCATTGAATACAAAGGCCCCTTTTGGCTGCAAGATAAAGAC
CAATCCAGTCAGAGCTATGGATTGTGCAGTTGGCAGTATACCTGTGTCGATGGACATACCTGACAGTGCATTCACACGAG
TGGTAGATGCCCCGGCTGTAACAGACCTGAGCTGCCAGGTAGCTGTCTGTACACACTCCTCCGATTTCGGAGGTGTTGCC
ACATTGTCTTACAAGACGGACAAACCCGGCAAGTGCGCCGTTCACTCACATTCCAACGTCGCAACGTTGCAAGAGGCGAC
GGTGGATGTCAAGGAGGACGGCAAGGTCACAGTGCACTTTTCTACGGCGTCCGCCTCCCCGGCATTCAAAGTGTCCGTCT
GTGACGCAAAAACAACGTGCACGGCGGCGTGCGAGCCTCCGAAAGACCACATCGTCCCTTATGGGGCGAGCCATAACAAC
CAGGTCTTTCCGGACATGTCAGGAACTGCGATGACGTGGGTACAGAGGATGGCCAGTGGGTTAGGTGGGCTGGCCCTCAT
CGCGGTGGTTGTACTGGTCTTAGTAACCTGCATAACAATGCGTCGGTAAGTTTTAGCTCAAAGGGGCATATAAATCCCAG
AATAGTAACAAAACAC
>MN038203.1 |Ross River virus strain DC266, partial genome
AAGGCCCTTCAGAAAGCATTCCCGGCTTTTGAGGTTGAATCACAGCAGGTCACACCTAACGACCATGCTAATGCCAGAGC
TTTTTCGCATCTGGCCACAAAGTTAATTGAACAAGAGGTTCCAGCCAACATCACCATCCTGGACGTGGGCAGTGCGCCCG
CAAGGAGGTTGATGTCTGACCACAGCTACCATTGCATTTGTCCCATGAAGAGTGCGGAAGACCCAGAGAGATTAGCAAAC
TACGCCCGGAAACTGGCAAAAGCAGCAGGGGAAGTGCTAGACAAAAATGTGTCCGGTAAGATCACGGACCTGCAGGACGT
CATGGCAACCCCCGATCTGGAATCTCCAACGTTTTGTCTCCACACCGACGAGACGTGTCGCACTAGAGCTGAAGTAGCTG
TGTACCAGGACGTGTACGCGGTACACGCACCGACCTCGCTTTATCATCAAGCGATGAAAGGGGTCAGGACAGTATATTGG
ATAGGATTCGATACCACCCCATTCATGTTTGAGGTCTTGGCTGGCGCATACCCAACGTATTCCACGAATTGGGCGGACGA
ACAGGTCCTGCAGGCACGTAACATCGGCCTATGTGCGACCAGTCTTAGCGAAGGACATCGAGGAAAAATCTCTATTATGA
GGAAGAAGCGCCTAAGGCCGAGCGACAGGGTCATGTTCTCGGTTGGGTCAACGCTATATATAGAAAGTAGACGCCTCCTT
AAGAGTTGGCATCTTCCCTCCGTGTTCCACCTGAAAGGCAAGAATAGCTTTACTTGCAGGTGCGATACAATAGTTTCATG
CGAGGGCTACGTTGTTAAAAAGATCACAATGAGCCCAGGGACGTACGGGAAGACGGTCGGATACGCCGTTACGCACCATG
CAGAAGGTTTCCTAATGTGCAAGGTGACGGACACTGTGCGCGGGGAGAGAGTATCATTCCCGGTATGCACTTATGTGCCT
GCAACCATTTGCGATCAGATGACAGGAATCCTGGCTACCGACGTCACACCCGAAGATGCGCAGAAGCTACTGGTGGGTTT
GAACCAACGTATAGTTGTGAATGGCAGAACCCAAAGGAACACCAACACAATGAAAAACTACCTATTGCCGGTAGTGGCCC
AAGCTTTCAGCAAGTGGGCACGAGAAGCAAAAGCAGACATGGAGGATGAGAAACCTCTGGGAACTAGAGAAAGAACCCTG
ACGTTTTGTTGCCTGTGGGCATTCAAGAACCACAAGACACACACCATGTACAAAAGGCCGGATACACAAACTATAGTCAA
GGTGCCATCTACTTTTGACTCGTTTGTGATTCCAAGCCTGTGGTCCTCCAGCCTATCCATAGGCATACGGCAAAGAATAA
AACTACTGTTAGGCCCAAAACTCTCGCGAGACCTCCCGTACTCTGGAGACCGAAACGAAGCGCGAGAAGCAGAGAAGGAA
GCCGAAGAGACCAAGGAAGCAGAATTGACACGGGAAGCACTGCCACCATTGGTGGGAAGCAACTGTGCTGATGACGTCGA
TCGGGTAGATGTGGAAGAGCTGACGTACCGCGCCGGAGCAGGGGTAGTGGAGACACCCAGAAATGCGCTCAAAGTGACAC
CACAAGAGCGCGATCAGCTGATCGGCGCGTACCTGATCTTGTCTCCGCAAACAGTACTGAAGAGTGAAAAACTCACACCG
ATACATCCACTGGCGGAGCAAGTGACAATCATGACGCACTCAGGAAGATCAGGCAGATACCCGGTTGACCGCTACGACGG
ACGAGTGTTGGTCCCGACGGGCGCAGCGATCCCCGTCAGCGAATTTCAAGCACTCAGTGAGAGTGCTACTATGGTCTACA
ACGAACGCGAGTTCATCAATCGCAAGTTGCACCATATAGCACTCTACGGCCCCGCCCTAAACACTGATGAGGAGAACTAT
GAAAAAGTCAGGGCAGAGAGAGCCGAAGCTGAATACGTGTTCGACGTTGACAAGAGGACGTGCGTGAAGAGAGAAGAAGC
ATCGGGCCTTGTACTAGTTGGCGATTTAATCAACCCACCCTTCCATGAGTTCGCGTACGAAGGACTGAAGATACGGCCCG
CAGCGCCTTTCCAAACTACGGTCATTGGCGTCTTCGGGGTACCTGGTTCCGGTAAGTCAGCCATAATCAAGAGTGTGGTG
ACTACGAGGGACCTGGTCGCCAGTGGGAAGAAGGAGAACTGCCAGGAGATAGTTAATGATGTAAAAAAGCAGAGAGGACT
GGATGTAACAGCCAGGACTGTTGACTCTATCCTGTTGAACGGGTGCAGAAGAGGAGTAGAGAATCTATACGTGGACGAAG
CATTTGCCTGTCATTCAGGTACACTGTTGGCCCTTATTGCCATGGTGAAACCAACTGGCAAGGTGATCCTATGCGGGGAC
CCAAAACAGTGTGGATTCTTTAACCTGATGCAGCTGAAGGTGAACTTCAACCACGATATCTGCACACAAGTGCTCCACAA
AAGCATATCCAGAAGATGCACCCTCCCGATTACGGCTATCGTCTCGACCCTACACTATCAGGGTAAGATGAGAACCACGA
ACTTATGTAGTGCACCCATCCAGATAGACACAACAGGTACCACTAAACCAGCCAAAGGAGACATCGTGTTAACGTGCTTC
CGCGGTTGGGTAAAGCAACTGCAGATAGACTATCGTGGACACGAAGTCATGACAGCAGCTGCATCACAAGGACTGACTAG
AAAAGGGGTATACGCCGTTAGGCAGAAAGTGAATGAAAACCCACTTTATGCCCCTACATCAGAACATGTTAACGTATTGC
TGACTAGAACCGAAAACCGGCTGGTGTGGAAAACACTGTCGGGAGACCCGTGGATAAAGGTGTTAACCAATATCCCCAAG
GGCGATTTCAGCGCTACGTTGGAGGAGTGGCAAGAGGAGCATGACAACATTATGAACGCCCTTCGCGAGAAGTCGACAGC
AGTAGACCCGTTCCAGAACAAAGCCAAAGTCTGCTGGGCAAAGTGCCTCGTGCAGGTCCTAGAAACAGCTGGGATACGCA
TGACGGCAGAGGAGTGGGATACAGTGTTGGCTTTCCGCGAAGATAGGGCGTACTCACCTGAAGTGGCTCTGAACGAGATC
TGTACCAAGTATTACGGCGTTGATTTAGACAGCGGATTGTTCTCTGCCCAATCGGTCTCATTGTACTATGAAAACAACCA
CTGGGACAATAGACCGGGCGGCCGGATGTATGGATTCAACCGCGAAGTCGCCCGTAAGTTCGAGCAACGCTACCCATTCC
TGAGAGGTAAGATGGACTCGGGGCTACAAGTTAATGTTCCGGAGAGAAAAGTACAGCCATTCAATGCTGAATGTAATATA
TTACCATCAAACAGGCGACTTCCGCACGCCCTCGTCACCAGCTACCAGCAGTGCCAGGGCGAGAGGGTAGAATGGCTTTT
GAAGAAGCTTCCAGGATACCATTTATTGCTGGTAAGCGAGTACAATCTGGCGCTGCCCCATAAAAGAGTATTTTGGATTG
CACCACCCCATGTGTCTGGTGCAGACCGTACTTATGATCTTGACCTAGGGTTACCCCTGAATGCAGGCCGTTACGACTTG
GTATTTGTGAACATACACACTGAGTACAGGACGCACCATTACCAACAGTGCGTCGACCATTCCATGAAGTTACAGATGTT
GGGCGGTGACTCCTTACACCTATTGAAGCCTGGCGGCTCACTGCTTATCCGTGCTTACGGGTACGCCGACAGAGTCAGCG
AAATGGTGGTCACTGCATTAGCTAGGAAGTTTTCCGCCTTTAGAGTCCTGAGACCAGCATGTGTAACAAGTAACACTGAA
GTCTTTCTGTTGTTTACCAATTTTGATAACGGCAGAAGGGCTGTGACTCTTCACCAGGCCAATCAGAGGCTTAGCTCCAT
GTTTGCATGCAACGGGCTGCACACAGCCGGATGCGCACCCTCATACCGTGTGCGCAGGACCGACATTTCCGGGCACGCCG
AGGAGGCGGTTGTCAATGCCGCCAATGCGAAAGGCACAGTCGGCGATGGGGTTTGCAGAGCGGTGGCGAGAAAATGGCCA
GACTCCTTCAAAGGTGCCGCGACTCCCGTGGGTACGGCCAAGTTGGTACAGGCCAACGGTATGAATGTCATCCATGCAGT
AGGCCCGAATTTCTCCACGGTGACCGAGGCAGAGGGCGACAGAGAGTTGGCCGCCGCATACCGTGCCGTGGCGGGCATCA
TCAATGCTAGTAACATTAAGAGTGTAGCCATCCCTCTGTTGTCGACGGGGGTGTTCTCCGGGGGTAAAGATAGAGTCATG
CAGTCACTAAATCACCTGTTTACCGCAATGGACACCACGGACGCTGACGTAGTCATCTATTGCCGCGACAAAGCCTGGGA
GAAGAAAATCCAGGAGGCTATTGATCGCCGCACCGCTGTGGAATTGGTTTCTGAAGACATCTCACTCGAGTCTGACTTGA
TACGGGTGCACCCGGATAGTTGCTTGGTAGGCAGAAAAGGTTACAGCGTAACAGACGGGAAGCTGCATTCGTACCTGGAA
GGTACCCGCTTTCATCAGACTGCGGTGGATATGGCTGAGATATCTACCTTGTGGCCGAAACTTCAGGACGCAAACGAACA
AATATGCTTGTATGCATTGGGTGAGAGTATGGACAGTATCAGAACGAAATGTCCCGTCGAGGACGCCGATTCGTCCACGC
CTCCGAAAACGGTTCCTTGTCTGTGTAGGTATGCTATGACTGCTGAGAGAGTGGCGAGGCTTCGGATGAACAACACTAAG
GCCATAATTGTGTGCTCTTCATTCCCCTTACCGAAGTACAGAATTGAAGGCGTCCAGAAGGTCAAGTGCGACCGAGTGCT
GATTTTTGACCAGACGGTGCCATCTCTGGTCAGTCCAAGGAAATACATACCAGCCGCCGCCCCCA---------------
---------------------TGCACGCAGATACCGTGAGCTTGGATTCTACAGTATCCACAGGATCCGCGTGGTCGTTC
CCATCCGAGGCCACGTATGAGACCATGGAAGTAGTGGCTGAGGTGCACCACTCGGAACCTCCAGTCCCGCCACCGCGCAG
GCGTCGTGCGCAGGTGACGATGCACCACCAGGAGCTGTTGGAAGTTTCTGACATGCACACCCCGATTGCGGCAAGGGTCG
AGATCCCAGTGTATGATACCGCCGTTGTAGTGGAGAGAGTGGCCATTCCCTGCACGAGTGAGTACGCAACCCCCATACCA
ACACCACGGGCAGCAAGGGTCGTACCCGTGCCGGCACCACGCATTCAGCGAGCGTCGACGTACAGGGTCTCTCCTACACC
CACGCCTCGCGCTCTGAGAGCCTCGGTATGCAGTGTGACCACTAGTGCTGGGGTAGAGTTCCCTTGGGCGCCTGAAGATC
TGGAGGTACTCACCGAGCCCGTGCATTGCGAAATGCGCGAGCCGGTTGAGTTACCGTGGGAGCCTGAGGACGTTGATGTC
CAGTTCGGAGATTTTGAAACGCCCGACAAAATCCAGTTCGGAGACATTGATTTCGACCAATTCTGACTAGGCAGAGCGGG
GGCGTACATCTTCTCGTCTGATATCGGACCGGGGCACTTACAACAGAAGTCAGTACGGCAACACGCACTACCGTGCGAAA
TGCTATACGCCCACGAGGAGGAAAGGACGTACCCCCCCGCACTGGATGAGGCTAGGGAGAAACTGCTGCAGGCAAAAATG
CAGATGGCACCTACGGAAGCAAACAAGAGTAGGTACCAATCAAGGAAAGTTGAAAACATGAAGGCAGTGATCATAGATAG
GCTGAAGGATGGAGCAAGAACCTACCTGGCAGAACAGTCAGAGAAGATCCCAACCTATGCTAGTAAGTACCCGCGGCCAG
TTTACTCGCCGTCGGTAGAGGATAGCTTGCAGAATCCCGAGGTCGCTGTGGCGGCCTGCAATGCCTTCCTGGAAGCCAAT
TACCCGACAGTGGCTAGTTACCAGATCACGGACGAGTACGATGCCTACTTGGATATGGTTGATGGGTCAGAGAGTTGCTT
AGACCGGGCGACCTTCTGCCCGGCAAAATTACGCTGCTACCCAAAGCATCATGCTTACCACCAACCGCAGGTTAGGAGTG
CGGTCCCATCACCGTTTCAAAACACCCTGCAGAATGTGCTAGCAGCAGCCACGAAGAGAAATTGCAATGTTACACAGATG
AGAGAACTACCTACTCTAGACTCAGCAGTGTTTAACGTGGAATGCTTCAAAAAATTTGCATGCAACGGAGAATACTGGCA
GGAATTCAAAGATAACCCAATAAGAATAACTACAGAGAATATAACAACTTATGTCACTAGGCTTAAGGGCCCTAAAGCAG
CGGCGCTGTTTGCGAAGACTCACAATTTAGTCCCGCTGCAAGAGGTGCCCATGGACCGGTTTGTGGTAGATATGAAGAGA
GACGTGAAAGTTACCCCTGGCACTAAACATACTGAGGAACGCCCAAAGGTGCAAGTCATCCAGGCCGCCGAGCCTTTAGC
TACAGCTTATTTATGTGGCATTCACAGGGAGTTGGTCCGCCGCCTGAAGGCCGTCCTGGCCCCGAACATACACACATTGT
TCGATATGTCGGCAGAAGACTTTGACGCCATCATAGCCGTACATTTCCAACCAGGTGACGCAGTTTTGGAAACGGACATA
GCCTCCTTTGATAAGAGCCAAGATGACTCTTTGGCGTTGACGGCACTGATGCTGTTGGAGGACCTCGGGGTTGACCAAGA
TCTACTAGACCTAATAGAGGCAGCGTTTGGGGAAATTACCAGCGTCCACCTGCCAACAGGTACGCGGTTCAAGTTTGGCG
CCATGATGAAGTCCGGAATGTTTCTGACACTATTTATAAATACCCTGTTAAACATTGTCATAGCATGCCGTGTACTGCGT
GAGAAGCTGACAAACTCCATCTGCGCCGCGTTCATCGGGGATGACAACATAGTGCACGGGGTAAGATCTGACCCGTTGAT
GGCTGAGCGGTGCGCCAGCTGGGTTAATATGGAGGTAAAGATAATTGACGCTACCATGTGCGAGAAACCACCATATTTCT
GCGGCGGGTTTATACTGTATGACAATGTCACCGGCTCGGCGTGCCGTGTGGCCGACCCTCTGAAAAGGTTATTTAAATTA
GGCAAACCTTTACCCGCCGGAGACACCCAAGATGAAGATCGTAGGCGTGCATTGAAGGATGAGACGGATAGGTGGGCACG
AGTAGGGTTGAAGTCTGAACTGGAAATAGCACTAAGTTCCCGGTATGAGGTGAACGGGACCGGCAACATAGTGCGAGCAA
TGGCCACACTGGCCAAGAGCTTGAAGAACTTTAAAAAATTGCGTGGACCCATTGTACACCTCTACGGCGGTCCTAAATAG
ATGCAGAGACACCCCTTCATCTAATATAGCTCAAAACAGTAAACATGAATTACATACCAACCCAGACTTTTTACGGACGC
CGTTGGCGGCCTCGCCCGGCGTTCCGTCCATGGCAGGTGCCGATGCAGCCGACACCTACTATGGTTACACCCATGCTGCA
AGCACCGGACCTACAGGCCCAACAGATGCAACAACTGATCAGCGCAGTCTCTGCACTAACCACCAAACAGAATGTAAAAG
CACCAAAAGGGCAACGGAAACAGAAACAGCAGAAACCAAAGGAAAAGAAGGAAAAACAGAAGAAAAAGCCGACGCAAAAG
AAGAAGCAGCAGCAGAAACCAAAACCACAGGCTAAGAAGAAGAAACCAGGGAGAAGAGAAAGAATGTGCATGAAGATCGA
GAATGACTGCATATTCGAGGTCAAACTGGACGGCAAGGTTACCGGTTATGCGTGCCTAGTCGGAGATAAAGTTATGAAGC
CGGCTCATGTTAAAGGCACAATTGACAACCCAGACCTTGCGAAGCTGACTTACAAGAAATCCAGTAAGTATGACCTCGAA
TGCGCCCAGATCCCAGTGCACATGAAGTCCGACGCCTCCAAGTACACACATGAAAAGCCAGAAGGTCATTACAACTGGCA
CCATGGAGCAGTGCAGTACAGTGGAGGAAGGTTTACCATCCCCACAGGCGCCGGCAAACCAGGAGATAGCGGTAGGCCTA
TTTTTGACAACAAAGGGCGGGTGGTGGCCATCGTGTTAGGCGGGGCCAACGAAGGTGCCCGCACTGCGCTGTCTGTGGTG
ACGTGGACAAAAGACATGGTCACTCGGGTAACGCCAGAAGGAACCGAAGAGTGGTCTGCCGCGCTGATGATGTGTATCCT
TGCCAACACCTCTTTCCCATGCTCGTCACCCCCCTGCTACCCCTGCTGCTACGAAAAACAGCCAGAACAGACATTACGGA
TGTTGGAAGACAACGTGAATAGACCTGGGTACTATGAGTTACTGGAAGCGTCCATGACATGCAGAAACGGATCACGCCAC
CGCCGCAGTGTAACAGAGCACTTCAATGTGTATAAGGCTACTAGACCGTACTTAGCGCACTGCGCTGACTGCGGGGACGG
GTACTTCTGCTATAGCCCGGTTGCTATCGAGAAGATCCGAGATGAGGCGTCTGATGGCATGCTCAAGATCCAAGTCTCCG
CCCAAATAGGTCTGGACAAGGCAGGTACCCACGCCCACACGAAGATGCGATATATGGCTGGTCATGATGTTCAGGAATCC
AAGAGAGATTCCTTGAGGGTGTATACGTCCGCAGCGTGCTCTATACGAGGGACGATGGGACACTTCATCGTCGCACACTG
TCCACCAGGCGACTACCTCAAGGTTTCGTTCGAGGACGCAGATTCACACGTGAAGGCATGCAAGGTCCAATACAAGCACG
ACCCATTGCCGGTGGGTAGAGAGAAGTTCGTGGTCAGACCACACTTCGGCGTAGAGCTGCCATGCACCTCATACCAGCTG
ACAACGGCTCCCACCGACGAGGAGATCGACATGCATACACCGCCAGATATACCGGATCGCACCCTGCTATCACAGACGGC
GGGCAACGTCAAAATAACAGCAGGCGGCAGGACTATCAGGTACAATTGTACCTGCGGCCGTGACAACGTAGGCACTACCA
GTACTGACAAGACCATCAACACGTGCAAGATCGACCAATGCCATGCTGCCGTTACCAGCCATGACAAATGGCAATTTACC
TCTCCATTTGTTCCCAGGGCTGACCAGACAGCCAGGAAAGGCAAAGTGCATGTCCCATTCCCTTTGACTAACGTCACCTG
CCGAGTGCCGTTGGCACGAGCGCCGGATGTCACCTATGGTAAGAAGGAGGTGACCCTGAGACTACACCCAGATCATCCGA
CGCTCTTCTCCTATAGGAGTTTAGGAGCCGTACCGCACCCGTATGAGGAGTGGGTTGACAAGTTCTCTGAGCGCATCATC
CCAGTGACGGAAGAAGGGATTGAGTACCAGTGGGGCAACAACCCGCCGGTCCGCCTGTGGGCGCAACTGACGACCGAGGG
TAAACCCCATGGCTGGCCACATGAAATCATTCAGTACTATTATGGACTGTACCCCGCCGCCACTATTGCCGCAGTATCCG
GGGCGAGTCTGATGGCCCTCCTAACTCTAGCGGCCACATGCTGCATGCTGGCCACCGCGAGGAGAAAGTGCCTAACACCG
TACGCCTTGACGCCAGGAGCGGTGGTACCGTTGACATTGGGGCTGCTTTGCTGCGCACCGAGGGCGAACGCAGCATCATT
CGCTGAGACTATGGCCTATCTGTGGGACGAGAACAAAACCCTCTTCTGGATGGAATTCGCGGCCCCGGCCGCTGCGCTTG
CTTTGCTGGCATGCTGTATCAAAAGCCTGATCTGCTGTTGTAAGCCATTTTCTTTTTTAGTGTTACTGAGCCTGGGAGCC
TCCGCAAAAGCTTACGAGCACACAGCCACAATTCCGAACGTGGTGGGGTTCCCGTATAAGGCTCACATTGAAAGGAATGG
TTTCTCGCCCATGACCCTGCAGCTTGAAGTGGTGGAGACAAGCTTGGAACCCACACTTAACCTGGAGTACATTACCTGCG
AATACAAGACGGTGGTCCCTTCGCCATTTATCAAATGTTGCGGAACATCAGAATGCTCATCTAAAGAGCAGCCAGACTAC
CAATGCAAGGTGTACACGGGTGTATACCCTTTCATGTGGGGTGGAGCCTACTGTTTCTGCGACTCCGAGAACACGCAGCT
TAGCGAGGCCTATGTCGACAGGTCAGACGTTTGCAAACATGATCACGCACTGGCCTATAAGGCACACACGGCCTCTCTAA
AAGCAACGATCAGGATCAGCTACGGCACCATCAACCAGACCACCGAGGCCTTCGTCAATGGAGAACATGCGGTCAACGTG
GGCGGAAGCAAGTTCATCTTTGGACCGATCTCAACAGCTTGGTCACCGTTCGACAATAAAATTGTCGTGTATAAAGATGA
TGTCTACAACCAGGACTTCCCACCCTACGGATCAGGCCAGCCGGGTAGATTCGGAGACATTCAGAGCAGGACAGTGGAGA
GCAAAGACTTGTATGCCAATACGGCCCTAAAACTCTCAAGACCATCACCCGGGGTTGTGCATGTGCCATACACGCAGACA
CCATCCGGATTTAAGTATTGGCTGAAGGAGAAAGGATCTTCATTGAATACAAAGGCCCCTTTTGGCTGCAAGATAAAGAC
CAATCCAGTCAGAGCTATGGATTGTGCAGTTGGCAGTATTCCTGTGTCGATGGACATACCTGACAGTGCATTCACACGAG
TGGTAGATGCCCCGGCTGTAACAGACCTGAGCTGCCAGGTAGCTGTCTGTACACACTCCTCCGATTTCGGAGGTGTTGCC
ACATTGTCTTACAAGACGGACAAACCCGGCAAGTGCGCCGTTCACTCACATTCCAACGTCGCAACGTTGCAAGAGGCGAC
GGTGGATGTCAAGGAGGACGGCAAGGTCACAGTGCACTTTTCTACGGCGTCCGCCTCCCCGGCATTCAAAGTGTCCGTCT
GTGACGCAAAAACAACGTGCACGGCGGCGTGCGAGCCTCCGAAAGACCACATCGTCCCTTATGGGGCGAGCCATAACAAC
CAGGTCTTTCCGGACATGTCAGGAACTGCGATGACGTGGGTACAGAGGATGGCCAGTGGGTTAGGTGGGCTGGCCCTCAT
CGCGGTGGTTGTGCTGGTTTTAGTAACCTGCATAACAATGCGTCGGTAAGTTTTAGCTCAAAGGG-CATATAAATCCCAG
AATAGTAACAAAACAC
>MN038259.1 |Ross River virus strain SW876, partial genome
AAGGCCCTTCAGAAAGCATTCCCGGCTTTTGAGGTTGAATCACAGCAGGTCACACCCAATGACCATGCTAATGCCAGAGC
TTTTTCGCATCTGGCCACAAAGTTAATTGAACAAGAGGTTCCAGCCAACATCACCATCCTGGACGTGGGCAGTGCGCCCG
CAAGGAGGTTGATGTCTGACCACAGCTACCATTGCATTTGTCCCATGAAGAGTGCGGAAGACCCAGAGAGATTAGCAAAC
TACGCCCGGAAACTGGCAAAAGCAGCAGGGGAAGTGCTAGACAAAAATGTGTCCGGTAAGATCACGGACCTGCAGGACGT
CATGGCAACCCCCGATCTGGAATCTCCAACGTTTTGTCTCCACACCGACGAGACGTGTCGCACTAGAGCTGAAGTAGCTG
TGTACCAGGACGTGTACGCGGTACACGCACCGACCTCGCTTTATCATCAAGCGATGAAAGGGGTCAGGACAGTATATTGG
ATAGGATTCGATACCACCCCATTCATGTTTGAGGTCTTGGCTGGCGCATACCCAACGTATTCCACGAATTGGGCGGACGA
ACAGGTCCTGCAGGCACGTAACATCGGCCTATGTGCGACCAGTCTTAGCGAAGGACATCGAGGAAAAATCTCTATTATGA
GGAAGAAGCGCCTAAGGCCGAGCGACAGGGTCATGTTCTCGGTTGGGTCAACGCTATATATAGAAAGTAGACGCCTCCTT
AAGAGTTGGCATCTTCCCTCCGTGTTCCACCTGAAAGGCAAGAATAGCTTTACTTGCAGGTGCGATACAATAGTTTCATG
CGAGGGCTACGTTGTTAAAAAGATCACAATGAGCCCAGGGACGTACGGGAAGACGGTCGGATACGCCGTTACGCACCATG
CAGAAGGTTTCCTAATGTGCAAGGTGACGGACACTGTGCGCGGGGAGAGAGTATCATTCCCGGTATGCACTTATGTGCCT
GCAACCATTTGCGATCAGATGACAGGAATCCTGGCTACCGACGTCACACCCGAAGATGCGCAGAAGCTACTGGTGGGTTT
GAACCAACGTATAGTTGTGAATGGCAGAACCCAAAGGAACACCAACACAATGAAAAACTACCTATTGCCGGTAGTGGCCC
AAGCTTTCAGCAAGTGGGCACGAGAAGCAAAAGCAGACATGGAGGATGAGAAACCTCTGGGAACCAGAGAAAGAACCCTG
ACGTTTTGTTGCCTGTGGGCATTCAAGAACCACAAGACACACACCATGTACAAAAGGCCGGATACCCAAACTATAGTCAA
GGTGCCATCTACTTTTGACTCGTTTGTGATTCCAAGCCTGTGGTCCTCCAGCCTATCCATAGGCATACGGCAAAGAATAA
AACTACTGTTAGGCCCAAAACTCTCGCGAGACCTCCCGTACTCTGGAGACCGAAACGAAGCGCGAGAAGCAGAGAAGGAA
GCCGAAGAGACCAAGGAAGCAGAATTGACACGGGAAGCACTGCCACCATTGGTGGGAAGCAACTGTGCTGATGACGTCGA
TCGGGTAGATGTGGAAGAGCTGACGTACCGCGCCGGAGCAGGGGTAGTGGAGACACCCAGAAATGCGCTCAAAGTGACAC
CACAAGAGCGCGATCAGCTGATCGGCGCGTACCTGATCTTGTCTCCGCAAACAGTACTGAAGAGTGAAAAACTCACACCG
ATACATCCACTGGCGGAGCAAGTGACAATCATGACGCACTCAGGAAGATCAGGCAGATACCCGGTTGACCGCTACGACGG
ACGAGTGTTGGTCCCGACGGGCGCAGCGATCCCCGTCAGCGAATTTCAAGCACTCAGTGAGAGTGCTACTATGGTCTACA
ACGAACGTGAGTTCATCAATCGCAAGTTGCACCATATAGCACTCTACGGCCCCGCCCTAAACACTGATGAGGAGAACTAT
GAAAAAGTAAGGGCAGAGAGAGCCGAAGCTGAATACGTGTTCGACGTTGACAAGAGGACGTGCGTGAAGAGAGAAGAAGC
ATCGGGCCTTGTACTAGTTGGCGATTTAATCAACCCACCCTTCCATGAGTTCGCGTATGAAGGACTGAAGATACGGCCCG
CAGCGCCTTTCCAAACTACGGTCATTGGCGTCTTCGGGGTACCTGGTTCCGGTAAGTCAGCCATAATCAAGAGTGTGGTG
ACTACGAGGGACCTGGTCGCCAGTGGGAAGAAGGAGAACTGCCAGGAGATAGTTAATGATGTCAAAAAGCAGAGAGGACT
GGATGTAACAGCCAGGACTGTTGACTCTATCCTGTTGAACGGGTGCAGAAGAGGAGTAGAGAATCTATACGTGGACGAAG
CATTTGCCTGTCATTCAGGTACACTGTTGGCCCTTATTGCCATGGTGAAACCAACTGGCAAGGTGATCCTATGCGGGGAC
CCAAAACAGTGTGGATTCTTTAACCTGATGCAGCTGAAGGTGAACTTCAACCACGATATCTGCACACAAGTGCTCCACAA
AAGCATATCCAGAAGATGCACCCTCCCGATTACGGCTATCGTCTCGACCCTACACTATCAGGGTAAGATGAGAACCACGA
ACTTATGTAGTGCACCCATCCAGATAGACACAACAGGTACCACTAAACCAGCCAAAGGAGACATCGTGTTAACGTGCTTC
CGCGGTTGGGTAAAGCAACTGCAGATAGACTATCGTGGACACGAAGTCATGACAGCAGCTGCATCACAAGGACTGACTAG
AAAAGGGGTATACGCCGTTAGGCAGAAAGTGAATGAAAACCCACTTTATGCCCCTACATCAGAACATGTCAACGTATTGC
TGACTAGAACCGAAAACCGGCTGGTGTGGAAAACACTGTCGGGAGACCCGTGGATAAAGGTGTTAACCAATATCCCCAAG
GGCGATTTCAGCGCTACGTTGGAGGAGTGGCAAGAGGAGCATGACAACATTATGAACGCCCTTCGCGAGAGGTCGACAGC
AGTAGACCCGTTCCAGAACAAAGCCAAAGTCTGCTGGGCAAAGTGCCTCGTGCAGGTCCTAGAAACAGCTGGGATACGCA
TGACGGCAGAGGAGTGGGATACAGTGTTGGCTTTCCGCGAAGATAGGGCGTACTCACCGGAAGTGGCTCTGAACGAGATC
TGTACCAAGTATTACGGCGTTGATTTAGACAGCGGATTGTTCTCTGCCCAATCGGTCTCATTGTACTATGAAAACAACCA
CTGGGACAATAGACCGGGCGGCCGGATGTATGGATTCAACCGCGAAGTCGCCCGTAAGTTCGAGCAACGCTACCCATTCC
TGAGAGGTAAGATGGACTCGGGGCTACAAGTTAATGTTCCGGAGAGAAAAGTACAGCCATTCAATGCTGAATGTAATATA
TTACCATCAAACAGGCGACTTCCGCACGCCCTCGTCACCAGCTACCAGCAGTGCCAGGGCGAGAGGGTAGAATGGCTTTT
GAAGAAGCTTCCAGGATACCATTTATTGCTGGTAAGCGAGTACAATCTGGCGCTGCCCCATAAAAGAGTATTTTGGATTG
CACCACCCCATGTGTCTGGTGCAGACCGTACTTATGATCTTGACCTAGGGTTACCCCTGAATGCAGGCCGTTACGACTTG
GTATTTGTGAACATACACACTGAGTACAGGACGCACCATTACCAACAGTGCGTCGACCATTCCATGAAGTTACAGATGTT
GGGCGGTGACTCCTTACACCTATTGAAGCCTGGCGGCTCACTGCTTATCCGTGCTTACGGGTACGCCGACAGAGTCAGCG
AAATGGTGGTCACTGCATTAGCTAGGAAGTTTTCCGCCTTTAGAGTCCTGAGACCAGCATGTGTAACAAGTAACACTGAA
GTCTTTCTGTTGTTTACCAATTTTGATAACGGCAGAAGGGCTGTGACTCTTCACCAGGCCAATCAGAGGCTTAGCTCCAT
GTTTGCATGCAACGGGCTGCACACAGCCGGATGCGCACCCTCATACCGTGTGCGCAGGACCGACATTTCCGGGCACGCCG
AGGAGGCGGTTGTCAATGCCGCCAATGCGAAAGGCACAGTCGGCGATGGGGTTTGCAGAGCGGTGGCGAGAAAATGGCCA
GACTCCTTCAAAGGTGCCGCGACTCCCGTGGGTACGGCCAAGTTGGTACAGGCCAACGGTATGAATGTCATCCATGCGGT
AGGCCCGAATTTCTCCACGGTGACCGAGGCAGAGGGCGACAGAGAGTTGGCCGCCGCATACCGTGCCGTGGCGGGCATCA
TCAATGCTAGTAACATTAAGAGTGTAGCCATCCCTCTGTTGTCGACGGGGGTGTTCTCCGGGGGTAAAGATAGAGTCATG
CAGTCACTAAATCACCTGTTTACCGCAATGGACACCACGGACGCTGACGTAGTCATCTATTGCCGCGACAAAGCCTGGGA
GAAGAAAATCCAGGAGGCTATTGATCGCCGCACCGCTGTGGAATTGGTTTCTGAAGACATCTCACTCGAGTCTGACTTGA
TACGGGTGCACCCGGATAGTTGCTTGGTAGGCAGAAAAGGTTACAGCGTAACAGATGGGAAGTTGCATTCGTACCTGGAA
GGTACCCGCTTTCATCAGACTGCGGTGGATATGGCTGAGATATCTACCTTGTGGCCGAAACTTCAGGACGCAAACGAACA
AATATGCTTGTATGCATTGGGTGAGAGTATGGACAGTATCAGAACGAAATGTCCCGTCGAGGACGCCGATTCGTCCACGC
CTCCGAAAACGGTTCCTTGTCTGTGTAGGTATGCTATGACTGCTGAGAGAGTGGCGAGGCTTCGGATGAACAACACTAAG
GCCATAATTGTGTGCTCTTCATTCCCCTTACCGAAGTACAGAATTGAAGGCGTCCAGAAGGTCAAGTGCGACCGAGTGCT
GATTTTTGACCAGACGGTGCCATCTCTGGTCAGTCCAAGGAAATACATACCAGCCGCCGCCTCCA---------------
---------------------TGCACGCAGATACCGTGAGCTTGGATTCTACAGTATCCACAGGATCCGCGTGGTCGTTC
CCATCCGAGGCCACGTATGAGACCATGGAAGTAGTGGCTGAGGTGCACCACTCGGAACCTCCAGTCCCGCCACCGCGCAG
GCGTCGTGCGCAGGTGACGATGCACCACCAGGAGCTGTTGGAAGTTTCTGACATGCACACCCCGATTGCGGCAAGGGTCG
AGATCCCAGTGTATGATACCGCCGTTGTAGTGGAGAGAGTGGCCATTCCCTGCACGAGTGAGTACGCAACCCCCATACCA
ACACCACGGGCAGCAAGGGTCGTACCCGTGCCGGCACCACGCATTCAGCGAGCGTCGACGTACAGGGTCTCTCCTACACC
CACGCCTCGCGCTCTGAGAGCCTCGGTATGCAGTGTGACCACTAGTGCTGGGGTAGAGTTCCCTTGGGCGCCTGAAGATC
TGGAGGTACTCACCGAGCCCGTGCATTGCGAAATGCGCGAGCCGGTTGAGTTACCGTGGGAGCCTGAGGACGTTGATGTC
CAGTTCGGAGATTTTGAAACGCCCGACAAAATCCAGTTCGGAGACATTGATTTCGACCAATTCTGACTAGGCAGAGCGGG
GGCGTACATCTTCTCGTCTGATATCGGACCGGGGCACTTACAACAGAAGTCAGTACGGCAACACGCACTACCGTGCGAAA
TGCTATACGCCCACGAGGAGGAAAGGACGTACCCCCCCGCACTGGATGAGGCTAGGGAGAAACTGCTGCAGGCAAAAATG
CAGATGGCACCTACGGAAGCAAACAAGAGTAGGTACCAATCAAGGAAGGTTGAAAACATGAAGGCAGTGATCATAGATAG
GCTGAAGGATGGAGCAAGAACCTACCTGGCAGAACAGTCAGAGAAGATCCCAACCTATGCTAGTAAGTACCCGCGGCCAG
TTTACTCGCCGTCGGTAGAGGATAGCTTGCAGAATCCCGAGGTCGCTGTGGCGGCCTGCAATGCCTTCCTGGAAGCCAAT
TACCCGACAGTGGCTAGTTACCAGATCACGGACGAGTACGATGCCTACTTGGATATGGTTGATGGGTCAGAGAGTTGCTT
AGACCGGGCGACCTTCTGCCCGGCAAAATTACGCTGCTACCCAAAGCATCATGCTTACCACCAACCGCAGGTTAGGAGTG
CGGTCCCATCACCGTTTCAAAACACCCTGCAGAATGTGCTAGCAGCAGCCACGAAGAGAAATTGCAATGTTACACAGATG
AGAGAACTACCTACTCTAGACTCAGCAGTGTTTAACGTGGAATGCTTCAAAAAATTTGCATGCAACGGAGAATACTGGCA
GGAATTCAAAGATAACCCAATAAGAATAACTACAGAGAATATAACAACTTATGTCACTAGGCTTAAGGGCCCTAAAGCAG
CGGCGCTGTTTGCGAAGACTCACAATTTAGTCCCGCTGCAAGAGGTGCCCATGGACCGGTTTGTGGTAGATATGAAGAGA
GACGTGAAAGTTACCCCTGGCACTAAACATACTGAGGAACGCCCAAAGGTGCAAGTCATCCAGGCCGCCGAGCCTTTAGC
TACAGCTTATTTATGTGGCATTCACAGGGAGTTGGTCCGCCGCCTGAAGGCCGTCCTGGCCCCGAACATACACACATTGT
TCGATATGTCGGCAGAAGACTTTGACGCCATCATAGCCGTACATTTCCAACCAGGTGACGCAGTTTTGGAAACGGACATA
GCCTCCTTTGATAAGAGCCAAGATGACTCTTTGGCGTTGACGGCACTGATGCTGTTGGAGGACCTCGGGGTTGACCAAGA
TCTACTAGACCTAATAGAGGCAGCGTTTGGGGAAATTACCAGCGTCCACCTGCCAACAGGTACGCGGTTCAAGTTTGGCG
CCATGATGAAGTCCGGAATGTTTCTGACACTATTTATAAATACCCTGTTAAACATTGTCATAGCATGCCGTGTACTGCGT
GAGAAGCTGACAAACTCCATCTGCGCCGCGTTCATCGGGGATGACAACATAGTGCACGGGGTAAGATCTGACCCGTTGAT
GGCTGAGCGGTGCGCCAGCTGGGTTAATATGGAGGTAAAGATAATTGACGCTACTATGTGCGAGAAACCACCATATTTCT
GCGGCGGGTTTATACTGTATGACAATGTCACCGGCTCGGCGTGCCGTGTGGCCGACCCTCTGAAAAGGTTATTTAAATTA
GGCAAACCTTTACCCGCCGGAGACACCCAAGATGAAGATCGTAGGCGTGCATTGAAGGATGAGACGGACAGGTGGGCACG
AGTAGGGTTGAAGTCCGAACTGGAAATAGCACTAAGTTCCCGGTATGAGGTGAACGGGACCGGCAACATAGTGCGAGCAA
TGGCCACACTGGCCAAGAGCTTGAAGAACTTTAAAAAATTGCGTGGACCCATTGTACACCTCTACGGCGGTCCTAAATAG
ATGCAGAGACACCCCTTCATCTAATATAGCTCACAACAGTAAACATGAATTACATACCAACCCAGACTTTTTACGGACGC
CGTTGGCGGCCTCGCCCGGCGTTCCGTCCATGGCAGGTGCCGATGCAGCCGACACCTACTATGGTTACACCCATGCTGCA
AGCACCGGACCTACAGGCCCAACAGATGCAACAACTGATCAGCGCAGTCTCTGCACTAACCACCAAACAGAATGTAAAAG
CACCAAAAGGGCAACGGAAACAGAAACAGCAGAAACCAAAGGAAAAGAAGGAAAAACAGAAGAAAAAGCCGACGCAAAAG
AAGAAGCAGCAGCAGAAACCAAAACCACAGGCTAAGAAGAAGAAACCAGGGAGAAGAGAAAGAATGTGCATGAAGATCGA
GAATGACTGCATATTCGAGGTCAAACTGGACGGCAAGGTTACCGGTTATGCGTGCCTAGTCGGAGATAAAGTCATGAAGC
CGGCTCATGTTAAAGGCACAATTGACAACCCAGACCTTGCGAAGCTGACTTACAAGAAATCCAGTAAGTATGACCTCGAA
TGCGCCCAGATCCCAGTGCACATGAAGTCCGACGCCTCCAAGTACACACATGAAAAGCCAGAAGGTCATTACAACTGGCA
CCATGGAGCAGTGCAGTACAGCGGAGGAAGGTTTACCATCCCCACAGGCGCCGGCAAACCAGGAGATAGCGGTAGGCCTA
TTTTTGACAACAAAGGGCGGGTGGTGGCCATCGTGTTAGGCGGGGCCAACGAAGGTGCCCGCACTGCGCTGTCTGTGGTG
ACGTGGACAAAAGACATGGTCACTCGGGTAACGCCAGAAGGAACCGAAGAGTGGTCTGCCGCGCTGATGATGTGTATCCT
TGCCAACACCTCTTTCCCATGCTCGTCACCCCCCTGCTACCCCTGCTGCTACGAAAAACAGCCAGAACAGACATTACGGA
TGTTGGAAGACAACGTGAATAGACCTGGGTACTATGAGTTACTGGAAGCGTCCATGACATGCAGAAACGGATCACGCCAC
CGCCGCAGTGTAACAGAGCACTTCAATGTGTATAAGGCTACTAGACCGTACTTAGCGCACTGCGCTGACTGCGGGGACGG
GTACTTCTGCTATAGCCCGGTTGCTATCGAGAAGATCCGAGATGAGGCGTCTGATGGCATGCTCAAGATCCAAGTCTCCG
CCCAAATAGGTCTGGACAAGGCAGGTACCCACGCCCACACGAAGATGCGATATATGGCTGGTCATGATGTTCAGGAATCC
AAGAGAGATTCCTTGAGGGTGTATACGTCCGCAGCGTGCTCTATACGTGGGACGATGGGACACTTCATCGTCGCACACTG
TCCACCAGGCGACTACCTCAAGGTTTCGTTCGAGGACGCAGATTCACACGTGAAGGCATGCAAGGTCCAATACAAGCACG
ACCCATTGCCGGTGGGTAGAGAGAAGTTCGTGGTCAGACCACACTTCGGCGTAGAGCTGCCATGCACCTCATACCAGCTG
ACAACGGCTCCCACCGACGAGGAGATCGACATGCATACACCGCCAGATATACCGGATCGCACCCTGCTATCACAGACGGC
GGGCAACGTCAAAATAACAGCAGGCGGCAGGACTATCAGGTACAATTGTACCTGCGGCCGTGACAACGTAGGCACTACCA
GTACTGACAAGACCATCAACACGTGCAAGATCGACCAATGCCATGCTGCCGTTACCAGCCATGACAAATGGCAATTTACC
TCTCCATTTGTTCCCAGGGCTGATCAGACAGCCAGGAAAGGCAAAGTGCATGTCCCATTCCCTTTGACTAACGTCACCTG
CCGAGTGCCGTTGGCACGAGCGCCGGATGTCACCTATGGTAAGAAGGAGGTGACCCTGAGACTACACCCAGATCATCCGA
CGCTCTTCTCCTATAGGAGTTTAGGAGCCGTACCGCACCCGTATGAGGAGTGGGTTGACAAGTTCTCTGAGCGCATCATC
CCAGTGACGGAAGAAGGGATTGAGTACCAGTGGGGCAACAACCCGCCGGTCCGCCTGTGGGCGCAACTGACGACCGAGGG
TAAACCCCATGGCTGGCCACATGAAATCATTCAGTACTATTATGGACTGTACCCCGCCGCCACTATTGCCGCAGTATCCG
GGGCGAGTCTGATGGCCCTCCTAACTCTAGCGGCCACATGCTGCATGCTGGCCACCGCGAGGAGAAAGTGCCTAACACCG
TACGCCTTGACGCCAGGAGCGGTGGTACCGTTGACATTGGGGCTGCTTTGCTGCGCACCGAGGGCGAACGCAGCATCATT
CGCTGAGACTATGGCCTATCTGTGGGACGAGAACAAAACCCTCTTCTGGATGGAATTCGCGGCCCCGGCCGCTGCGCTTG
CTTTGCTGGCATGCTGTATCAAAAGCCTGATCTGCTGTTGTAAGCCATTTTCTTTTTTAGTGTTACTGAGCCTGGGAGCC
TCCGCAAAAGCTTACGAGCACACAGCCACAATTCCGAACGTGGTGGGGTTCCCGTATAAGGCTCACATTGAAAGGAATGG
CTTCTCGCCCATGACCCTGCAGCTTGAAGTGGTGGAGACAAGCTTGGAACCCACACTTAACCTGGAGTACATTACCTGCG
AATACAAGACGGTGGTCCCTTCGCCATTTATCAAATGTTGCGGAACATCAGAATGCTCATCTAAAGAGCAGCCAGACTAC
CAATGCAAGGTGTACACGGGTGTATACCCTTTCATGTGGGGTGGAGCCTACTGTTTCTGCGACTCCGAGAACACGCAGCT
TAGCGAGGCCTATGTCGACAGGTCAGACGTTTGCAAACATGATCACGCACTGGCCTATAAGGCACACACGGCCTCTCTAA
AAGCAACAATCAGGATCAGCTACGGCACCATCAACCAGACCACCGAGGCCTTCGTCAATGGAGAACATGCGGTCAACGTG
GGCGGAAGCAAGTTCATCTTTGGACCGATCTCAACAGCTTGGTCACCGTTCGACAATAAAATTGTCGTGTATAAAGATGA
TGTCTACAACCAGGACTTCCCACCCTACGGATCAGGCCAGCCGGGTAGATTCGGAGACATTCAGAGCAGGACAGTGGAGA
GCAAAGACTTGTATGCCAATACGGCCCTAAAACTCTCAAGACCGTCACCCGGGGTTGTGCATGTGCCATACACGCAGACA
CCATCCGGATTTAAGTATTGGCTGAAGGAGAAAGGATCTTCATTGAATACAAAGGCCCCTTTTGGCTGCAAGATAAAGAC
CAATCCAGTCAGAGCTATGGATTGTGCAGTTGGCAGTATACCTGTGTCGATGGACATACCTGACAGTGCATTCACACGAG
TGGTAGATGCCCCGGCTGTAACAGACCTGAGCTGCCAGGTAGCTGTCTGTACACACTCCTCCGATTTCGGAGGTGTTGCC
ACATTGTCTTACAAGACGGACAAACCCGGCAAGTGCGCCGTTCACTCACATTCCAACGTCGCAACGTTGCAAGAGGCGAC
GGTGGATGTCAAGGAGGACGGCAAGGTCACAGTGCACTTTTCTACGGCGTCCGCCTCCCCGGCATTCAAAGTGTCCGTCT
GTGACGCAAAAACAACGTGCACGGCGGCGTGCGAGCCTCCGAAAGACCACATCGTCCCTTATGGGGCGAGCCATAACAAC
CAGGTCTTTCCGGACATGTCAGGAACTGCGATGACGTGGGTACAGAGGATGGCCAGTGGGTTAGGTGGGCTGGCCCTCAT
CGCGGTGGTTGTGCTGGTCTTAGTAACCTGCATAACAATGCGTCGGTAAGTTTTAGCTCAAAGGG-CATATAAATCCCAG
AATAGTAACAAAACAC
>MN038258.1 |Ross River virus strain SHLS2173, partial genome
AAGGCCCTTCAGAAAGCATTCCCGGCTTTTGAGGTTGAATCACAGCAGGTCACACCTAATGACCATGCTAATGCCAGAGC
TTTTTCGCATCTGGCCACAAAGTTAATTGAACAAGAGGTTCCAGCCAACATCACCATCCTGGACGTGGGCAGTGCGCCCG
CAAGGAGGTTGATGTCTGACCACAGCTACCATTGCATTTGTCCCATGAAGAGTGCGGAAGACCCAGAGAGATTAGCAAAC
TACGCCCGGAAACTGGCAAAAGCAGCAGGGGAAGTGCTAGACAAAAATGTGTCCGGTAAGATCACGGACCTGCAGGACGT
CATGGCAACCCCCGATCTGGAATCTCCAACGTTTTGTCTCCACACCGACGAGACGTGTCGCACTAGAGCTGAAGTAGCTG
TGTACCAGGACGTGTACGCGGTACACGCACCGACCTCGCTTTATCATCAAGCGATGAAAGGGGTCAGGACAGTATATTGG
ATAGGATTCGATACCACCCCATTCATGTTTGAGGTCTTGGCTGGCGCATACCCAACGTATTCCACGAATTGGGCGGACGA
ACAGGTCCTGCAGGCACGTAACATCGGCCTATGTGCGACCAGTCTTAGCGAAGGACATCGAGGAAAAATCTCTATTATGA
GGAAGAAGCGCCTAAGGCCGAGCGACAGGGTCATGTTCTCGGTTGGGTCAACGCTATATATAGAAAGTAGACGCCTCCTT
AAGAGTTGGCATCTTCCCTCCGTGTTCCACCTGAAAGGCAAGAATAGCTTTACTTGCAGGTGCGATACAATAGTTTCATG
CGAGGGCTACGTTGTTAAAAAGATCACAATGAGCCCAGGGACGTACGGGAAGACGGTCGGATACGCCGTTACGCACCATG
CAGAAGGTTTCCTAATGTGCAAGGTGACGGACACTGTGCGCGGGGAGAGAGTATCATTCCCGGTATGCACTTATGTGCCT
GCAACCATTTGCGATCAGATGACAGGAATCCTGGCTACCGACGTCACACCCGAAGATGCGCAGAAGCTACTGGTGGGTTT
GAACCAACGTATAGTTGTGAATGGCAGAACCCAAAGGAACACCAACACAATGAAAAACTACCTATTGCCGGTAGTGGCCC
AAGCTTTCAGCAAGTGGGCACGAGAAGCAAAAGCAGACATGGAGGATGAGAAACCTCTGGGAACCAGAGAAAGAACCCTG
ACGTTTTGTTGCCTGTGGGCATTCAAGAACCACAAGACACACACCATGTACAAAAGGCCGGATACACAAACTATAGTCAA
GGTGCCATCTACTTTTGACTCGTTTGTGATTCCAAGCCTGTGGTCCTCCAGCCTATCCATAGGCATACGGCAAAGAATAA
AACTACTGTTAGGCCCAAAACTCTCGCGAGACCTCCCGTACTCTGGAGACCGAAACGAAGCGCGAGAAGCAGAGAAGGAA
GCCGAAGAGACCAAGGAAGCAGAATTGACACGGGAAGCACTGCCACCATTGGTGGGAAGCAACTGTGCTGATGACGTCGA
TCGGGTAGATGTGGAAGAGCTGACGTACCGCGCCGGAGCAGGGGTAGTGGAGACACCCAGAAATGCGCTCAAAGTGACAC
CACAAGAGCGCGATCAGCTGATCGGCGCGTACCTGATCTTGTCTCCGCAAACAGTACTGAAGAGTGAAAAACTCACACCG
ATACATCCACTGGCGGAGCAAGTGACAATCATGACGCACTCAGGAAGATCAGGCAGATACCCGGTTGACCGCTACGACGG
ACGAGTGTTGGTCCCGACGGGCGCAGCGATCCCCGTCAGCGAATTTCAAGCACTCAGTGAGAGTGCTACTATGGTCTACA
ACGAACGTGAGTTCATCAATCGCAAGTTGCACCATATAGCACTCTACGGCCCCGCCCTAAACACTGATGAGGAGAACTAT
GAAAAAGTAAGGGCAGAGAGAGCCGAAGCTGAATACGTGTTCGACGTTGACAAGAGGACGTGCGTGAAGAGAGAAGAAGC
ATCGGGCCTTGTACTAGTTGGCGATTTAATCAACCCACCCTTCCATGAGTTCGCGTATGAAGGACTGAAGATACGGCCCG
CAGCGCCTTTCCAAACTACGGTCATTGGCGTCTTCGGGGTACCTGGTTCCGGTAAGTCAGCCATAATCAAGAGTGTGGTG
ACTACGAGGGACCTGGTCGCCAGTGGGAAGAAGGAGAACTGCCAGGAGATAGTTAATGATGTCAAAAAGCAGAGAGGACT
GGATGTAACAGCCAGGACTGTTGACTCTATCCTGTTGAACGGGTGCAGAAGAGGAGTAGAGAATCTATACGTGGACGAAG
CATTTGCCTGTCATTCAGGTACACTGTTGGCCCTTATTGCCATGGTGAAACCAACTGGCAAGGTGATCCTATGCGGGGAC
CCAAAACAGTGTGGATTCTTTAACCTGATGCAGCTGAAGGTGAACTTCAACCACGATATCTGCACACAAGTGCTCCACAA
AAGCATATCCAGAAGATGCACCCTCCCGATTACGGCTATCGTCTCGACCCTACACTATCAGGGTAAGATGAGAACCACGA
ACTTATGTAGTGCACCCATCCAGATAGACACAACAGGTACCACTAAACCAGCCAAAGGAGACATCGTGTTAACGTGCTTC
CGCGGTTGGGTAAAGCAACTGCAGATAGACTATCGTGGACACGAAGTCATGACAGCAGCTGCATCACAAGGACTGACTAG
AAAAGGGGTATACGCCGTTAGGCAGAAAGTGAATGAAAACCCACTTTATGCCCCTACATCAGAACATGTCAACGTATTGC
TGACTAGAACCGAAAACCGGCTGGTGTGGAAAACACTGTCGGGAGACCCGTGGATAAAGGTGTTAACCAATATCCCCAAG
GGCGATTTCAGCGCTACGTTGGAGGAGTGGCAAGAGGAGCATGACAACATTATGAACGCCCTTCGCGAGAGGTCGACAGC
AGTAGACCCGTTCCAGAACAAAGCCAAAGTCTGCTGGGCAAAGTGCCTCGTGCAGGTCCTAGAAACAGCTGGGATACGCA
TGACGGCAGAGGAGTGGGATACAGTGTTGGCTTTCCGCGAAGATAGGGCGTACTCACCTGAAGTGGCTCTGAACGAGATC
TGTACCAAGTATTACGGCGTTGATTTAGACAGCGGATTGTTCTCTGCCCAATCGGTCTCATTGTACTATGAAAACAACCA
CTGGGACAATAGACCGGGCGGCCGGATGTATGGATTCAACCGCGAAGTCGCCCGTAAGTTCGAGCAACGCTACCCATTCC
TGAGAGGTAAGATGGACTCGGGGCTACAAGTTAATGTTCCGGAGAGAAAAGTACAGCCATTCAATGCTGAATGTAATATA
TTACCATCAAACAGGCGACTTCCGCACGCCCTCGTCACCAGCTACCAGCAGTGCCAGGGCGAGAGGGTAGAATGGCTTTT
GAAGAAGCTTCCAGGATACCATTTATTGCTGGTAAGCGAGTACAATCTGGCGCTGCCCCATAAAAGAGTATTTTGGATTG
CACCACCCCATGTGTCTGGTGCAGACCGTATTTATGATCTTGACCTAGGGTTACCCCTGAATGCAGGCCGTTACGACTTG
GTATTTGTGAACATACACACTGAGTACAGGACGCACCATTACCAACAGTGCGTCGACCATTCCATGAAGTTACAGATGTT
GGGCGGTGACTCCTTACACCTATTGAAGCCTGGCGGCTCACTGCTTATCCGTGCTTACGGGTACGCCGACAGAGTCAGCG
AAATGGTGGTCACTGCATTAGCTAGGAAGTTTTCCGCCTTTAGAGTCCTGAGACCAGCATGTGTAACAAGTAACACTGAA
GTCTTTCTGTTGTTTACCAATTTTGATAACGGCAGAAGGGCTGTGACTCTTCACCAGGCCAATCAGAGGCTTAGCTCCAT
GTTTGCATGCAACGGGCTGCACACAGCCGGATGCGCACCCTCATACCGTGTGCGCAGGACCGACATTTCCGGGCACGCCG
AGGAGGCGGTTGTCAATGCCGCCAATGCGAAAGGCACAGTCGGCGATGGGGTTTGCAGAGCGGTGGCGAGAAAATGGCCA
GACTCCTTCAAAGGTGCCGCGACTCCCGTGGGTACGGCCAAGTTGGTACAGGCCAACGGTATGAATGTCATCCATGCGGT
AGGCCCGAATTTCTCCACGGTGACCGAGGCAGAGGGCGACAGAGAGTTGGCCGCCGCATACCGTGCCGTGGCGGGCATCA
TCAATGCTAGTAACATTAAGAGTGTAGCCATCCCTCTGTTGTCGACGGGGGTGTTCTCCGGGGGTAAAGATAGAGTCATG
CAGTCACTAAATCACCTGTTTACCGCAATGGACACCACGGACGCTGACGTAGTCATCTATTGCCGCGACAAAGCCTGGGA
GAAGAAAATCCAGGAGGCTATTGATCGCCGCACCGCTGTGGAATTGGTTTCTGAAGACATCTCACTCGAGTCTGACTTGA
TACGGGTGCACCCGGATAGTTGCTTGGTAGGCAGAAAAGGTTACAGCGTAACAGATGGGAAGCTGCATTCGTACCTGGAA
GGTACCCGCTTTCATCAGACTGCGGTGGATATGGCTGAGATATCTACCTTGTGGCCGAAACTTCAGGACGCAAACGAACA
AATATGCTTGTATGCATTGGGTGAGAGTATGGACAGTATCAGAACGAAATGTCCCGTCGAGGACGCCGATTCGTCCACGC
CTCCGAAAACGGTTCCTTGTCTGTGTAGGTATGCTATGACTGCTGAGAGAGTGGCGAGGCTTCGGATGAACAACACTAAG
GCCATAATTGTGTGCTCTTCATTCCCCTTACCGAAGTACAGAATTGAAGGCGTCCAGAAGGTCAAGTGCGACCGAGTGCT
GATTTTTGACCAGACGGTGCCATCTCTGGTCAGTCCAAGGAAATACATACCAGCCGCCGCCTCCA---------------
---------------------TGCACGCAGATACCGTGAGCTTGGATTCTACAGTATCCACAGGATCCGCGTGGTCGTTC
CCATCCGAGGCCACGTATGAGACCATGGAAGTAGTGGCTGAGGTGCACCACTCGGAACCTCCAGTCCCGCCACCGCGCAG
GCGTCGTGCGCAGGTGACGATGCACCACCAGGAGCTGTTGGAAGTTTCTGACATGCACACCCCGATTGCGGCAAGGGTCG
AGATCCCAGTGTATGATACCGCCGTTGTAGTGGAGAGAGTGGCCATTCCCTGCACGAGTGAGTACGCAACCCCCATACCA
ACACCACGGGCAGCAAGGGTCGTACCCGTGCCGGCACCACGCATTCAGCGAGCGTCGACGTACAGGGTCTCTCCTACACC
CACGCCTCGCGCTCTGAGAGCCTCGGTATGCAGTGTGACCACTAGTGCTGGGGTAGAGTTCCCTTGGGCGCCTGAAGATC
TGGAGGTACTCACCGAGCCCGTGCATTGCGAAATGCGCGAGCCGGTTGAGTTACCGTGGGAGCCTGAGGACGTTGATGTC
CAGTTCGGAGATTTTGAAACGCCCGACAAAATCCAGTTCGGAGACATTGATTTCGACCAATTCTGACTAGGCAGAGCGGG
GGCGTACATCTTCTCGTCTGATATCGGACCGGGGCACTTACAACAGAAGTCAGTACGGCAACACGCACTACCGTGCGAAA
TGCTATACGCCCACGAGGAGGAAAGGACGTACCCCCCCGCACTGGATGAGGCTAGGGAGAAACTGCTGCAGGCAAAAATG
CAGATGGCACCTACGGAAGCAAACAAGAGTAGGTACCAATCAAGGAAGGTTGAAAACATGAAGGCAGTGATCATAGATAG
GCTGAAGGATGGAGCAAGAACCTACCTGGCAGAACAGTCAGAGAAGATCCCAACCTATGCTAGTAAGTACCCGCGGCCAG
TTTACTCGCCGTCGGTAGAGGATAGCTTGCAGAATCCCGAGGTCGCTGTGGCGGCCTGCAATGCCTTCCTGGAAGCCAAT
TACCCGACAGTGGCTAGTTACCAGATCACGGACGAGTACGATGCCTACTTGGATATGGTTGATGGGTCAGAGAGTTGCTT
AGACCGGGCGACCTTCTGCCCGGCAAAATTACGCTGCTACCCAAAGCATCATGCTTACCACCAACCGCAGGTTAGGAGTG
CGGTCCCATCACCGTTTCAAAACACCCTGCAGAATGTGCTAGCAGCAGCCACGAAGAGAAATTGCAATGTTACACAGATG
AGAGAACTACCTACTCTAGACTCAGCAGTGTTTAACGTGGAATGCTTCAAAAAATTTGCATGCAACGGAGAATACTGGCA
GGAATTCAAAGATAACCCAATAAGAATAACTACAGAGAATATAACAACTTATGTCACTAGGCTTAAGGGCCCTAAAGCAG
CGGCGCTGTTTGCGAAGACTCACAATTTAGTCCCGCTGCAAGAGGTGCCCATGGACCGGTTTGTGGTAGATATGAAGAGA
GACGTGAAAGTTACCCCTGGCACTAAACATACTGAGGAACGCCCAAAGGTGCAAGTCATCCAGGCCGCCGAGCCTTTAGC
TACAGCTTATTTATGTGGCATTCACAGGGAGTTAGTCCGCCGCCTGAAGGCCGTCCTGGCCCCGAACATACACACATTGT
TCGATATGTCGGCAGAAGACTTTGACGCCATCATAGCCGTACATTTCCAACCAGGTGACGCAGTTTTGGAAACGGACATA
GCCTCCTTTGATAAGAGCCAAGATGACTCTTTGGCGTTGACGGCACTGATGCTGTTGGAGGACCTCGGGGTTGACCAAGA
TCTACTAGACCTAATAGAGGCAGCGTTTGGGGAAATTACCAGCGTCCACCTGCCAACAGGTACGCGGTTCAAGTTTGGCG
CCATGATGAAGTCCGGAATGTTTCTGACACTATTTATAAATACCCTGTTAAACATTGTCATAGCATGCCGTGTACTGCGT
GAGAAGCTGACAAACTCCATCTGCGCCGCGTTCATCGGGGATGACAACATAGTGCACGGGGTAAGATCTGACCCGTTGAT
GGCTGAGCGGTGCGCCAGCTGGGTTAATATGGAGGTAAAGATAATTGACGCTACCATGTGCGAGAAACCACCATATTTCT
GCGGCGGGTTTATACTGTATGACAATGTCACCGGCTCGGCGTGCCGTGTGGCCGACCCTCTGAAAAGGTTATTTAAATTA
GGCAAACCTTTACCCGCCGGAGACACCCAAGATGAAGATCGTAGGCGTGCATTGAAGGATGAAACGGATAGGTGGGCACG
AGTAGGGTTGAAGTCTGAACTGGAAATAGCACTAAGTTCCCGGTATGAGGTGAACGGGACCGGCAACATAGTGCGAGCAA
TGGCCACACTGGCCAAGAGCTTGAAGAACTTTAAAAAATTGCGTGGACCCATTGTACACCTCTACGGCGGTCCTAAATAG
ATGCAGAGACACCCCTTCATCTAATATAGCTCACAACAGTAAACATGAATTACATACCAACCCAGACTTTTTACGGACGC
CGTTGGCGGCCTCGCCCGGCGTTCCGTCCATGGCAGGTGCCGATGCAGCCGACACCTACTATGGTTACACCCATGCTGCA
AGCACCGGACCTACAGGCCCAACAGATGCAACAACTGATCAGCGCAGTCTCTGCACTAACCACCAAACAGAATGTAAAAG
CACCAAAAGGGCAACGGAAACAGAAACAGCAGAAACCAAAGGAAAAGAAGGAAAAACAGAAGAAAAAGCCGACGCAAAAG
AAGAAGCAGCAGCAGAAACCAAAACCACAGGCTAAGAAGAAGAAACCAGGGAGAAGAGAAAGAATGTGCATGAAGATCGA
GAATGACTGCATATTCGAGGTCAAACTGGACGGCAAGGTTACCGGTTATGCGTGCCTAGTCGGAGATAAAGTCATGAAGC
CGGCTCATGTTAAAGGCACAATTGACAACCCAGACCTTGCGAAGCTGACTTACAAGAAATCCAGTAAGTATGACCTCGAA
TGCGCCCAGATCCCAGTGCACATGAAGTCCGACGCCTCCAAGTACACACATGAAAAGCCAGAAGGTCATTACAACTGGCA
CCATGGAGCAGTGCAGTACAGCGGAGGAAGGTTTACCATCCCCACAGGCGCCGGCAAACCAGGAGATAGCGGTAGGCCTA
TTTTTGACAACAAAGGGCGGGTGGTGGCCATCGTGTTAGGCGGGGCCAACGAAGGTGCCCGCACTGCGCTGTCTGTGGTG
ACGTGGACAAAAGACATGGTCACTCGGGTAACGCCAGAAGGAACCGAAGAGTGGTCTGCCGCGCTGATGATGTGTATCCT
TGCCAACACCTCTTTCCCATGCTCGTCACCCCCCTGCTACCCCTGCTGCTACGAAAAACAGCCAGAACAGACATTACGGA
TGTTGGAAGACAACGTGAATAGACCTGGGTACTATGAGTTACTGGAAGCGTCCATGACATGCAGAAACGGATCACGCCAC
CGCCGCAGTGTAACAGAGCACTTCAATGTGTATAAGGCTACTAGACCGTACTTAGCGCACTGCGCTGACTGCGGGGACGG
GTACTTCTGCTATAGCCCGGTTGCTATCGAGAAGATCCGAGATGAGGCGTCTGATGGCATGCTCAAGATCCAAGTCTCCG
CCCAAATAGGTCTGGACAAGGCAGGTACCCACGCCCACACGAAGATGCGATATATGGCTGGTCATGATGTTCAGGAATCC
AAGAGAGATTCCTTGAGGGTGTATACGTCCGCAGCGTGCTCTATACGTGGGACGATGGGACACTTCATCGTCGCACACTG
TCCACCAGGCGACTACCTCAAGGTTTCGTTCGAGGACGCAGATTCACACGTGAAGGCATGCAAGGTCCAATACAAGCACG
ACCCATTGCCGGTGGGTAGAGAGAAGTTCGTGGTCAGACCACACTTCGGCGTAGAGCTGCCATGCACCTCATACCAGCTG
ACAACGGCTCCCACCGACGAGGAGATCGACATGCATACACCGCCAGATATACCGGATCGCACCCTGCTATCACAGACGGC
GGGCAACGTCAAAATAACAGCAGGCGGCAGGACTATCAGGTACAATTGTACCTGCGGCCGTGACAACGTAGGCACTACCA
GTACTGACAAGACCATCAACACGTGCAAGATCGACCAATGCCATGCTGCCGTTACCAGCCATGACAAATGGCAATTTACC
TCTCCATTTGTTCCCAGGGCTGATCAGACAGCCAGGAAAGGCAAAGTGCATGTCCCATTCCCTTTGACTAACGTCACCTG
CCGAGTGCCGTTGGCACGAGCGCCGGATGTCACCTATGGTAAGAAGGAGGTGACCCTGAGACTACACCCAGATCATCCGA
CGCTCCTCTCCTATAGGAGTTTAGGAGCCGTACCGCACCCGTATGAGGAGTGGGTTGACAAGTTCTCTGAGCGCATCATC
CCAGTGACGGAAGAAGGGATTGAGTACCAGTGGGGCAACAACCCGCCGGTCCGCCTGTGGGCGCAACTGACGACCGAGGG
TAAACCCCATGGCTGGCCACATGAAATCATTCAGTACTATTATGGACTGTACCCCGCCGCCACTATTGCCGCAGTATCCG
GGGCGAGTCTGATGGCCCTCCTAACTCTAGCGGCCACATGCTGCATGCTGGCCACCGCGAGGAGAAAGTGCCTAACACCG
TACGCCTTGACGCCAGGAGCGGTGGTACCGTTGACATTGGGGCTGCTTTGCTGCGCACCGAGGGCGAACGCAGCATCATT
CGCTGAGACTATGGCCTATCTGTGGGACGAGAACAAAACCCTCTTCTGGATGGAATTCGCGGCCCCGGCCGCCGCGCTTG
CTTTGCTGGCATGCTGTATCAAAAGCCTGATCTGCTGTTGTAAGCCATTTTCTTTTTTAGTGTTACTGAGCCTGGGAGCC
TCCGCAAAAGCTTACGAGCACACAGCCACAATTCCGAACGTGGTGGGGTTCCCGTATAAGGCTCACATTGAAAGGAATGG
CTTCTCGCCCATGACCCTGCAGCTTGAAGTGGTGGAGACAAGCTTGGAACCCACACTTAACCTGGAGTACATTACCTGCG
AATACAAGACGGTGGTCCCTTCGCCATTTATCAAATGTTGCGGAACATCAGAATGCTCATCTAAAGAGCAGCCAGACTAC
CAATGCAAGGTGTACACGGGTGTATACCCTTTCATGTGGGGTGGAGCCTACTGTTTCTGCGACTCCGAGAACACGCAGCT
TAGCGAGGCCTATGTCGACAGGTCAGACGTTTGCAAACATGATCACGCACTGGCCTATAAGGCACACACGGCCTCTCTAA
AAGCAACAATCAGGATCAGCTACGGCACCATCAACCAGACCACCGAGGCCTTCGTCAATGGAGAACATGCGGTCAACGTG
GGCGGAAGCAAGTTCATCTTTGGACCGATCTCAACAGCTTGGTCACCGTTCGACAATAAAATTGTCGTGTATAAAGATGA
TGTCTACAACCAGGACTTCCCACCCTACGGATCAGGCCAGCCGGGTAGATTCGGAGACATTCAGAGCAGGACAGTGGAGA
GCAAAGACTTGTATGCCAATACGGCCCTAAAACTCTCAAGACCATCACCCGGGGTTGTGCATGTGCCATACACGCAGACA
CCATCCGGATTTAAGTATTGGCTGAAGGAGAAAGGATCTTCATTGAATACAAAGGCCCCTTTTGGCTGCAAGATAAAGAC
CAATCCAGTCAGAGCTATGGATTGTGCAGTTGGCAGTATACCTGTGTCGATGGACATACCTGACAGTGCATTCACACGAG
TGGTAGATGCCCCGGCTGTAACAGACCTGAGCTGCCAGGTAGCTGTCTGTACACACTCCTCCGATTTCGGAGGTGTTGCC
ACATTGTCTTACAAGACGGACAAACCCGGCAAGTGCGCCGTTCACTCACATTCCAACGTCGCAACGTTGCAAGAGGCGAC
GGTGGATGTCAAGGAGGACGGCAAGGTCACAGTGCACTTTTCTACGGCGTCCGCCTCCCCGGCATTCAAAGTGTCCGTCT
GTGACGCAAAAACAACGTGCACGGCGGCGTGCGAGCCTCCGAAAGACCACATCGTCCCTTATGGGGCGAGCCATAACAAC
CAGGTCTTTCCGGACATGTCAGGAACTGCGATGACGTGGGTACAGAGGATGGCCAGTGGGTTAGGTGGGCTGGCCCTCAT
CGCGGTGGTTGTGCTGGTCTTAGTAACCTGCATAACAATGCGTCGGTAAGTTTTAGCTCAAAGGG-CATATAAATCCCAG
AATAGTAACAAAACAC
>MN038261.1 |Ross River virus strain SW2191, partial genome
AAGGCCCTTCAGAAAGCATTCCCGGCTTTTGAGGTTGAATCACAGCAGGTCACACCTAATGACCATGCTAATGCCAGAGC
TTTTTCGCATCTGGCCACAAAGTTAATTGAACAAGAGGTTCCAGCCAACATCACCATCCTGGACGTGGGCAGTGCGCCCG
CAAGGAGGTTGATGTCTGACCACAGCTACCATTGCATTTGTCCCATGAAGAGTGCGGAAGACCCAGAGAGATTAGCAAAC
TACGCCCGGAAACTGGCAAAAGCAGCAGGGGAAGTGCTAGACAAAAATGTGTCCGGTAAGATCACGGACCTGCAGGACGT
CATGGCAACCCCCGATCTGGAATCTCCAACGTTTTGTCTCCACACCGACGAGACGTGTCGCACTAGAGCTGAAGTAGCTG
TGTACCAGGACGTGTACGCGGTACACGCACCGACCTCGCTTTATCATCAAGCGATGAAAGGGGTCAGGACAGTATATTGG
ATAGGATTCGATACCACCCCATTCATGTTTGAGGTCTTGGCTGGCGCATACCCAACGTATTCCACGAATTGGGCGGACGA
ACAGGTCCTGCAGGCACGTAACATCGGCCTATGTGCGACCAGTCTTAGCGAAGGACATCGAGGAAAAATCTCTATTATGA
GGAAGAAGCGCCTAAGGCCGAGCGACAGGGTCATGTTCTCGGTTGGGTCAACGCTATATATAGAAAGTAGACGCCTCCTT
AAGAGTTGGCATCTTCCCTCCGTGTTCCACCTGAAAGGCAAGAATAGCTTTACTTGCAGGTGCGATACAATAGTTTCATG
CGAGGGCTACGTTGTTAAAAAGATCACAATGAGCCCAGGGACGTACGGGAAGACGGTCGGATACGCCGTTACGCACCATG
CAGAAGGTTTCCTAATGTGCAAGGTGACGGACACTGTGCGCGGGGAGAGAGTATCATTCCCGGTATGCACTTATGTGCCT
GCAACCATTTGCGATCAGATGACAGGAATCCTGGCTACCGACGTCACACCCGAAGATGCGCAGAAGCTACTGGTGGGTTT
GAACCAACGTATAGTTGTGAATGGCAGAACCCAAAGGAACACCAACACAATGAAAAACTACCTATTGCCGGTAGTGGCCC
AAGCTTTCAGCAAGTGGGCACGAGAAGCAAAAGCAGACATGGAGGATGAGAAACCTCTGGGAACCAGAGAAAGAACCCTG
ACGTTTTGTTGCCTGTGGGCATTCAAGAACCACAAGACACACACCATGTACAAAAGGCCGGATACACAAACTATAGTCAA
GGTGCCATCTACTTTTGACTCGTTTGTGATTCCAAGCCTGTGGTCCTCCAGCCTATCCATAGGCATACGGCAAAGAATAA
AACTACTGTTAGGCCCAAAACTCTCGCGAGACCTCCCGTACTCTGGAGACCGAAACGAAGCGCGAGAAGCAGAGAAGGAA
GCCGAAGAGACCAAGGAAGCAGAATTGACACGGGAAGCACTGCCACCATTGGTGGGAAGCAACTGTGCTGATGACGTCGA
TCGGGTAGATGTGGAAGAGCTGACGTACCGCGCCGGAGCAGGGGTAGTGGAGACACCCAGAAATGCGCTCAAAGTGACAC
CACAAGAGCGCGATCAGCTGATCGGCGCGTACCTGATCTTGTCTCCGCAAACAGTACTGAAGAGTGAAAAACTCACTCCG
ATACATCCACTGGCGGAGCAAGTGACAATCATGACGCACTCAGGAAGATCAGGCAGATACCCGGTTGACCGCTACGACGG
ACGAGTGTTGGTCCCGACGGGCGCAGCGATCCCCGTCAGCGAATTTCAAGCACTCAGTGAGAGTGCTACTATGGTCTACA
ACGAACGTGAGTTCATCAATCGCAAGTTGCACCATATAGCACTCTACGGCCCCGCCCTAAACACTGATGAGGAGAACTAT
GAAAAAGTAAGGGCAGAGAGAGCCGAAGCTGAATACGTGTTCGACGTTGACAAGAGGACGTGCGTGAAGAGAGAAGAAGC
ATCGGGCCTTGTACTAGTTGGCGATTTAATCAACCCACCCTTCCATGAGTTCGCGTATGAAGGACTGAAGATACGGCCCG
CAGCGCCTTTCCAAACTACGGTCATTGGCGTCTTCGGGGTACCTGGTTCCGGTAAGTCAGCCATAATCAAGAGTGTGGTG
ACTACGAGGGACCTGGTCGCCAGTGGGAAGAAGGAGAACTGCCAGGAGATAGTTAATGATGTCAAAAAGCAGAGAGGACT
GGATGTAACAGCCAGGACTGTTGACTCTATCCTGTTGAACGGGTGCAGAAGAGGAGTAGAGAATCTATACGTGGACGAAG
CATTTGCCTGTCATTCAGGTACACTGTTGGCCCTTATTGCCATGGTGAAACCAACTGGCAAGGTGATCCTATGCGGGGAC
CCAAAACAGTGTGGATTCTTTAACCTGATGCAGCTGAAGGTGAACTTCAACCACGATATCTGCACACAAGTGCTCCACAA
AAGCATATCCAGAAGATGCACCCTCCCGATTACGGCTATCGTCTCGACCCTACACTATCAGGGTAAGATGAGAACCACGA
ACTTATGTAGTGCACCCATCCAGATAGACACAACAGGTACCACTAAACCAGCCAAAGGAGACATCGTGTTAACGTGCTTC
CGCGGTTGGGTAAAGCAACTGCAGATAGACTATCGTGGACACGAAGTCATGACAGCAGCTGCATCACAAGGACTGACTAG
AAAAGGGGTATACGCCGTTAGGCAGAAAGTGAATGAAAACCCACTTTATGCCCCTACATCAGAACATGTCAACGTATTGC
TGACTAGAACCGAAAACCGGCTGGTGTGGAAAACACTGTCGGGAGACCCGTGGATAAAGGTGTTAACCAATATCCCCAAG
GGCGATTTCAGCGCTACGTTGGAGGAGTGGCAAGAGGAGCATGACAACATTATGAACGCCCTTCGCGAGAGGTCGACAGC
AGTAGACCCGTTCCAGAACAAAGCCAAAGTCTGCTGGGCAAAGTGCCTCGTGCAGGTCCTAGAAACAGCTGGGATACGCA
TGACGGCAGAGGAGTGGGATACAGTGTTGGCTTTCCGCGAAGATAGGGCGTACTCACCTGAAGTGGCTCTGAACGAGATC
TGTACCAAGTATTACGGCGTTGATTTAGACAGCGGATTGTTCTCTGCCCAATCGGTCTCATTGTACTATGAAAACAACCA
CTGGGACAATAGACCGGGCGGCCGGATGTATGGATTCAACCGCGAAGTCGCCCGTAAGTTCGAGCAACGCTACCCATTCC
TGAGAGGTAAGATGGACTCGGGGCTACAAGTTAATGTTCCGGAGAGAAAAGTACAGCCATTCAATGCTGAATGTAATATA
TTACCATCAAACAGGCGACTTCCGCACGCCCTCGTCACCAGCTACCAGCAGTGCCAGGGCGAGAGGGTAGAATGGCTTTT
GAAGAAGCTTCCAGGATACCATTTATTGCTGGTAAGCGAGTACAATCTGGCGCTGCCCCATAAAAGAGTATTTTGGATTG
CACCACCCCATGTGTCTGGTGCAGACCGTATTTATGATCTTGACCTAGGGTTACCGCTGAATGCAGGCCGTTACGACTTG
GTATTTGTGAACATACACACTGAGTACAGGACGCACCATTACCAACAGTGCGTCGACCATTCCATGAAGTTACAGATGTT
GGGCGGTGACTCCTTACACCTATTGAAGCCTGGCGGCTCACTGCTTATCCGTGCTTACGGGTACGCCGACAGAGTCAGCG
AAATGGTGGTCACTGCATTAGCTAGGAAGTTTTCCGCCTTTAGAGTCCTGAGACCAGCATGTGTAACAAGTAACACTGAA
GTCTTTCTGTTGTTTACCAATTTTGATAACGGCAGAAGGGCTGTGACTCTTCACCAGGCCAATCAGAGGCTTAGCTCCAT
GTTTGCATGCAACGGGCTGCACACAGCCGGATGCGCACCCTCATACCGTGTGCGCAGGACCGACATTTCCGGGCACGCCG
AGGAGGCGGTTGTCAATGCCGCCAATGCGAAAGGCACAGTCGGCGATGGGGTTTGCAGAGCGGTGGCGAGAAAATGGCCA
GACTCCTTCAAAGGTGCCGCGACTCCCGTGGGTACGGCCAAGTTGGTACAGGCCAACGGTATGAATGTCATCCATGCGGT
AGGCCCGAATTTCTCCACGGTGACCGAGGCAGAGGGCGACAGAGAGTTGGCCGCCGCATACCGTGCCGTGGCGGGCATCA
TCAATGCTAGTAACATTAAGAGTGTAGCCATCCCTCTGTTGTCGACGGGGGTGTTCTCCGGGGGTAAAGATAGAGTCATG
CAGTCACTAAATCACCTGTTTACCGCAATGGACACCACGGACGCTGACGTAGTCATCTATTGCCGCGACAAAGCCTGGGA
GAAGAAAATCCAGGAGGCTATTGATCGCCGCACCGCTGTGGAATTGGTTTCTGAAGACATCTCACTCGAGTCTGACTTGA
TACGGGTGCACCCGGATAGTTGCTTGGTAGGCAGAAAAGGTTACAGCGTAACAGATGGGAAGCTGCATTCGTACCTGGAA
GGTACCCGCTTTCATCAGACTGCGGTGGATATGGCTGAGATATCTACCTTGTGGCCGAAACTTCAGGACGCAAACGAACA
AATATGCTTGTATGCATTGGGTGAGAGTATGGACAGTATCAGAACGAAATGTCCCGTCGAGGACGCCGATTCGTCCACGC
CTCCGAAAACGGTTCCTTGTCTGTGTAGGTATGCTATGACTGCTGAGAGAGTGGCGAGGCTTCGGATGAACAACACTAAG
GCCATAATTGTGTGCTCTTCATTCCCCTTACCGAAGTACAGAATTGAAGGCGTCCAGAAGGTCAAGTGCGACCGAGTGCT
GATTTTTGACCAGACGGTGCCATCTCTGGTCAGTCCAAGGAAATACATACCAGCCGCCGCCTCCA---------------
---------------------TGCACGCAGATACCGTGAGCTTGGATTCTACAGTATCCACAGGATCCGCGTGGTCGTTC
CCATCCGAGGCCACGTATGAGACCATGGAAGTAGTGGCTGAGGTGCACCACTCGGAACCTCCAGTCCCGCCACCGCGCAG
GCGTCGTGCGCAGGTGACGATGCACCACCAGGAGCTGTTGGAAGTTTCTGACATGCACACCCCGATTGCGGCAAGGGTCG
AGATCCCAGTGTATGATACCGCCGTTGTAGTGGAGAGAGTGGCCATTCCCTGCA--------------------------
-------------CGAGGGTCGTACCCGTGCCGGCACCACGCATTCAGCGAGCGTCGACGTACAGGGTCTCTCCTACACC
CACGCCTCGCGCTCTGAGAGCCTCGGTATGCAGTGTGACCACTAGTGCTGGGGTAGAGTTCCCTTGGGCGCCTGAAGATC
TGGAGGTACTCACCGAGCCCGTGCATTGCGAAATGCGCGAGCCGGTTGAGTTACCGTGGGAGCCTGAGGACGTTGATGTC
CAGTTCGGAGATTTTGAAACGCCCGACAAAATCCAGTTCGGAGACATTGATTTCGACCAATTCTGACTAGGCAGAGCGGG
GGCGTACATCTTCTCGTCTGATATCGGACCGGGGCACTTACAACAGAAGTCAGTACGGCAACACGCACTACCGTGCGAAA
TGCTATACGCCCACGAGGAGGAAAGGACGTACCCCCCCGCACTGGATGAGGCTAGGGAGAAACTGCTGCAGGCAAAAATG
CAGATGGCACCTACGGAAGCAAACAAGAGTAGGTACCAATCAAGGAAGGTTGAAAACATGAAGGCAGTGATCATAGATAG
GCTGAAGGATGGAGCAAGAACCTACCTGGCAGAACAGTCAGAGAAGATCCCAACCTATGCTAGTAAGTACCCGCGGCCAG
TTTACTCGCCGTCGGTAGAGGATAGCTTGCAGAATCCCGAGGTCGCTGTGGCGGCCTGCAATGCCTTCCTGGAAGCCAAT
TACCCGACAGTGGCTAGTTACCAGATCACGGACGAGTACGATGCCTACTTGGATATGGTTGATGGGTCAGAGAGTTGCTT
AGACCGGGCGACCTTCTGCCCGGCAAAATTACGCTGCTACCCAAAGCATCATGCTTACCACCAACCGCAGGTTAGGAGTG
CGGTCCCATCACCGTTTCAAAACACCCTGCAGAATGTGCTAGCAGCAGCCACGAAGAGAAATTGCAATGTTACACAGATG
AGAGAACTACCTACTCTAGACTCAGCAGTGTTTAACGTGGAATGCTTCAAAAAATTTGCATGCAACGGAGAATACTGGCA
GGAATTCAAAGATAACCCAATAAGAATAACTACAGAGAATATAACAACTTATGTCACTAGGCTTAAGGGCCCTAAAGCAG
CGGCGCTGTTTGCGAAGACTCACAATTTAGTCCCGCTGCAAGAGGTGCCCATGGACCGGTTTGTGGTAGATATGAAGAGA
GACGTGAAAGTTACCCCTGGCACTAAACATACTGAGGAACGCCCAAAGGTGCAAGTCATCCAGGCCGCCGAGCCTTTAGC
TACAGCTTATTTATGTGGCATTCACAGGGAGTTGGTCCGCCGCCTGAAGGCCGTCCTGGCCCCGAACATACACACATTGT
TCGATATGTCGGCAGAAGACTTTGACGCCATCATAGCCGTACATTTCCAACCAGGTGACGCAGTTTTGGAAACGGACATA
GCCTCCTTTGATAAGAGCCAAGATGACTCTTTGGCGTTGACGGCACTGATGCTGTTGGAGGACCTCGGGGTTGACCAAGA
TCTACTAGACCTAATAGAGGCAGCGTTTGGGGAAATTACCAGCGTCCACCTGCCAACAGGTACGCGGTTCAAGTTTGGCG
CCATGATGAAGTCCGGAATGTTTCTGACACTATTTATAAATACCCTGTTAAACATTGTCATAGCATGCCGTGTACTGCGT
GAGAAGCTGACAAACTCCATCTGCGCCGCGTTCATCGGGGATGACAACATAGTGCACGGGGTAAGATCTGACCCGTTGAT
GGCTGAGCGGTGCGCCAGCTGGGTTAATATGGAGGTAAAGATAATTGACGCTACCATGTGCGAGAAACCACCATATTTCT
GCGGCGGGTTTATACTGTATGACAATGTCACCGGCTCGGCGTGCCGTGTGGCCGACCCTCTGAAAAGGTTATTTAAATTA
GGCAAACCTTTACCCGCCGGAGACACCCAAGATGAAGATCGTAGGCGTGCATTGAAGGATGAGACGGATAGGTGGGCACG
AGTAGGGTTGAAGTCTGAACTGGAAATAGCACTAAGTTCCCGGTATGAGGTGAACGGGACCGGCAACATAGTGCGAGCAA
TGGCCACACTGGCCAAGAGCTTGAAGAACTTTAAAAAATTGCGTGGACCCATTGTACACCTCTACGGCGGTCCTAAATAG
ATGCAGAGACACCCCTTCATCTAATATAGCTCACAACAGTAAACATGAATTACATACCAACCCAGACTTTTTACGGACGC
CGTTGGCGGCCTCGCCCGGCGTTCCGTCCATGGCAGGTGCCGATGCAGCCGACACCTACTATGGTTACACCCATGCTGCA
AGCACCGGACCTACAGGCCCAACAGATGCAACAACTGATCAGCGCAGTCTCTGCACTAACCACCAAACAGAATGTAAAAG
CACCAAAAGGGCAACGGAAACAGAAACAGCAGAAACCAAAGGAAAAGAAGGAAAAACAGAAGAAAAAGCCGACGCAAAAG
AAGAAGCAGCAGCAGAAACCAAAACCACAGGCTAAGAAGAAGAAACCAGGGAGAAGAGAAAGAATGTGCATGAAGATCGA
GAATGACTGCATATTCGAGGTCAAACTGGACGGCAAGGTTACCGGTTATGCGTGCCTAGTCGGAGATAAAGTCATGAAGC
CGGCTCATGTTAAAGGCACAATTGACAACCCAGACCTTGCGAAGCTGACTTACAAGAAATCCAGTAAGTATGACCTCGAA
TGCGCCCAGATCCCAGTGCACATGAAGTCCGACGCCTCCAAGTACACACATGAAAAGCCAGAAGGTCATTACAACTGGCA
CCATGGAGCAGTGCAGTACAGCGGAGGAAGGTTTACCATCCCCACAGGCGCCGGCAAACCAGGAGATAGCGGTAGGCCTA
TTTTTGACAACAAAGGGCGGGTGGTGGCCATCGTGTTAGGCGGGGCCAACGAAGGTGCCCGCACTGCGCTGTCTGTGGTG
ACGTGGACAAAAGACATGGTCACTCGGGTAACGCCAGAAGGAACCGAAGAGTGGTCTGCCGCGCTGATGATGTGTATCCT
TGCCAACACCTCTTTCCCATGCTCGTCACCCCCCTGCTACCCCTGCTGCTACGAAAAACAGCCAGAACAGACATTACGGA
TGTTGGAAGACAACGTGAATAGACCTGGGTACTATGAGTTACTGGAAGCGTCCATGACATGCAGAAACGGATCACGCCAC
CGCCGCAGTGTAACAGAGCACTTCAATGTGTATAAGGCTACTAGACCGTACTTAGCGCACTGCGCTGACTGCGGGGACGG
GTACTTCTGCTATAGCCCGGTTGCTATCGAGAAGATCCGAGATGAGGCGTCTGATGGCATGCTCAAGATCCAAGTCTCCG
CCCAAATAGGTCTGGACAAGGCAGGTACCCACGCCCACACGAAGATGCGATATATGGCTGGTCATGATGTTCAGGAATCC
AAGAGAGATTCCTTGAGGGTGTATACGTCCGCAGCGTGCTCTATACGTGGGACGATGGGACACTTCATCGTCGCACACTG
TCCACCAGGCGACTACCTCAAGGTTTCGTTCGAGGACGCAGATTCACACGTGAAGGCATGCAAGGTCCAATACAAGCACG
ACCCATTGCCGGTGGGTAGAGAGAAGTTCGTGGTCAGACCACACTTCGGCGTAGAGCTGCCATGCACCTCATACCAGCTG
ACAACGGCTCCCACCGACGAGGAGATCGACATGCATACACCGCCAGATATACCGGATCGCACCCTGCTATCACAGACGGC
GGGCAACGTCAAAATAACAGCAGGCGGCAGGACTATCAGGTACAATTGTACCTGCGGCCGTGACAACGTAGGCACTACCA
GTACTGACAAGACCATCAACACGTGCAAGATCGACCAATGCCATGCTGCCGTTACCAGCCATGACAAATGGCAATTTACC
TCTCCATTTGTTCCCAGGGCTGATCAGACAGCCAGGAAAGGCAAAGTGCATGTCCCATTCCCTTTGACTAACGTCACCTG
CCGAGTGCCGTTGGCACGAGCGCCGGATGTCACCTATGGTAAGAAGGAGGTGACCCTGAGACTACACCCAGATCATCCGA
CGCTCTTCTCCTATAGGAGTTTAGGAGCCGTACCGCACCCGTATGAGGAGTGGGTTGACAAGTTCTCTGAGCGCATCATC
CCAGTGACGGAAGAAGGGATTGAGTACCAGTGGGGCAACAACCCGCCGGTCCGCCTGTGGGCGCAACTGACGACCGAGGG
TAAACCCCATGGCTGGCCACATGAAATCATTCAGTACTATTATGGACTGTACCCCGCCGCCACTATTGCCGCAGTATCCG
GGGCGAGTCTGATGGCCCTCCTAACTCTAGCGGCCACATGCTGCATGCTGGCCACCGCGAGGAGAAAGTGCCTAACACCG
TACGCCTTGACGCCAGGAGCGGTGGTACCGTTGACATTGGGGCTGCTTTGCTGCGCACCGAGGGCGAACGCAGCATCATT
CGCTGAGACTATGGCCTATCTGTGGGACGAGAACAAAACCCTCTTCTGGATGGAATTCGCGGCCCCGGCCGCTGCGCTTG
CTTTGCTGGCATGCTGTATCAAAAGCCTGATCTGCTGTTGTAAGCCATTTTCTTTTTTAGTGTTACTGAGCCTGGGAGCC
TCCGCAAAAGCTTACGAGCACACAGCCACAATTCCGAACGTGGTGGGGTTCCCGTATAAGGCTCACATTGAAAGGAATGG
CTTCTCGCCCATGACCCTGCAGCTTGAAGTGGTGGAGACAAGCTTGGAACCCACACTTAACCTGGAGTACATTACCTGCG
AATACAAGACGGTGGTCCCTTCGCCATTTATCAAATGTTGCGGAACATCAGAATGCTCATCTAAAGAGCAGCCAGACTAC
CAATGCAAGGTGTACACGGGTGTATACCCTTTCATGTGGGGTGGAGCCTACTGTTTCTGCGACTCCGAGAACACGCAGCT
TAGCGAGGCCTATGTCGACAGGTCAGACGTTTGCAAACATGATCACGCACTGGCCTATAAGGCACACACGGCCTCTCTAA
AAGCAACAATCAGGATCAGCTACGGCACCATCAACCAGACCACCGAGGCCTTCGTCAATGGAGAACATGCGGTCAACGTG
GGCGGAAGCAAGTTCATCTTTGGACCGATCTCAACAGCTTGGTCACCGTTCGACAATAAAATTGTCGTGTATAAAGATGA
TGTCTACAACCAGGACTTCCCACCCTACGGATCAGGCCAGCCGGGTAGATTCGGAGACATTCAGAGCAGGACAGTGGAGA
GCAAAGACTTGTATGCCAATACGGCCCTAAAACTCTCAAGACCATCACCCGGGGTTGTGCATGTGCCATACACGCAGACA
CCATCCGGATTTAAGTATTGGCTGAAGGAGAAAGGATCTTCATTGAATACAAAGGCCCCTTTTGGCTGCAAGATAAAGAC
CAATCCAGTCAGAGCTATGGATTGTGCAGTTGGCAGTATACCTGTGTCGATGGACATACCTGACAGTGCATTCACACGAG
TGGTAGATGCCCCGGCTGTAACAGACCTGAGCTGCCAGGTAGCTGTCTGTACACACTCCTCCGATTTCGGAGGTGTTGCC
ACATTGTCTTACAAGACGGACAAACCCGGCAAGTGCGCCGTTCACTCACATTCCAACGTCGCAACGTTGCAAGAGGCGAC
GGTGGATGTCAAGGAGGACGGCAAGGTCACAGTGCACTTTTCTACGGCGTCCGCCTCCCCGGCATTCAAAGTGTCCGTCT
GTGACGCAAAAACAACGTGCACGGCGGCGTGCGAGCCTCCGAAAGACCACATCGTCCCTTATGGGGCGAGCCATAACAAC
CAGGTCTTTCCGGACATGTCAGGAACTGCGATGACGTGGGTACAGAGGATGGCCAGTGGGTTAGGTGGGCTGGCCCTCAT
CGCGGTGGTTGTGCTGGTCTTAGTAACCTGCATAACAATGCGTCGGTAAGTTTTAGCTCAAAGGG-CATATAAATCCCAG
AATAGTAACAAAACAC
>MN038262.1 |Ross River virus strain SW3181, partial genome
AAGGCCCTTCAGAAAGCATTCCCGGCTTTTGAGGTTGAATCACAGCAGGTCACACCTAATGACCATGCTAATGCCAGAGC
TTTTTCGCATCTGGCCACAAAGTTAATTGAACAAGAGGTTCCAGCCAACATCACCATCCTGGACGTGGGCAGTGCGCCCG
CAAGGAGGTTGATGTCTGACCACAGCTACCATTGCATTTGTCCCATGAAGAGTGCGGAAGACCCAGAGAGATTAGCAAAC
TACGCCCGGAAACTGGCAAAAGCAGCAGGGGAAGTGCTAGACAAAAATGTGTCCGGTAAGATCACGGACCTGCAGGACGT
CATGGCAACCCCCGATCTGGAATCTCCAACGTTTTGTCTCCACACCGACGAGACGTGTCGCACTAGAGCTGAAGTAGCTG
TGTACCAGGACGTGTACGCGGTACACGCACCGACCTCGCTTTATCATCAAGCGATGAAAGGGGTCAGGACAGTATATTGG
ATAGGATTCGATACCACCCCATTCATGTTTGAGGTCTTGGCTGGCGCATACCCAACGTATTCCACGAATTGGGCGGACGA
ACAGGTCCTGCAGGCACGTAACATCGGCCTATGTGCGACCAGTCTTAGCGAAGGACATCGAGGAAAAATCTCTATTATGA
GGAAGAAGCGCCTAAGGCCGAGCGACAGGGTCATGTTCTCGGTTGGGTCAACGCTATATATAGAAAGTAGACGCCTCCTT
AAGAGTTGGCATCTTCCCTCCGTGTTCCACCTGAAAGGCAAGAATAGCTTTACTTGCAGGTGCGATACAATAGTTTCATG
CGAGGGCTACGTTGTTAAAAAGATCACAATGAGCCCAGGGACGTACGGGAAGACGGTCGGATACGCCGTTACGCACCATG
CAGAAGGTTTCCTAATGTGCAAGGTGACGGACACTGTGCGCGGGGAGAGAGTATCATTCCCGGTATGCACTTATGTGCCT
GCAACCATTTGCGATCAGATGACAGGAATCCTGGCTACCGACGTCACACCCGAAGATGCGCAGAAGCTACTGGTGGGTTT
GAACCAACGTATAGTTGTGAATGGCAGAACCCAAAGGAACACCAACACAATGAAAAACTACCTATTGCCGGTAGTGGCCC
AAGCTTTCAGCAAGTGGGCACGAGAAGCAAAAGCAGACATGGAGGATGAGAAACCTCTGGGAACCAGAGAAAGAACCCTG
ACGTTTTGTTGCCTGTGGGCATTCAAGAACCACAAGACACACACCATGTACAAAAGGCCGGATACACAAACTATAGTCAA
GGTGCCATCTACTTTTGACTCGTTTGTGATTCCAAGCCTGTGGTCCTCCAGCCTATCCATAGGCGTACGGCAAAGAATAA
AACTACTGTTAGGCCCAAAACTCTCGCGAGACCTCCCGTACTCTGGAGACCGAAACGAAGCGCGAGAAGCAGAGAAGGAA
GCCGAAGAGACCAAGGAAGCAGAATTGACACGGGAAGCACTGCCACCATTGGTGGGAAGCAACTGTGCTGATGACGTCGA
TCGGGTAGATGTGGAAGAGCTGACGTACCGCGCCGGAGCAGGGGTAGTGGAGACACCCAGAAATGCGCTCAAAGTGACAC
CACAAGAGCGCGATCAGCTGATCGGCGCGTACCTGATCTTGTCTCCGCAAACAGTACTGAAGAGTGAAAAACTCACACCG
ATACATCCACTGGCGGAGCAAGTGACAATCATGACGCACTCAGGAAGATCAGGCAGATACCCGGTTGACCGCTACGACGG
ACGAGTGTTGGTCCCGACGGGCGCAGCGATCCCCGTCAGCGAATTTCAAGCACTCAGTGAGAGTGCTACTATGGTCTACA
ACGAACGTGAGTTCATCAATCGCAAGTTGCACCATATAGCACTCTACGGCCCCGCCCTAAACACTGATGAGGAGAACTAT
GAAAAAGTAAGGGCAGAGAGAGCCGAAGCTGAATACGTGTTCGACGTTGACAAGAGGACGTGCGTGAAGAGAGAAGAAGC
ATCGGGCCTTGTACTAGTTGGCGATTTAATCAACCCACCCTTCCATGAGTTCGCGTATGAAGGACTGAAGATACGGCCCG
CAGCGCCTTTCCAAACTACGGTCATTGGCGTCTTCGGGGTACCTGGTTCCGGTAAGTCAGCCATAATCAAGAGTGTGGTG
ACTACGAGGGACCTGGTCGCCAGTGGGAAGAAGGAGAACTGCCAGGAGATAGTTAATGATGTCAAAAAGCAGAGAGGACT
GGATGTAACAGCCAGGACTGTTGACTCTATCCTGTTGAACGGGTGCAGAAGAGGAGTAGAGAATCTATACGTGGACGAAG
CATTTGCCTGTCATTCAGGTACACTGTTGGCCCTTATTGCCATGGTGAAACCAACTGGCAAGGTGATCCTATGCGGGGAC
CCAAAACAGTGTGGATTCTTTAACCTGATGCAGCTGAAGGTGAACTTCAACCACGATATCTGCACACAAGTGCTCCACAA
AAGCATATCCAGAAGATGCACCCTCCCGATTACGGCTATCGTCTCGACCCTACACTATCAGGGTAAGATGAGAACCACGA
ACTTATGTAGTGCACCCATCCAGATAGACACAACAGGTACCACTAAACCAGCCAAAGGAGACATCGTGTTAACGTGCTTC
CGCGGTTGGGTAAAGCAACTGCAGATAGACTATCGTGGACACGAAGTCATGACAGCAGCTGCATCACAAGGACTGACTAG
AAAAGGGGTATACGCCGTTAGGCAGAAAGTGAATGAAAACCCACTTTATGCCCCTACATCAGAACACGTCAACGTATTGC
TGACTAGAACCGAAAACCGGCTGGTGTGGAAAACACTGTCGGGAGACCCGTGGATAAAGGTGTTAACCAATATCCCCAAG
GGCGATTTCAGCGCTACGTTGGAGGAGTGGCAAGAGGAGCATGACAACATTATGAACGCCCTTCGCGAGAGGTCGACAGC
AGTAGACCCGTTCCAGAACAAAGCCAAAGTCTGCTGGGCAAAGTGCCTCGTGCAGGTCCTAGAAACAGCTGGGATACGCA
TGACGGCAGAGGAGTGGGATACAGTGTTGGCTTTCCGCGAAGATAGGGCGTACTCACCTGAAGTGGCTCTGAACGAGATC
TGTACCAAGTATTACGGCGTTGATTTAGACAGCGGATTGTTCTCTGCCCAATCGGTCTCATTGTACTATGAAAACAACCA
CTGGGACAATAGACCGGGCGGCCGGATGTATGGATTCAACCGCGAAGTCGCCCGTAAGTTCGAGCAACGCTACCCATTCC
TGAGAGGTAAGATGGACTCGGGGCTACAAGTTAATGTTCCGGAGAGAAAAGTACAGCCATTCAATGCTGAATGTAATATA
TTACCATCAAACAGGCGACTTCCGCACGCCCTCGTCACCAGCTACCAGCAGTGCCAGGGCGAGAGGGTAGAATGGCTTTT
GAAGAAGCTTCCAGGATACCATTTATTGCTGGTAAGCGAGTACAATCTGGCGCTGCCCCATAAAAGAGTATTTTGGATTG
CACCACCCCATGTGTCTGGTGCAGACCGTATTTATGATCTTGACCTAGGGTTACCCCTGAATGCAGGCCGTTACGACTTG
GTATTTGTGAACATACACACTGAGTACAGGACGCACCATTACCAACAGTGCGTCGACCATTCCATGAAGTTACAGATGTT
GGGCGGTGACTCCTTACACCTATTGAAGCCTGGCGGCTCACTGCTTATCCGTGCTTACGGGTACGCCGACAGAGTCAGCG
AAATGGTGGTCACTGCATTAGCTAGGAAGTTTTCCGCCTTTAGAGTCCTGAGACCAGCATGTGTAACAAGTAACACTGAA
GTCTTTCTGTTGTTTACCAATTTTGATAACGGCAGAAGGGCTGTGACTCTTCACCAGGCCAATCAGAGGCTTAGCTCCAT
GTTTGCATGCAACGGGCTGCACACAGCCGGATGCGCACCCTCATACCGTGTGCGCAGGACCGACATTTCCGGGCACGCCG
AGGAGGCGGTTGTCAATGCCGCCAATGCGAAAGGCACAGTCGGCGATGGGGTTTGCAGAGCGGTGGCGAGAAAATGGCCA
GACTCCTTCAAAGGTGCCGCGACTCCCGTGGGTACGGCCAAGTTGGTACAGGCCAACGGTATGAATGTCATCCATGCGGT
AGGCCCGAATTTCTCCACGGTGACCGAGGCAGAGGGCGACAGAGAGTTGGCCGCCGCATACCGTGCCGTGGCGGGCATCA
TCAATGCTAGTAACATTAAGAGTGTAGCCATCCCTCTGTTGTCGACGGGGGTGTTCTCCGGGGGTAAAGATAGAGTCATG
CAGTCACTAAATCACCTGTTTACCGCAATGGACACCACGGACGCTGACGTAGTCATCTATTGCCGCGACAAAGCCTGGGA
GAAGAAAATCCAGGAGGCTATTGATCGCCGCACCGCTGTGGAATTGGTTTCTGAAGACATCTCACTCGAGTCTGACTTGA
TACGGGTGCACCCGGATAGTTGCTTGGTAGGCAGAAAAGGTTACAGCGTAACAGATGGGAAGCTGCATTCGTACCTGGAA
GGTACCCGCTTTCATCAGACTGCGGTGGATATGGCTGAGATATCTACCTTGTGGCCGAAACTTCAGGACGCAAACGAACA
AATATGCTTGTATGCATTGGGTGAGAGTATGGACAGTATCAGAACGAAATGTCCCGTCGAGGACGCCGATTCGTCCACGC
CTCCGAAAACGGTTCCTTGTCTGTGTAGGTATGCTATGACTGCTGAGAGAGTGGCGAGGCTTCGGATGAACAACACTAAG
GCCATAATTGTGTGCTCTTCATTCCCCTTACCGAAGTACAGAATTGAAGGCGTCCAGAAGGTCAAGTGCGACCGAGTGCT
GATTTTTGACCAGACGGTGCCATCTCTGGTCAGTCCAAGGAAATACATACCAGCCGCCGCCTCCA---------------
---------------------TGCACGCAGATACCGTGAGCTTGGATTCTACAGTATCCACAGGATCCGCGTGGTCGTTC
CCATCCGAGGCCACGTATGAGACCATGGAAGTAGTGGCTGAGGTGCACCACTCGGAACCTCCAGTCCCGCCACCGCGCAG
GCGTCGTGCGCAGGTGACGATGCACCACCAGGAGCTGTTGGAAGTTTCTGACATGCACACCCCGATTGCGGCAAGGGTCG
AGATCCCAGTGTATGATACCGCCGTTGTAGTGGAGAGAGTGGCCATTCCCTGCACGAGTGAGTACGCAACCCCCATACCA
ACACCACGGGTAGCAAGGGTCGTACCCGTGCCGGCACCACGCATTCAGCGAGCGTCGACGTACAGGGTCTCTCCTACACC
CACGCCTCGCGCTCTGAGAGCCTCGGTATGCAGTGTGACCACTAGTGCTGGGGTAGAGTTCCCTTGGGCGCCTGAAGATC
TGGAGGTACTCACCGAGCCCGTGCATTGCGAAATGCGCGAGCCGGTTGAGTTACCGTGGGAGCCTGAGGACGTTGATGTC
CAGTTCGGAGATTTTGAAACGCCCGACAAAATCCAGTTCGGAGACATTGATTTCGACCAATTCTGACTAGGCAGAGCGGG
GGCGTACATCTTCTCGTCTGATATCGGACCGGGGCACTTACAACAGAAGTCAGTACGGCAACACGCACTACCGTGCGAAA
TGCTATACGCCCACGAGGAGGAAAGGACGTACCCCCCCGCACTGGATGAGGCTAGGGAGAAACTGCTGCAGGCAAAAATG
CAGATGGCACCTACGGAAGCAAACAAGAGTAGGTACCAATCAAGGAAGGTTGAAAACATGAAGGCAGTGATCATAGATAG
GCTGAAGGATGGAGCAAGAACCTACCTGGCAGAACAGTCAGAGAAGATCCCAACCTATGCTAGTAAGTACCCGCGGCCAG
TTTACTCGCCGTCGGTAGAGGATAGCTTGCAGAATCCCGAGGTCGCTGTGGCGGCCTGCAATGCCTTCCTGGAAGCCAAT
TACCCGACAGTGGCTAGTTACCAGATCACGGACGAGTACGATGCCTACTTGGATATGGTTGATGGGTCAGAGAGTTGCTT
AGACCGGGCGACCTTCTGCCCGGCAAAATTACGCTGCTACCCAAAGCATCATGCTTACCACCAACCGCAGGTTAGGAGTG
CGGTCCCATCACCGTTTCAAAACACCCTGCAGAATGTGCTAGCAGCAGCCACGAAGAGAAATTGCAATGTTACACAGATG
AGAGAACTACCTACTCTAGACTCAGCAGTGTTTAACGTGGAATGCTTCAAAAAATTTGCATGCAACGGAGAATACTGGCA
GGAATTCAAAGATAACCCAATAAGAATAACTACAGAGAATATAACAACTTATGTCACTAGGCTTAAGGGCCCTAAAGCAG
CGGCGCTGTTTGCGAAGACTCACAATTTGGTCCCGCTGCAAGAGGTGCCCATGGACCGGTTTGTGGTAGATATGAAGAGA
GACGTGAAAGTTACCCCTGGCACTAAACATACTGAGGAACGCCCAAAGGTGCAAGTCATCCAGGCCGCCGAGCCTTTAGC
TACAGCTTATTTATGTGGCATTCACAGGGAGTTGGTCCGCCGCCTGAAGGCCGTCCTGGCCCCGAACATACACACATTGT
TCGATATGTCGGCAGAAGACTTTGACGCCATCATAGCCGTACATTTCCAACCAGGTGACGCAGTTTTGGAAACGGACATA
GCCTCCTTTGATAAGAGCCAAGATGACTCTTTGGCGTTGACGGCACTGATGCTGTTGGAGGACCTCGGGGTTGACCAAGA
TCTACTAGACCTAATAGAGGCAGCGTTTGGGGAAATTACCAGCGTCCACCTGCCAACAGGTACGCGGTTCAAGTTTGGCG
CCATGATGAAGTCCGGAATGTTTCTGACACTATTTATAAATACCCTGTTAAACATTGTCATAGCATGCCGTGTACTGCGT
GAGAAGCTGACAAACTCCATCTGCGCCGCGTTCATCGGGGATGACAACATAGTGCACGGGGTAAGATCTGACCCGTTGAT
GGCTGAGCGGTGCGCCAGCTGGGTTAATATGGAGGTAAAGATAATTGACGCTACCATGTGCGAGAAACCACCATATTTCT
GCGGCGGGTTTATACTGTATGACAATGTCACCGGCTCGGCGTGCCGTGTGGCCGACCCTCTGAAAAGGTTATTTAAATTA
GGCAAACCTTTACCCGCCGGAGACACCCAAGATGAAGATCGTAGGCGTGCATTGAAGGATGAAACGGATAGGTGGGCACG
AGTAGGGTTGAAGTCTGAACTGGAAATAGCACTAAGCTCCCGGTATGAGGTGAACGGGACCGGCAACATAGTGCGAGCAA
TGGCCACACTGGCCAAGAGCTTGAAGAACTTTAAAAAATTGCGTGGACCCATTGTACACCTCTACGGCGGTCCTAAATAG
ATGCAGAGACACCCCTTCATCTAATATAGCTCACAACAGTAAACATGAATTACATACCAACCCAGACTTTTTACGGACGC
CGTTGGCGGCCTCGCCCGGCGTTCCGTCCATGGCAGGTGCCGATGCAGCCGACACCTACTATGGTTACACCCATGCTGCA
AGCACCGGACCTACAGGCCCAGCAGATGCAACAACTGATCAGCGCAGTCTCTGCACTAACCACCAAACAGAATGTAAAAG
CACCAAAAGGGCAACGGAAACAGAAACAGCAGAAACCAAAGGAAAAGAAGGAAAAACAGAAGAAAAAGCCGACGCAAAAG
AAGAAGCAGCAGCAGAAACCAAAACCACAGGCTAAGAAGAAGAAACCAGGGAGAAGAGAAAGAATGTGCATGAAGATCGA
GAATGACTGCATATTCGAGGTCAAACTGGACGGCAAGGTTACCGGTTATGCGTGCCTAGTCGGAGATAAAGTCATGAAGC
CGGCTCATGTTAAAGGCACAATTGACAACCCAGACCTTGCGAAGCTGACTTACAAGAAATCCAGTAAGTATGACCTCGAA
TGCGCCCAGATCCCAGTGCACATGAAGTCCGACGCCTCCAAGTACACACATGAAAAGCCAGAAGGTCATTACAACTGGCA
CCATGGAGCAGTGCAGTACAGCGGAGGAAGGTTTACCATCCCCACAGGCGCCGGCAAACCAGGAGATAGCGGTAGGCCTA
TTTTTGACAACAAAGGGCGGGTGGTGGCCATCGTGTTAGGCGGGGCCAACGAAGGTGCCCGCACTGCGCTGTCTGTGGTG
ACGTGGACAAAAGACATGGTCACTCGGGTAACGCCAGAAGGAACCGAAGAGTGGTCTGCCGCGCTGATGATGTGTATCCT
TGCCAACACCTCTTTCCCATGCTCGTCACCCCCCTGCTACCCCTGCTGCTACGAAAAACAGCCAGAACAGACATTACGGA
TGTTGGAAGACAACGTGAATAGACCTGGGTACTATGAGTTACTGGAAGCGTCCATGACATGCAGAAACGGATCACGCCAC
CGCCGCAGTGTAACAGAGCACTTCAATGTGTATAAGGCTACTAGACCGTACTTAGCGCACTGCGCTGACTGCGGGGACGG
GTACTTCTGCTATAGCCCGGTTGCTATCGAGAAGATCCGAGATGAGGCGTCTGATGGCATGCTCAAGATCCAAGTCTCCG
CCCAAATAGGTCTGGACAAGGCAGGTACCCACGCCCACACGAAGATGCGATATATGGCTGGTCATGATGTTCAGGAATCC
AAGAGAGATTCCTTGAGTGTGTATACGTCCGCAGCGTGCTCTATACGTGGGACGATGGGACACTTCATCGTCGCACACTG
TCCACCAGGCGACTACCTCAAGGTTTCGTTCGAGGACGCAGATTCACACGTGAAGGCATGCAAGGTCCAATACAAGCACG
ACCCATTGCCGGTGGGTAGAGAGAAGTTCGTGGTCAGACCACACTTCGGCGTAGAGCTGCCATGCACCTCATACCAGCTG
ACAACGGCTCCCACCGACGAGGAGATCGACATGCATACACCGCCAGATATACCGGATCGCACCCTGCTATCACAGACGGC
GGGCAACGTCAAAATAACAGCAGGCGGCAGGACTATCAGGTACAATTGTACCTGCGGCCGTGACAACGTAGGCACTACCA
GTACTGACAAGACCATCAACACGTGCAAGATCGACCAATGCCATGCTGCCGTTACCAGCCATGACAAATGGCAATTTACC
TCTCCATTTGTTCCCAGGGCTGATCAGACAGCCAGGAAAGGCAAAGTGCATGTCCCATTCCCTTTGACTAACGTCACCTG
CCGAGTGCCGTTGGCACGAGCGCCGGATGTCACCTATGGTAAGAAGGAGGTGACCCTGAGACTACACCCAGATCATCCGA
CGCTCCTCTCCTATAGGAGTTTAGGAGCCGTACCGCACCCGTATGAGGAGTGGGTTGACAAGTTCTCTGAGCGCATCATC
CCAGTGACGGAAGAAGGGATTGAGTACCAGTGGGGCAACAACCCGCCGGTCCGCCTGTGGGCGCAACTGACGACCGAGGG
TAAACCCCATGGCTGGCCACATGAAATCATTCAGTACTATTATGGACTGTACCCCGCCGCCACTATTGCCGCAGTATCCG
GGGCGAGTCTGATGGCCCTCCTAACTCTAGCGGCCACATGCTGCATGCTGGCCACCGCGAGGAGAAAGTGCCTAACACCG
TACGCCTTGACGCCAGGAGCGGTGGTACCGTTGACATTGGGGCTGCTTTGCTGCGCACCGAGGGCGAACGCAGCATCATT
CGCTGAGACTATGGCCTATCTGTGGGACGAGAACAAAACCCTCTTCTGGATGGAATTCGCGGCCCCGGCCGCCGCGCTTG
CTTTGCTGGCATGCTGTATCAAAAGCCTGATCTGCTGTTGTAAGCCATTTTCTTTTTTAGTGTTACTGAGCCTGGGAGCC
TCCGCAAAAGCTTACGAGCACACAGCCACAATTCCGAACGTGGTGGGGTTCCCGTATAAGGCTCACATTGAAAGGAATGG
CTTCTCGCCCATGACCCTGCAGCTTGAAGTGGTGGAGACAAGCTTGGAACCCACACTTAACCTGGAGTACATTACCTGCG
AATACAAGACGGTGGTCCCTTCGCCATTTATCAAATGTTGCGGAACATCAGAATGCTCATCTAAAGAGCAGCCAGACTAC
CAATGCAAGGTGTACACGGGTGTATACCCTTTCATGTGGGGTGGAGCCTACTGTTTCTGCGACTCCGAGAACACGCAGCT
TAGCGAGGCCTATGTCGACAGGTCAGACGTTTGCAAACATGATCACGCACTGGCCTATAAGGCACACACGGCCTCTCTAA
AAGCAACAATCAGGATCAGCTACGGCACCATCAACCAGACCACCGAGGCCTTCGTCAATGGAGAACATGCGGTCAACGTG
GGCGGAAGCAAGTTCATCTTTGGACCGATCTCAACAGCTTGGTCACCGTTCGACAATAAAATTGTCGTGTATAAAGATGA
TGTCTACAACCAGGACTTCCCACCCTACGGATCAGGCCAGCCGGGTAGATTCGGAGACATTCAGAGCAGGACAGTGGAGA
GCAAAGACTTGTATGCCAATACGGCCCTAAAACTCTCAAGACCATCACCCGGGGTTGTGCATGTGCCATACACGCAGACA
CCATCCGGATTTAAGTATTGGCTGAAGGAGAAAGGATCTTCATTGAATACAAAGGCCCCTTTTGGCTGCAAGATAAAGAC
CAATCCAGTCAGAGCTATGGATTGTGCAGTTGGCAGTATACCTGTGTCGATGGACATACCTGACAGTGCATTCACACGAG
TGGTAGATGCCCCGGCTGTAACAGACCTGAGCTGCCAGGTAGCTGTCTGTACACACTCCTCCGATTTCGGAGGTGTTGCC
ACATTGTCTTACAAGACGGACAAACCCGGCAAGTGCGCCGTTCACTCACATTCCAACGTCGCAACGTTGCAAGAGGCGAC
GGTGGATGTCAAGGAGGACGGCAAGGTCACAGTGCACTTTTCTACGGCGTCCGCCTCCCCGGCATTCAAAGTGTCCGTCT
GTGACGCAAAAACAACGTGCACGGCGGCGTGCGAGCCTCCGAAAGACCACATCGTCCCTTATGGGGCGAGCCATAACAAC
CAGGTCTTTCCGGACATGTCAGGAACTGCGATGACGTGGGTACAGAGGATGGCCAGTGGGTTAGGTGGGCTGGCCCTCAT
CGCGGTGGTTGTGCTGGTCTTAGTAACCTGCATAACAATGCGTCGGTAAGTTTTAGCTCAAAGGG-CATATAAATCCCAG
AATAGTAACAAAACAC
>MN038221.1 |Ross River virus strain K3011, partial genome
AAGGCCCTTCAGAAAGCATTCCCGGCTTTTGAGGTTGAATCACAGCAGGTCACACCTAATGACCATGCTAATGCCAGAGC
TTTTTCGCATCTGGCCACAAAGTTAATTGAACAAGAGATTCCAGCCAACATCACCATCCTGGACGTGGGCAGTGCGCCCG
CAAGGAGGTTGATGTCTGACCACAGCTACCATTGCATTTGTCCCATGAAGAGTGCGGAAGACCCAGAGAGATTAGCAAAC
TACGCCCGGAAACTGGCAAAAGCAGCAGGGGAAGTGCTAGACAAAAATGTGTCCGGTAAGATCACGGACCTGCAGGACGT
CATGGCAACCCCCGATCTGGAATCTCCAACGTTTTGTCTCCACACCGACGAGACGTGTCGCACTAGAGCTGAAGTAGCTG
TGTACCAGGACGTGTACGCGGTACACGCACCGACCTCGCTTTATCATCAAGCGATGAAAGGGGTCAGGACAGTATATTGG
ATAGGATTCGATACCACCCCATTCATGTTTGAGGTCTTGGCTGGCGCATACCCAACGTATTCCACGAATTGGGCGGACGA
ACAGGTCCTGCAGGCACGTAACATCGGCCTATGTGCGACCAGTCTTAGCGAAGGACATCGAGGAAAAATCTCTATTATGA
GGAAGAAGCGCCTAAGGCCGAGCGACAGGGTCATGTTCTCGGTTGGGTCAACGCTATATACAGAAAGTAGACGCCTCCTT
AAGAGTTGGCATCTTCCCTCCGTGTTCCACCTGAAAGGCAAGAATAGCTTTACTTGCAGGTGCGATACAATAGTTTCATG
CGAGGGCTACGTTGTTAAAAAGATCACAATGAGCCCAGGGACGTACGGGAAGACGGTCGGATACGCCGTTACGCACCATG
CAGAAGGTTTCCTAATGTGCAAGGTGACGGACACTGTGCGCGGGGAGAGAGTATCATTCCCGGTATGCACTTATGTGCCT
GCAACCATTTGCGATCAGATGACAGGAATCCTGGCTACCGACGTCACACCCGAAGATGCGCAGAAGCTACTGGTGGGTTT
GAACCAACGTATAGTTGTGAATGGCAGAACCCAAAGGAACACCAACACAATGAAAAACTACCTATTGCCGGTAGTGGCCC
AAGCTTTCAGCAAGTGGGCACGAGAAGCAAAAGCAGACATGGAGGATGAGAAACCTCTGGGAACCAGAGAAAGAACCCTG
ACGTTTTGTTGCCTGTGGGCATTCAAGAACCACAAGACACACACCATGTACAAAAGGCCGGATACACAAACTATAGTCAA
GGTGCCATCTACTTTTGACTCGTTTGTGATTCCAAGCCTGTGGTCCTCCAGCCTATCCATAGGCATACGGCAAAGAATAA
AACTACTGTTAGGCCCAAAACTCTCGCGAGACCTCCCGTACTCTGGAGACCGAAACGAAGCGCGAGAAGCAGAGAAGGAA
GCCGAAGAGACCAAGGAAGCAGAATTGACACGGGAAGCACTGCCACCATTGGTGGGAAGCAACTGTGCTGATGACGTCGA
TCGGGTAGATGTGGAAGAGCTGACGTACCGCGCCGGAGCAGGGGTAGTGGAGACACCCAGAAATGCGCTCAAAGTGACAC
CACAAGAGCGCGATCAGCTGATCGGCGCGTACCTGATCTTGTCTCCGCAAACAGTACTGAAGAGTGAAAAACTCACACCG
ATACATCCACTGGCGGAGCAAGTGACAATCATGACGCACTCAGGAAGATCAGGCAGATACCCGGTTGACCGCTACGACGG
ACGAGTGTTGGTCCCGACGGGCGCAGCGATCCCCGTCAGCGAATTTCAAGCACTCAGTGAGAGTGCTACTATGGTCTACA
ACGAACGTGAGTTCATCAATCGCAAGTTGCACCATATAGCACTCTACGGCCCCGCCCTAAACACTGATGAGGAGAACTAT
GAAAAAGTAAGGGCAGAGAGAGCCGAAGCTGAATACGTGTTCGACGTTGACAAGAGGACATGCGTGAAGAGAGAAGAAGC
ATCGGGCCTTGTACTAGTTGGCGATTTAATCAACCCACCCTTCCATGAGTTCGCGTATGAAGGACTGAAGATACGGCCCG
CAGCGCCTTTCCAAACTACGGTCATTGGCGTCTTCGGGGTACCTGGTTCCGGTAAGTCAGCCATAATCAAGAGTGTGGTG
ACTACGAGGGACCTGGTCGCCAGTGGGAAGAAGGAGAACTGCCAGGAGATAGTTAATGATGTCAAAAAGCAGAGAGGACT
GGATGTAACAGCCAGGACTGTTGACTCTATCCTGTTGAACGGGTGCAGAAGAGGAGTAGAGAATCTATACGTGGACGAAG
CATTTGCCTGTCATTCAGGTACACTGTTGGCCCTTATTGCCATGGTGAAACCAACTGGCAAGGTGATCCTATGCGGGGAC
CCAAAACAGTGTGGATTCTTTAACCTGATGCAGCTGAAGGTGAACTTCAACCACGATATCTGCACACAAGTGCTCCACAA
AAGCATATCCAGAAGATGCACCCTCCCGATTACGGCTATCGTCTCGACCCTACACTATCAGGGTAAGATGAGAACCACGA
ACTTATGTAGTGCACCCATCCAGATAGACACAACAGGTACCACTAAACCAGCCAAAGGAGACATCGTGTTAACGTGCTTC
CGCGGTTGGGTAAAGCAACTGCAGATAGACTATCGTGGACACGAAGTCATGACAGCAGCTGCATCACAAGGACTGACTAG
AAAAGGGGTATACGCCGTTAGGCAGAAAGTGAATGAAAACCCACTTTATGCCCCTACATCAGAACACGTCAACGTATTGC
TGACTAGAACCGAAAACCGGCTGGTGTGGAAAACACTGTCGGGAGACCCGTGGATAAAGGTGTTAACCAATATCCCCAAG
GGCGATTTCAGCGCTACGTTGGAGGAGTGGCAAGAGGAGCATGACAACATTATGAACGCCCTTCGCGAGAGGTCGACAGC
AGTAGACCCGTTCCAGAACAAAGCCAAAGTCTGCTGGGCAAAGTGCCTCGTGCAGGTCCTAGAAACAGCTGGGATACGCA
TGACGGCAGAGGAGTGGGATACAGTGTTGGCTTTCCGCGAAGATAGGGCGTACTCACCTGAAGTGGCTCTGAACGAGATC
TGTACCAAGTATTACGGCGTTGATTTAGACAGCGGATTGTTCTCTGCCCAATCGGTCTCATTGTACTATGAAAACAACCA
CTGGGACAATAGACCGGGCGGCCGGATGTATGGATTCAACCGCGAAGTCGCCCGTAAGTTCGAGCAACGCTACCCATTCC
TGAGAGGTAAGATGGACTCGGGGCTACAAGTTAATGTTCCGGAGAGAAAAGTACAGCCATTCAATGCTGAATGTAATATA
TTACCATCAAACAGGCGACTTCCGCACGCCCTCGTCACCAGCTACCAGCAGTGCCAGGGCGAGAGGGTAGAATGGCTTTT
GAAGAAGCTTCCAGGATACCATTTATTGCTGGTAAGCGAGTACAATCTGGCGCTGCCCCATAAAAGAGTATTTTGGATTG
CACCACCCCATGTGTCTGGTGCAGACCGTATTTATGATCTTGACCTAGGGTTACCCCTGAATGCAGGCCGTTACGACTTG
GTATTTGTGAACATACACACTGAGTACAGGACGCACCATTACCAACAGTGCGTCGACCATTCCATGAAGTTACAGATGTT
GGGCGGTGACTCCTTACACCTATTGAAGCCTGGCGGCTCACTGCTTATCCGTGCTTACGGGTACGCCGACAGAGTCAGCG
AAATGGTGGTCACTGCATTAGCTAGGAAGTTTTCCGCCTTTAGAGTCCTGAGACCAGCATGTGTAACAAGTAACACTGAA
GTCTTTCTGTTGTTTACCAATTTTGATAACGGCAGAAGGGCTGTGACTCTTCACCAGGCCAATCAGAGGCTTAGCTCCAT
GTTTGCATGCAACGGGCTGCACACAGCCGGATGCGCACCCTCATACCGTGTGCGCAGGACCGACATTTCCGGGCACGCCG
AGGAGGCGGTTGTCAATGCCGCCAATGCGAAAGGCACAGTCGGCGATGGGGTTTGCAGAGCGGTGGCGAGAAAATGGCCA
GACTCCTTCAAAGGTGCCGCGACTCCCGTGGGTACGGCCAAGTTGGTACAGGCCAACGGTATGAATGTCATCCATGCGGT
AGGCCCGAATTTCTCCACGGTGACCGAGGCAGAGGGCGACAGAGAGTTGGCCGCCGCATACCGTGCCGTGGCGGGCATCA
TCAATGCTAGTAACATTAAGAGTGTAGCCATCCCTCTGTTGTCGACGGGGGTGTTCTCCGGGGGTAAAGATAGAGTCATG
CAGTCACTAAATCACCTGTTTACCGCAATGGACACCACGGACGCTGACGTAGTCATCTATTGCCGCGACAAAGCCTGGGA
GAAGAAAATCCAGGAGGCTATTGATCGCCGCACCGCTGTGGAATTGGTTTCTGAAGACATCTCACTCGAGTCTGACTTGA
TACGGGTGCACCCGGATAGTTGCTTGGTAGGCAGAAAAGGTTACAGCGTAACAGATGGGAAGCTGCATTCGTACCTGGAA
GGTACCCGCTTTCATCAGACTGCGGTGGATATGGCTGAGATATCTACCTTGTGGCCGAAACTTCAGGACGCAAACGAACA
AATATGCTTGTATGCATTGGGTGAGAGTATGGACAGTATCAGAACGAAATGTCCCGTCGAGGACGCCGATTCGTCCACGC
CTCCGAAAACGGTTCCTTGTCTGTGTAGGTATGCTATGACTGCTGAGAGAGTGGCGAGGCTTCGGATGAACAACACTAAG
GCCATAATTGTGTGCTCTTCATTCCCCTTACCGAAGTACAGAATTGAAGGCGTCCAGAAGGTCAAGTGCGACCGAGTGCT
GATTTTTGACCAGACGGTGCCATCTCTGGTCAGTCCAAGGAAATACATACCAGCCGCCGCCTCCA---------------
---------------------TGCACGCAGATACCGTGAGCTTGGATTCTACAGTATCCACAGGATCCGCGTGGTCGTTC
CCATCCGAGGCCACGTATGAGACCATGGAAGTAGTGGCTGAGGTGCACCACTCGGAACCTCCAGTCCCGCCACCGCGCAG
GCGTCGTGCGCAGGTGACGATGCACCACCAGGAGCTGTTGGAAGTTTCTGACATGCACACCCCGATT-------------
--------------------------------------------------------------TACGCAACCCCCATACCA
ACACCACGGGTAGCAAGGGTCGTACCCGTGCCGGCACCACGCATTCAGCGAGCGTCGACGTACAGGGTCTCTCCTACACC
CACGCCTCGCGCTCTGAGAGCCTCGGTATGCAGTGTGACCACTAGTGCTGGGGTAGAGTTCCCTTGGGCGCCTGAAGATC
TGGAGGTACTCACCGAGCCCGTGCATTGCGAAATGCGCGAGCCGGTTGAGTTACCGTGGGAGCCTGAGGACGTTGATGTC
CAGTTCGGAGATTTTGAAACGCCCGACAAAATCCAGTTCGGAGACATTGATTTCGACCAATTCCGACTAGGCAGAGCGGG
GGCGTACATCTTCTCGTCTGATATCGGACCGGGGCACTTACAACAGAAGTCAGTACGGCAACACGCACTACCGTGCGAAA
TGCTATACGCCCACGAGGAGGAAAGGACGTACCCCCCCGCACTGGATGAGGCTAGGGAGAAACTGCTGCAGGCAAAAATG
CAGATGGCACCTACGGAAGCAAACAAGAGTAGGTACCAATCAAGGAAGGTTGAAAACATGAAGGCAGTGATCATAGATAG
GCTGAAGGATGGAGCAAGAACCTACCTGGCAGAACAGTCAGAGAAGATCCCAACCTATGCTAGTAAGTACCCGCGGCCAG
TTTACTCGCCGTCGGTAGAGGATAGCTTGCAGAATCCCGAGGTCGCTGTGGCGGCCTGCAATGCCTTCCTGGAAGCCAAT
TACCCGACAGTGGCTAGTTACCAGATCACGGACGAGTACGATGCCTACTTGGATATGGTTGATGGGTCAGAGAGTTGCTT
AGACCGGGCGACCTTCTGCCCGGCAAAATTACGCTGCTACCCAAAGCATCATGCTTACCACCAACCGCAGGTTAGGAGTG
CGGTCCCATCACCGTTTCAAAACACCCTGCAGAATGTGCTAGCAGCAGCCACGAAGAGAAATTGCAATGTTACACAGATG
AGAGAACTACCTACTCTAGACTCAGCAGTGTTTAACGTGGAATGCTTCAAAAAATTTGCATGCAACGGAGAATACTGGCA
GGAATTCAAAGATAACCCAATAAGAATAACTACAGAGAATATAACAACTTATGTCACTAGGCTTAAGGGCCCTAAAGCAG
CGGCGCTGTTTGCGAAGACTCACAATTTGGTCCCGCTGCAAGAGGTGCCCATGGACCGGTTTGTGGTAGATATGAAGAGA
GACGTGAAAGTTACCCCTGGCACTAAACATACTGAGGAACGCCCAAAGGTGCAAGTCATCCAGGCCGCCGAGCCTTTAGC
TACAGCTTATTTATGTGGCATTCACAGGGAGTTGGTCCGCCGCCTGAAGGCCGTCCTGGCCCCGAACATACACACATTGT
TCGATATGTCGGCAGAAGACTTTGACGCCATCATAGCCGTACATTTCCAACCAGGTGACGCAGTTTTGGAAACGGACATA
GCCTCCTTTGATAAGAGCCAAGATGACTCTTTGGCGTTGACGGCACTGATGCTGTTGGAGGACCTCGGGGTTGACCAAGA
TCTACTAGACCTAATAGAGGCAGCGTTTGGGGAAATTACCAGCGTCCACCTGCCAACAGGTACGCGGTTCAAGTTTGGCG
CCATGATGAAGTCCGGAATGTTTCTGACACTATTTATAAATACCCTGTTAAACATTGTCATAGCATGCCGTGTACTGCGT
GAGAAGCTGACAAACTCCATCTGCGCCGCGTTCATCGGGGATGACAACATAGTGCACGGGGTAAGATCTGACCCGTTGAT
GGCTGAGCGGTGCGCCAGCTGGGTTAATATGGAGGTAAAGATAATTGACGCTACCATGTGCGAGAAACCACCATATTTCT
GCGGCGGGTTTATACTGTATGACAATGTCACCGGCTCGGCGTGCCGTGTGGCCGACCCTCTGAAAAGGTTATTTAAATTA
GGCAAACCTTTACCCGCCGGAGACACCCAAGATGAAGATCGTAGGCGTGCATTGAAGGATGAAACGGATAGGTGGGCACG
AGTAGGGTTGAAGTCTGAACTGGAAATAGCACTAAGCTCCCGGTATGAGGTGAACGGGACCGGCAACATAGTGCGAGCAA
TGGCCACACTGGCCAAGAGCTTGAAGAACTTTAAAAAATTGCGTGGACCCATTGTACACCTCTACGGCGGTCCTAAATAG
ATGCAGAGACACCCCTTCATCTAATATAGCTCACAACAGTAAACATGAATTACATACCAACCCAGACTTTTTACGGACGC
CGTTGGCGGCCTCGCCCGGCGTTCCGTCCATGGCAGGTGCCGATGCAGCCGACACCTACTATGGTTACACCCATGCTGCA
AGCACCGGACCTACAGGCCCAGCAGATGCAACAACTGATCAGCGCAGTCTCTGCACTAACCACCAAACAGAATGTAAAAG
CACCAAAAGGGCAACGGAAACAGAAACAGCAGAAACCAAAGGAAAAGAAGGAAAAACAGAAGAAAAAGCCGACGCAAAAG
AAGAAGCAGCAGCAGAAACCAAAACTACAGGCTAAGAAGAAGAAACCAGGGAGAAGAGAAAGAATGTGCATGAAGATCGA
GAATGACTGCATATTCGAGGTCAAACTGGACGGCAAGGTTACCGGTTATGCGTGCCTAGTCGGAGATAAAGTCATGAAGC
CGGCTCATGTTAAAGGCACAATTGACAACCCAGACCTTGCGAAGCTGACTTACAAGAAATCCAGTAAGTATGACCTCGAA
TGCGCCCAGATCCCAGTGCACATGAAGTCCGACGCCTCCAAGTACACACATGAAAAGCCAGAAGGTCATTACAACTGGCA
CCATGGAGCAGTGCAGTACAGCGGAGGAAGGTTTACCATCCCCACAGGCGCCGGCAAACCAGGAGATAGCGGTAGGCCTA
TTTTTGACAACAAAGGGCGGGTGGTGGCCATCGTGTTAGGCGGGGCCAACGAAGGTGCCCGCACTGCGCTGTCTGTGGTG
ACGTGGACAAAAGACATGGTCACTCGGGTAACGCCAGAAGGAACCGAAGAGTGGTCTGCCGCGCTGATGATGTGTATCCT
TGCCAACACCTCTTTCCCATGCTCGTCACCCCCCTGCTACCCCTGCTGCTACGAAAAACAGCCAGAACAGACATTACGGA
TGTTGGAAGACAACGTGAATAGACCTGGGTACTATGAGTTACTGGAAGCGTCCATGACATGCAGAAACGGATCACGCCAC
CGCCGCAGTGTAACAGAGCACTTCAATGTGTATAAGGCTACTAGACCGTACTTAGCGCACTGCGCTGACTGCGGGGACGG
GTACTTCTGCTACAGCCCGGTTGCTATCGAGAAGATCCGAGATGAGGCGTCTGATGGCATGCTCAAGATCCAAGTCTCCG
CCCAAATAGGTCTGGACAAGGCAGGTACCCACGCCCACACGAAGATGCGATATATGGCTGGTCATGATGTTCAGGAATCC
AAGAGAGATTCCTTGAGTGTGTATACGTCCGCAGCGTGCTCTATACGTGGGACGATGGGACACTTCATCGTCGCACACTG
TCCACCAGGCGACTACCTCAAGGTTTCGTTCGAGGACGCAGATTCACACGTGAAGGCATGCAAGGTCCAATACAAGCACG
ACCCATTGCCGGTGGGTAGAGAGAAGTTCGTGGTCAGACCACACTTCGGCGTAGAGCTGCCATGCACCTCATACCAGCTG
ACAACGGCTCCCACCGACGAGGAGATCGACATGCATACACCGCCAGATATACCGGATCGCACCCTGCTATCACAGACGGC
GGGCAACGTCAAAATAACAGCAGGCGGCAGGACTATCAGGTACAATTGTACCTGCGGCCGTGACAACGTAGGCACTACCA
GTACTGACAAGACCATCAACACGTGCAAGATCGACCAATGCCATGCTGCCGTTACCAGCCATGACAAATGGCAATTTACC
TCTCCATTTGTTCCCAGGGCTGATCAGACAGCCAGGAAAGGCAAAGTGCATGTCCCATTCCCTTTGACTAACGTCACCTG
CCGAGTGCCGTTGGCACGAGCGCCGGATGTCACCTATGGTAAGAAGGAGGTGACCCTGAGACTACACCCAGATCATCCGA
CGCTCCTCTCCTATAGGAGTTTAGGAGCCGTACCGCACCCGTATGAGGAGTGGGTTGACAAGTTCTCTGAGCGCATCATC
CCAGTGACGGAAGAAGGGATTGAGTACCAGTGGGGCAACAACCCGCCGGTCCGCCTGTGGGCGCAACTGACGACCGAGGG
TAAACCCCATGGCTGGCCACATGAAATCATTCAGTACTATTATGGACTGTACCCCGCCGCCACTATTGCCGCAGTATCCG
GGGCGAGTCTGATGGCCCTCCTAACTCTAGCGGCCACATGCTGCATGCTGGCCACCGCGAGGAGAAAGTGCCTAACACCG
TACGCCTTGACGCCAGGAGCGGTGGTACCGTTGACATTGGGGCTGCTTTGCTGCGCACCGAGGGCGAACGCAGCATCATT
CGCTGAGACTATGGCCTATCTGTGGGACGAGAACAAAACCCTCTTCTGGATGGAATTCGCGGCCCCGGCCGCCGCGCTTG
CTTTGCTGGCATGCTGTATCAAAAGCCTGATCTGCTGTTGTAAGCCATTTTCTTTTTTAGTGTTACTGAGCCTGGGAGCC
TCCGCAAAAGCTTACGAGCACACAGCCACAATTCCGAACGTGGTGGGGTTCCCGTATAAGGCTCACATTGAAAGGAATGG
CTTCTCGCCCATGACCCTGCAGCTTGAAGTGGTGGAGACAAGCTTGGAACCCACACTTAACCTGGAGTACATTACCTGCG
AATACAAGACGGTGGTCCCTTCGCCATTTATCAAATGTTGCGGAACATCAGAATGCTCATCTAAAGAGCAGCCAGACTAC
CAATGCAAGGTGTACACGGGTGTATACCCTTTCATGTGGGGTGGAGCCTACTGTTTCTGCGACTCCGAGAACACGCAGCT
TAGCGAGGCCTATGTCGACAGGTCAGACGTTTGCAAACATGATCACGCACTGGCCTATAAGGCACACACGGCCTCTCTAA
AAGCAACAATCAGGATCAGCTACGGCACCATCAACCAGACCACCGAGGCCTTCGTCAATGGAGAACATGCGGTCAACGTG
GGCGGAAGCAAGTTCATCTTTGGACCGATCTCAACAGCTTGGTCACCGTTCGACAATAAAATTGTCGTGTATAAAGATGA
TGTCTACAACCAGGACTTCCCACCCTACGGATCAGGCCAGCCGGGTAGATTCGGAGACATTCAGAGCAGGACAGTGGAGA
GCAAAGACTTGTATGCCAATACGGCCCTAAAACTCTCAAGACCATCACCCGGGGTTGTGCATGTGCCATACACGCAGACA
CCATCCGGATTTAAGTATTGGCTGAAGGAGAAAGGATCTTCATTGAATACAAAGGCCCCTTTTGGCTGCAAGATAAAGAC
CAATCCAGTCAGAGCTATGGATTGTGCAGTTGGCAGTATACCTGTGTCGATGGACATACCTGACAGTGCATTCACACGAG
TGGTAGATGCCCCGGCTGTAACAGACCTGAGCTGCCAGGTAGCTGTCTGTACACACTCCTCCGATTTCGGAGGTGTTGCC
ACATTGTCTTACAAGACGGACAAACCCGGCAAGTGCGCCGTTCACTCACATTCCAACGTCGCAACGTTGCAAGAGGCGAC
GGTGGATGTCAAGGAGGACGGCAAGGTCACAGTGCACTTTTCTACGGCGTCCGCCTCCCCGGCATTCAAAGTGTCCGTCT
GTGACGCAAAAACAACGTGCACGGCGGCGTGCGAGCCTCCGAAAGACCACATCGTCCCTTATGGGGCGAGCCATAACAAC
CAGGTCTTTCCGGACATGTCAGGAACTGCGATGACGTGGGTACAGAGGATGGCCAGTGGGTTAGGTGGGCTGGCCCTCAT
CGCGGTGGTTGTGCTGGTCTTAGTAACCTGCATAACAATGCGTCGGTAAGTTTTAGCTCAAAGGG-CATATAAATCCCAG
AATAGTAACAAAACAC
>MN038264.1 |Ross River virus strain SW12358, partial genome
AAGGCCCTTCAGAAAGCATTCCCGGCTTTTGAGGTTGAATCACAGCAGGTCACACCTAATGACCATGCTAATGCCAGAGC
TTTTTCGCATCTGGCCACAAAGTTAATTGAACAAGAGATTCCAGCCAACATCACCATCCTGGACGTGGGCAGTGCGCCCG
CAAGGAGGTTGATGTCTGACCACAGCTACCATTGCATTTGTCCCATGAAGAGTGCGGAAGACCCAGAGAGATTAGCAAAC
TACGCCCGGAAACTGGCAAAAGCAGCAGGGGAAGTGCTAGACAAAAATGTGTCCGGTAAGATCACGGACCTGCAGGACGT
CATGGCAACCCCCGATCTGGAATCTCCAACGTTTTGTCTCCACACCGACGAGACGTGTCGCACTAGAGCTGAAGTAGCTG
TGTACCAGGACGTGTACGCGGTACACGCACCGACCTCGCTTTATCATCAAGCGATGAAAGGGGTCAGGACAGTATATTGG
ATAGGATTCGATACCACCCCATTCATGTTTGAGGTCTTGGCTGGCGCATACCCAACGTATTCCACGAATTGGGCGGACGA
ACAGGTCCTGCAGGCACGTAACATCGGCCTATGTGCGACCAGTCTTAGCGAAGGACATCGAGGAAAAATCTCTATTATGA
GGAAGAAGCGCCTAAGGCCGAGCGACAGGGTCATGTTCTCGGTTGGGTCAACGCTATATACAGAAAGTAGACGCCTCCTT
AAGAGTTGGCATCTTCCCTCCGTGTTCCACCTGAAAGGCAAGAATAGCTTTACTTGCAGGTGCGATACAATAGTTTCATG
CGAGGGCTACGTTGTTAAAAAGATCACAATGAGCCCAGGGACGTACGGGAAGACGGTCGGATACGCCGTTACGCACCATG
CAGAAGGTTTCCTAATGTGCAAGGTGACGGACACTGTGCGCGGGGAGAGAGTATCATTCCCGGTATGCACTTATGTGCCT
GCAACCATTTGCGATCAGATGACAGGAATCCTGGCTACCGACGTCACACCCGAAGATGCGCAGAAGCTACTGGTGGGTTT
GAACCAACGTATAGTTGTGAATGGCAGAACCCAAAGGAACACCAACACAATGAAAAACTACCTATTGCCGGTAGTGGCCC
AAGCTTTCAGCAAGTGGGCACGAGAAGCAAAAGCAGACATGGAGGATGAGAAACCTCTGGGAACCAGAGAAAGAACCCTG
ACGTTTTGTTGCCTGTGGGCATTCAAGAACCACAAGACACACACCATGTACAAAAGGCCGGATACACAAACTATAGTCAA
GGTGCCATCTACTTTTGACTCGTTTGTGATTCCAAGCCTGTGGTCCTCCAGCCTATCCATAGGCATACGGCAAAGAATAA
AACTACTGTTAGGCCCAAAACTCTCGCGAGACCTCCCGTACTCTGGAGACCGAAACGAAGCGCGAGAAGCAGAGAAGGAA
GCCGAAGAGACCAAGGAAGCAGAATTGACACGGGAAGCACTGCCACCATTGGTGGGAAGCAACTGTGCTGATGACGTCGA
TCGGGTAGATGTGGAAGAGCTGACGTACCGCGCCGGAGCAGGGGTAGTGGAGACACCCAGAAATGCGCTCAAAGTGACAC
CACAAGAGCGCGATCAGCTGATCGGCGCGTACCTGATCTTGTCTCCGCAAACAGTACTGAAGAGTGAAAAACTCACACCG
ATACATCCACTGGCGGAGCAAGTGACAATCATGACGCACTCAGGAAGATCAGGCAGATACCCGGTTGACCGCTACGACGG
ACGAGTGTTGGTCCCGACGGGCGCAGCGATCCCCGTCAGCGAATTTCAAGCACTCAGTGAGAGTGCTACTATGGTCTACA
ACGAACGTGAGTTCATCAATCGCAAGTTGCACCATATAGCACTCTACGGCCCCGCCCTAAACACTGATGAGGAGAACTAT
GAAAAAGTAAGGGCAGAGAGAGCCGAAGCTGAATACGTGTTCGACGTTGACAAGAGGACATGCGTGAAGAGAGAAGAAGC
ATCGGGCCTTGTACTAGTTGGCGATTTAATCAACCCACCCTTCCATGAGTTCGCGTATGAAGGACTGAAGATACGGCCCG
CAGCGCCTTTCCAAACTACGGTCATTGGCGTCTTCGGGGTACCTGGTTCCGGTAAGTCAGCCATAATCAAGAGTGTGGTG
ACTACGAGGGACCTGGTCGCCAGTGGGAAGAAGGAGAACTGCCAGGAGATAGTTAATGATGTCAAAAAGCAGAGAGGACT
GGATGTAACAGCCAGGACTGTTGACTCTATCCTGTTGAACGGGTGCAGAAGAGGAGTAGAGAATCTATACGTGGACGAAG
CATTTGCCTGTCATTCAGGTACACTGTTGGCCCTTATTGCCATGGTGAAACCAACTGGCAAGGTGATCCTATGCGGGGAC
CCAAAACAGTGTGGATTCTTTAACCTGATGCAGCTGAAGGTGAACTTCAACCACGATATCTGCACACAAGTGCTCCACAA
AAGCATATCCAGAAGATGCACCCTCCCGATTACGGCTATCGTCTCGACCCTACACTATCAGGGTAAGATGAGAACCACGA
ACTTATGTAGTGCACCCATCCAGATAGACACAACAGGTACCACTAAACCAGCCAAAGGAGACATCGTGTTAACGTGCTTC
CGCGGTTGGGTAAAGCAACTGCAGATAGACTATCGTGGACACGAAGTCATGACAGCAGCTGCATCACAAGGACTGACTAG
AAAAGGGGTATACGCCGTTAGGCAGAAAGTGAATGAAAACCCACTTTATGCCCCTACATCAGAACACGTCAACGTATTGC
TGACTAGAACCGAAAACCGGCTGGTGTGGAAAACACTGTCGGGAGACCCGTGGATAAAGGTGTTAACCAATATCCCCAAG
GGCGATTTCAGCGCTACGTTGGAGGAGTGGCAAGAGGAGCATGACAACATTATGAACGCCCTTCGCGAGAGGTCGACAGC
AGTAGACCCGTTCCAGAACAAAGCCAAAGTCTGCTGGGCAAAGTGCCTCGTGCAGGTCCTAGAAACAGCTGGGATACGCA
TGACGGCAGAGGAGTGGGATACAGTGTTGGCTTTCCGCGAAGATAGGGCGTACTCACCTGAAGTGGCTCTGAACGAGATC
TGTACCAAGTATTACGGCGTTGATTTAGACAGCGGATTGTTCTCTGCCCAATCGGTCTCATTGTACTATGAAAACAACCA
CTGGGACAATAGACCGGGCGGCCGGATGTATGGATTCAACCGCGAAGTCGCCCGTAAGTTCGAGCAACGCTACCCATTCC
TGAGAGGTAAGATGGACTCGGGGCTACAAGTTAATGTTCCGGAGAGAAAAGTACAGCCATTCAATGCTGAATGTAATATA
TTACCATCAAACAGGCGACTTCCGCACGCCCTCGTCACCAGCTACCAGCAGTGCCAGGGCGAGAGGGTAGAATGGCTTTT
GAAGAAGCTTCCAGGATACCATTTATTGCTGGTAAGCGAGTACAATCTGGCGCTGCCCCATAAAAGAGTATTTTGGATTG
CACCACCCCATGTGTCTGGTGCAGACCGTATTTATGATCTTGACCTAGGGTTACCCCTGAATGCAGGCCGTTACGACTTG
GTATTTGTGAACATACACACTGAGTACAGGACGCACCATTACCAACAGTGCGTCGACCATTCCATGAAGTTACAGATGTT
GGGCGGTGACTCCTTACACCTATTGAAGCCTGGCGGCTCACTGCTTATCCGTGCTTACGGGTACGCCGACAGAGTCAGCG
AAATGGTGGTCACTGCATTAGCTAGGAAGTTTTCCGCCTTTAGAGTCCTGAGACCAGCATGTGTAACAAGTAACACTGAA
GTCTTTCTGTTGTTTACCAATTTTGATAACGGCAGAAGGGCTGTGACTCTTCACCAGGCCAATCAGAGGCTTAGCTCCAT
GTTTGCATGCAACGGGCTGCACACAGCCGGATGCGCACCCTCATACCGTGTGCGCAGGACCGACATTTCCGGGCACGCCG
AGGAGGCGGTTGTCAATGCCGCCAATGCGAAAGGCACAGTCGGCGATGGGGTTTGCAGAGCGGTGGCGAGAAAATGGCCA
GACTCCTTCAAAGGTGCCGCGACTCCCGTGGGTACGGCCAAGTTGGTACAGGCCAACGGTATGAATGTCATCCATGCGGT
AGGCCCGAATTTCTCCACGGTGACCGAGGCAGAGGGCGACAGAGAGTTGGCCGCCGCATACCGTGCCGTGGCGGGCATCA
TCAATGCTAGTAACATTAAGAGTGTAGCCATCCCTCTGTTGTCGACGGGGGTGTTCTCCGGGGGTAAAGATAGAGTCATG
CAGTCACTAAATCACCTGTTTACCGCAATGGACACCACGGACGCTGACGTAGTCATCTATTGCCGCGACAAAGCCTGGGA
GAAGAAAATCCAGGAGGCTATTGATCGCCGCACCGCTGTGGAATTGGTTTCTGAAGACATCTCACTCGAGTCTGACTTGA
TACGGGTGCACCCGGATAGTTGCTTGGTAGGCAGAAAAGGTTACAGCGTAACAGATGGGAAGCTGCATTCGTACCTGGAA
GGTACCCGCTTTCATCAGACTGCGGTGGATATGGCTGAGATATCTACCTTGTGGCCGAAACTTCAGGACGCAAACGAACA
AATATGCTTGTATGCATTGGGTGAGAGTATGGACAGTATCAGAACGAAATGTCCCGTCGAGGACGCCGATTCGTCCACGC
CTCCGAAAACGGTTCCTTGTCTGTGTAGGTATGCTATGACTGCTGAGAGAGTGGCGAGGCTTCGGATGAACAACACTAAG
GCCATAATTGTGTGCTCTTCATTCCCCTTACCGAAGTACAGAATTGAAGGCGTCCAGAAGGTCAAGTGCGACCGAGTGCT
GATTTTTGACCAGACGGTGCCATCTCTGGTCAGTCCAAGGAAATACATACCAGCCGCCGCCTCCA---------------
---------------------TGCACGCAGATACCGTGAGCTTGGATTCTACAGTATCCACAGGATCCGCGTGGTCGTTC
CCATCCGAGGCCACGTATGAGACCATGGAAGTAGTGGCTGAGGTGCACCACTCGGAACCTCCAGTCCCGCCACCGCGCAG
GCGTCGTGCGCAGGTGACGATGCACCACCAGGAGCTGTTGGAAGTTTCTGACATGCACACCCCGATTGCGGCAAGGGTCG
AGATCCCAGTGTATGATACCGCCGTTGTAGTGGAGAGAGTGGCCATTCCCTGCACGAGTGAGTACGCAACCCCCATACCA
ACACCACGGGTAGCAAGGGTCGTACCCGTGCCGGCACCACGCATTCAGCGAGCGTCGACGTACAGGGTCTCTCCTACACC
CACGCCTCGCGCTCTGAGAGCCTCGGTATGCAGTGTGACCACTAGTGCTGGGGTAGAGTTCCCTTGGGCGCCTGAAGATC
TGGAGGTACTCACCGAGCCCGTGCATTGCGAAATGCGCGAGCCGGTTGAGTTACCGTGGGAGCCTGAGGACGTTGATGTC
CAGTTCGGAGATTTTGAAACGCCCGACAAAATCCAGTTCGGAGACATTGATTTCGACCAATTCTGACTAGGCAGAGCGGG
GGCGTACATCTTCTCGTCTGATATCGGACCGGGGCACTTACAACAGAAGTCAGTACGGCAACACGCACTACCGTGCGAAA
TGCTATACGCCCACGAGGAGGAAAGGACGTACCCCCCCGCACTGGATGAGGCTAGGGAGAAACTGCTGCAGGCAAAAATG
CAGATGGCACCTACGGAAGCAAACAAGAGTAGGTACCAATCAAGGAAGGTTGAAAACATGAAGGCAGTGATCATAGATAG
GCTGAAGGATGGAGCAAGAACCTACCTGGCAGAACAGTCAGAGAAGATCCCAACCTATGCTAGTAAGTACCCGCGGCCAG
TTTACTCGCCGTCGGTAGAGGATAGCTTGCAGAATCCCGAGGTCGCTGTGGCGGCCTGCAATGCCTTCCTGGAAGCCAAT
TACCCGACAGTGGCTAGTTACCAGATCACGGACGAGTACGATGCCTACTTGGATATGGTTGATGGGTCAGAGAGTTGCTT
AGACCGGGCGACCTTCTGCCCGGCAAAATTACGCTGCTACCCAAAGCATCATGCTTACCACCAACCGCAGGTTAGGAGTG
CGGTCCCATCACCGTTTCAAAACACCCTGCAGAATGTGCTAGCAGCAGCCACGAAGAGAAATTGCAATGTTACACAGATG
AGAGAACTACCTACTCTAGACTCAGCAGTGTTTAACGTGGAATGCTTCAAAAAATTTGCATGCAACGGAGAATACTGGCA
GGAATTCAAAGATAACCCAATAAGAATAACTACAGAGAATATAACAACTTATGTCACTAGGCTTAAGGGCCCTAAAGCAG
CGGCGCTGTTTGCGAAGACTCACAATTTGGTCCCGCTGCAAGAGGTGCCCATGGACCGGTTTGTGGTAGATATGAAGAGA
GACGTGAAAGTTACCCCTGGCACTAAACATACTGAGGAACGCCCAAAGGTGCAAGTCATCCAGGCCGCCGAGCCTTTAGC
TACAGCTTATTTATGTGGCATTCACAGGGAGTTGGTCCGCCGCCTGAAGGCCGTCCTGGCCCCGAACATACACACATTGT
TCGATATGTCGGCAGAAGACTTTGACGCCATCATAGCCGTACATTTCCAACCAGGTGACGCAGTTTTGGAAACGGACATA
GCCTCCTTTGATAAGAGCCAAGATGACTCTTTGGCGTTGACGGCACTGATGCTGTTGGAGGACCTCGGGGTTGACCAAGA
TCTACTAGACCTAATAGAGGCAGCGTTTGGGGAAATTACCAGCGTCCACCTGCCAACAGGTACGCGGTTCAAGTTTGGCG
CCATGATGAAGTCCGGAATGTTTCTGACACTATTTATAAATACCCTGTTAAACATTGTCATAGCATGCCGTGTACTGCGT
GAGAAGCTGACAAACTCCATCTGCGCCGCGTTCATCGGGGATGACAACATAGTGCACGGGGTAAGATCTGACCCGTTGAT
GGCTGAGCGGTGCGCCAGCTGGGTTAATATGGAGGTAAAGATAATTGACGCTACCATGTGCGAGAAACCACCATATTTCT
GCGGCGGGTTTATACTGTATGACAATGTCACCGGCTCGGCGTGCCGTGTGGCCGACCCTCTGAAAAGGTTATTTAAATTA
GGCAAACCTTTACCCGCCGGAGACACCCAAGATGAAGATCGTAGGCGTGCATTGAAGGATGAAACGGATAGGTGGGCACG
AGTAGGGTTGAAGTCTGAACTGGAAATAGCACTAAGCTCCCGGTATGAGGTGAACGGGACCGGCAACATAGTGCGAGCAA
TGGCCACACTGGCCAAGAGCTTGAAGAACTTTAAAAAATTGCGTGGACCCATTGTACACCTCTACGGCGGTCCTAAATAG
ATGCAGAGACACCCCTTCATCTAATATAGCTCACAACAGTAAACATGAATTACATACCAACCCAGACTTTTTACGGACGC
CGTTGGCGGCCTCGCCCGGCGTTCCGTCCATGGCAGGTGCCGATGCAGCCGACACCTACTATGGTTACACCCATGCTGCA
AGCACCGGACCTACAGGCCCAGCAGATGCAACAACTGATCAGCGCAGTCTCTGCACTAACCACCAAACAGAATGTAAAAG
CACCAAAAGGGCAACGGAAACAGAAACAGCAGAAACCAAAGGAAAAGAAGGAAAAACAGAAGAAAAAGCCGACGCAAAAG
AAGAAGCAGCAGCAGAAACCAAAACTACAGGCTAAGAAGAAGAAACCAGGGAGAAGAGAAAGAATGTGCATGAAGATCGA
GAATGACTGCATATTCGAGGTCAAACTGGACGGCAAGGTTACCGGTTATGCGTGCCTAGTCGGAGATAAAGTCATGAAGC
CGGCTCATGTTAAAGGCACAATTGACAACCCAGACCTTGCGAAGCTGACTTACAAGAAATCCAGTAAGTATGACCTCGAA
TGCGCCCAGATCCCAGTGCACATGAAGTCCGACGCCTCCAAGTACACACATGAAAAGCCAGAAGGTCATTACAACTGGCA
CCATGGAGCAGTGCAGTACAGCGGAGGAAGGTTTACCATCCCCACAGGCGCCGGCAAACCAGGAGATAGCGGTAGGCCTA
TTTTTGACAACAAAGGGCGGGTGGTGGCCATCGTGTTAGGCGGGGCCAACGAAGGTGCCCGCACTGCGCTGTCTGTGGTG
ACGTGGACAAAAGACATGGTCACTCGGGTAACGCCAGAAGGAACCGAAGAGTGGTCTGCCGCGCTGATGATGTGTATCCT
TGCCAACACCTCTTTCCCATGCTCGTCACCCCCCTGCTACCCCTGCTGCTACGAAAAACAGCCAGAACAGACATTACGGA
TGTTGGAAGACAACGTGAATAGACCTGGGTACTATGAGTTACTGGAAGCGTCCATGACATGCAGAAACGGATCACGCCAC
CGCCGCAGTGTAACAGAGCACTTCAATGTGTATAAGGCTACTAGACCGTACTTAGCGCACTGCGCTGACTGCGGGGACGG
GTACTTCTGCTACAGCCCGGTTGCTATCGAGAAGATCCGAGATGAGGCGTCTGATGGCATGCTCAAGATCCAAGTCTCCG
CCCAAATAGGTCTGGACAAGGCAGGTACCCACGCCCACACGAAGATGCGATATATGGCTGGTCATGATGTTCAGGAATCC
AAGAGAGATTCCTTGAGTGTGTATACGTCCGCAGCGTGCTCTATACGTGGGACGATGGGACACTTCATCGTCGCACACTG
TCCACCAGGCGACTACCTCAAGGTTTCGTTCGAGGACGCAGATTCACACGTGAAGGCATGCAAGGTCCAATACAAGCACG
ACCCATTGCCGGTGGGTAGAGAGAAGTTCGTGGTCAGACCACACTTCGGCGTAGAGCTGCCATGCACCTCATACCAGCTG
ACAACGGCTCCCACCGACGAGGAGATCGACATGCATACACCGCCAGATATACCGGATCGCACCCTGCTATCACAGACGGC
GGGCAACGTCAAAATAACAGCAGGCGGCAGGACTATCAGGTACAATTGTACCTGCGGCCGTGACAACGTAGGCACTACCA
GTACTGACAAGACCATCAACACGTGCAAGATCGACCAATGCCATGCTGCCGTTACCAGCCATGACAAATGGCAATTTACC
TCTCCATTTGTTCCCAGGGCTGATCAGACAGCCAGGAAAGGCAAAGTGCATGTCCCATTCCCTTTGACTAACGTCACCTG
CCGAGTGCCGTTGGCACGAGCGCCGGATGTCACCTATGGTAAGAAGGAGGTGACCCTGAGACTACACCCAGATCATCCGA
CGCTCCTCTCCTATAGGAGTTTAGGAGCCGTACCGCACCCGTATGAGGAGTGGGTTGACAAGTTCTCTGAGCGCATCATC
CCAGTGACGGAAGAAGGGATTGAGTACCAGTGGGGCAACAACCCGCCGGTCCGCCTGTGGGCGCAACTGACGACCGAGGG
TAAACCCCATGGCTGGCCACATGAAATCATTCAGTACTATTATGGACTGTACCCCGCCGCCACTATTGCCGCAGTATCCG
GGGCGAGTCTGATGGCCCTCCTAACTCTAGCGGCCACATGCTGCATGCTGGCCACCGCGAGGAGAAAGTGCCTAACACCG
TACGCCTTGACGCCAGGAGCGGTGGTACCGTTGACATTGGGGCTGCTTTGCTGCGCACCGAGGGCGAACGCAGCATCATT
CGCTGAGACTATGGCCTATCTGTGGGACGAGAACAAAACCCTCTTCTGGATGGAATTCGCGGCCCCGGCCGCCGCGCTTG
CTTTGCTGGCATGCTGTATCAAAAGCCTGATCTGCTGTTGTAAGCCATTTTCTTTTTTAGTGTTACTGAGCCTGGGAGCC
TCCGCAAAAGCTTACGAGCACACAGCCACAATTCCGAACGTGGTGGGGTTCCCGTATAAGGCTCACATTGAAAGGAATGG
CTTCTCGCCCATGACCCTGCAGCTTGAAGTGGTGGAGACAAGCTTGGAACCCACACTTAACCTGGAGTACATTACCTGCG
AATACAAGACGGTGGTCCCTTCGCCATTTATCAAATGTTGCGGAACATCAGAATGCTCATCTAAAGAGCAGCCAGACTAC
CAATGCAAGGTGTACACGGGTGTATACCCTTTCATGTGGGGTGGAGCCTACTGTTTCTGCGACTCCGAGAACACGCAGCT
TAGCGAGGCCTATGTCGACAGGTCAGACGTTTGCAAACATGATCACGCACTGGCCTATAAGGCACACACGGCCTCTCTAA
AAGCAACAATCAGGATCAGCTACGGCACCATCAACCAGACCACCGAGGCCTTCGTCAATGGAGAACATGCGGTCAACGTG
GGCGGAAGCAAGTTCATCTTTGGACCGATCTCAACAGCTTGGTCACCGTTCGACAATAAAATTGTCGTGTATAAAGATGA
TGTCTACAACCAGGACTTCCCACCCTACGGATCAGGCCAGCCGGGTAGATTCGGAGACATTCAGAGCAGGACAGTGGAGA
GCAAAGACTTGTATGCCAATACGGCCCTAAAACTCTCAAGACCATCACCCGGGGTTGTGCATGTGCCATACACGCAGACA
CCATCCGGATTTAAGTATTGGCTGAAGGAGAAAGGATCTTCATTGAATACAAAGGCCCCTTTTGGCTGCAAGATAAAGAC
CAATCCAGTCAGAGCTATGGATTGTGCAGTTGGCAGTATACCTGTGTCGATGGACATACCTGACAGTGCATTCACACGAG
TGGTAGATGCCCCGGCTGTAACAGACCTGAGCTGCCAGGTAGCTGTCTGTACACACTCCTCCGATTTCGGAGGTGTTGCC
ACATTGTCTTACAAGACGGACAAACCCGGCAAGTGCGCCGTTCACTCACATTCCAACGTCGCAACGTTGCAAGAGGCGAC
GGTGGATGTCAAGGAGGACGGCAAGGTCACAGTGCACTTTTCTACGGCGTCCGCCTCCCCGGCATTCAAAGTGTCCGTCT
GTGACGCAAAAACAACGTGCACGGCGGCGTGCGAGCCTCCGAAAGACCACATCGTCCCTTATGGGGCGAGCCATAACAAC
CAGGTCTTTCCGGACATGTCAGGAACTGCGATGACGTGGGTACAGAGGATGGCCAGTGGGTTAGGTGGGCTGGCCCTCAT
CGCGGTGGTTGTGCTGGTCTTAGTAACCTGCATAACAATGCGTCGGTAAGTTTTAGCTCAAAGGG-CATATAAATCCCAG
AATAGTAACAAAACAC
>MN038269.1 |Ross River virus strain SW24015, partial genome
AAGGCCCTTCAGAAAGCATTCCCGGCTTTTGAGGTTGAATCACAGCAGGTCACACCTAATGACCATGCTAATGCCAGAGC
TTTTTCGCATCTGGCCACAAAGTTAATTGAACAAGAGGTTCCAGCCAACATCACCATCCTGGACGTGGGCAGTGCGCCCG
CAAGGAGGTTGATGTCTGACCACAGCTACCATTGCATTTGTCCCATGAAGAGTGCGGAAGACCCAGAGAGATTAGCAAAC
TACGCCCGGAAACTGGCAAAAGCAGCAGGGGAAGTGCTAGACAAAAATGTGTCCGGTAAGATCACGGACCTGCAGGACGT
CATGGCAACCCCCGATCTGGAATCTCCAACGTTTTGTCTCCACACCGACGAGACGTGTCGCACTAGAGCTGAAGTAGCTG
TGTACCAGGACGTGTACGCGGTACACGCACCGACCTCGCTTTATCATCAAGCGATGAAAGGGGTCAGGACAGTATATTGG
ATAGGATTCGATACCACCCCATTCATGTTTGAGGTCTTGGCTGGCGCATACCCAACGTATTCCACGAATTGGGCGGACGA
ACAGGTCCTGCAGGCACGTAACATCGGCCTATGTGCGACCAGTCTTAGCGAAGGACATCGAGGAAAAATCTCTATTATGA
GGAAGAAGCGCCTAAGGCCGAGCGACAGGGTCATGTTCTCGGTTGGGTCAACGCTATATATAGAAAGTAGACGCCTCCTT
AAGAGTTGGCATCTTCCCTCCGTGTTCCACCTGAAAGGCAAGAATAGCTTTACTTGCAGGTGCGATACAATAGTTTCATG
CGAGGGCTACGTTGTTAAAAAGATCACAATGAGCCCAGGGACGTACGGGAAGACGGTCGGATACGCCGTTACGCACCATG
CAGAAGGTTTCCTAATGTGCAAGGTGACGGACACTGTGCGCGGGGAGAGAGTATCATTCCCGGTATGCACTTATGTGCCT
GCAACCATTTGCGATCAGATGACAGGAATCCTGGCTACCGACGTCACACCCGAAGATGCGCAGAAGCTACTGGTGGGTTT
GAACCAACGTATAGTTGTGAATGGCAGAACCCAAAGGAACACCAACACAATGAAAAACTACCTATTGCCGGTAGTGGCCC
AAGCTTTCAGCAAGTGGGCACGAGAAGCAAAAGCAGACATGGAGGATGAGAAACCTCTGGGAACCAGAGAAAGAACCCTG
ACGTTTTGTTGCCTGTGGGCATTCAAGAACCACAAGACACACACCATGTACAAAAGGCCGGATACACAAACTATAGTCAA
GGTGCCATCTACTTTTGACTCGTTTGTGATTCCAAGCCTGTGGTCCTCCAGCCTATCCATAGGCATACGGCAAAGAATAA
AACTACTGTTAGGCCCAAAACTCTCGCGAGACCTCCCGTACTCTGGAGACCGAAACGAAGCGCGAGAAGCAGAGAAGGAA
GCCGAAGAGACCAAGGAAGCAGAATTGACACGGGAAGCACTGCCACCATTGGTGGGAAGCAACTGTGCTGATGACGTCGA
TCGGGTAGATGTGGAAGAGCTGACGTACCGCGCCGGAGCAGGGGTAGTGGAGACACCCAGAAATGCGCTCAAAGTGACAC
CACAAGAGCGCGATCAGCTGATCGGCGCGTACCTGATCTTGTCTCCGCAAACAGTACTGAAGAGTGAAAAACTCACACCG
ATACATCCACTGGCGGAGCAAGTGACAATCATGACGCACTCAGGAAGATCAGGCAGATACCCGGTTGACCGCTACGACGG
ACGAGTGTTGGTCCCGACGGGCGCAGCGATCCCCGTCAGCGAATTTCAAGCACTCAGTGAGAGTGCTACTATGGTCTACA
ACGAACGTGAGTTCATCAATCGCAAGTTGCACCATATAGCACTCTACGGCCCCGCCCTAAACACTGATGAGGAGAACTAT
GAAAAAGTCAGGGCAGAGAGAGCCGAAGCTGAATACGTGTTCGACGTTGACAAGAGGACGTGCGTGAAGAGAGAAGAAGC
ATCGGGCCTTGTACTAGTTGGCGATTTAATCAACCCACCCTTCCATGAGTTCGCGTATGAAGGACTGAAGATACGGCCCG
CAGCGTCTTTCCAAACTACGGTCATTGGCGTCTTCGGGGTACCTGGTTCCGGTAAGTCAGCCATAATCAAGAGTGTGGTG
ACTACGAGGGACCTGGTCGCCAGTGGGAAGAAGGAGAACTGCCAGGAGATAGTTAATGATGTCAAAAAGCAGAGAGGACT
GGATGTAACAGCCAGGACTGTTGACTCTATCCTGTTGAACGGGTGCAGAAGAGGAGTAGAGAATCTATACGTGGACGAAG
CATTTGCCTGTCATTCAGGTACACTGTTGGCCCTTATTGCCATGGTGAAACCAACTGGCAAGGTGATCCTATGCGGGGAC
CCAAAACAGTGTGGATTCTTTAACCTGATGCAGCTGAAGGTGAACTTCAACCACGATATCTGCACACAAGTGCTCCACAA
AAGCATATCCAGAAGATGCACCCTCCCGATTACGGCTATCGTCTCGACCCTACACTATCAGGGTAAGATGAGAACCACGA
ACTTATGTAGTGCACCCATCCAGATAGACACAACAGGTACCACTAAACCAGCCAAAGGAGACATCGTGTTAACGTGCTTC
CGCGGTTGGGTAAAGCAACTGCAGATAGACTATCGTGGACACGAAGTCATGACAGCAGCTGCATCACAAGGACTGACTAG
AAAAGGGGTATACGCCGTTAGGCAGAAAGTGAATGAAAACCCACTTTATGCCCCTACATCAGAACATGTCAACGTATTGC
TGACTAGAACCGAAAACCGGCTGGTGTGGAAAACACTGTCGGGAGACCCGTGGATAAAGGTGTTAACCAATATCCCCAAG
GGCGATTTCAGCGCTACGTTGGAGGAGTGGCAAGAGGAGCATGACAACATTATGAACGCCCTTCGCGAGAAGTCGACAGC
AGTAGACCCGTTCCAGAACAAAGCCAAAGTCTGCTGGGCAAAGTGCCTCGTGCAGGTCCTAGAAACAGCTGGGATACGCA
TGACGGCAGAGGAGTGGGATACAGTGTTGGCTTTCCGCGAAGATAGGGCGTACTCACCTGAAGTGGCTCTGAACGAGATC
TGTACCAAGTATTACGGCGTTGATTTAGACAGCGGATTGTTCTCTGCCCAATCGGTCTCATTGTACTATGAAAACAACCA
CTGGGACAATAGACCGGGCGGCCGGATGTATGGATTCAACCGCGAAGTCGCCCGTAAGTTCGAGCAACGCTACCCATTCC
TGAGAGGTAAGATGGACTCGGGGCTACAAGTTAATGTTCCGGAGAGAAAAGTACAGCCATTCAATGCTGAATGTAATATA
TTACCATCAAACAGGCGACTTCCGCACGCCCTCGTCACCAGCTACCAGCAGTGCCAGGGCGAGAGGGTAGAATGGCTTTT
GAAGAAGCTTCCAGGATACCATTTATTGCTGGTAAGCGAGTACAATCTGGCGCTGCCCCATAAAAGAGTATTTTGGATTG
CACCACCCCATGTGTCTGGTGCAGACCGTATTTATGATCTTGACCTAGGGTTACCCCTGAATGCAGGCCGTTACGACTTG
GTATTTGTGAACATACACACTGAGTACAGGACGCACCATTACCAACAGTGCGTCGACCATTCCATGAAGTTACAGATGTT
GGGCGGTGACTCCTTACACCTATTGAAGCCTGGCGGCTCACTGCTTATCCGTGCTTACGGGTACGCCGACAGAGTCAGCG
AAATGGTGGTCACTGCATTAGCTAGGAAGTTTTCCGCCTTTAGAGTCCTGAGACCAGCATGTGTAACAAGTAACACTGAA
GTCTTTCTGTTGTTTACCAATTTTGATAACGGCAGAAGGGCTGTGACTCTTCACCAGGCCAATCAGAGGCTTAGCTCCAT
GTTTGCATGCAACGGGCTGCACACAGCCGGATGCGCACCCTCATACCGTGTGCGCAGGACCGACATTTCCGGGCACGCCG
AGGAGGCGGTCGTCAATGCCGCCAATGCGAAAGGCACAGTCGGCGATGGGGTTTGCAGAGCGGTGGCGAGAAAATGGCCA
GACTCCTTCAAAGGTGCCGCGACTCCCGTGGGTACGGCCAAGTTGGTACAGGCCAACGGTATGAATGTCATCCATGCAGT
AGGCCCGAATTTCTCCACGGTGACCGAGGCAGAGGGCGACAGAGAGTTGGCCGCCGCATACCGTGCCGTGGCGGGCATCA
TCAATGCTAGTAACATTAAGAGTGTAGCCATCCCTCTGTTGTCGACGGGGGTGTTCTCCGGGGGTAAAGATAGAGTCATG
CAGTCACTAAATCACCTGTTTACCGCAATGGACACCACGGACGCTGACGTAGTCATCTATTGCCGCGACAAAGCCTGGGA
GAAGAAAATCCAGGAGGCTATTGATCGCCGCACCGCTGTGGAATTGGTTTCTGAAGACATCTCACTCGAGTCTGACTTGA
TACGGGTGCACCCGGATAGTTGCTTGGTAGGCAGAAAAGGTTACAGCGTAACAGATGGGAAGCTGCATTCGTACCTGGAA
GGTACCCGCTTTCATCAGACTGCGGTGGATATGGCTGAGATATCTACCTTGTGGCCGAAACTTCAGGACGCAAACGAACA
AATATGCTTGTATGCATTGGGTGAGAGTATGGACAGTATCAGAACGAAATGTCCCGTCGAGGACGCCGATTCGTCCACGC
CTCCGAAAACGGTTCCTTGTCTGTGTAGGTATGCTATGACTGCTGAGAGAGTGGCGAGGCTTCGGATGAACAACACTAAG
GCCATAATTGTGTGCTCTTCATTCCCCTTACCGAAGTACAGAATTGAAGGCGTCCAGAAGGTCAAGTGCGACCGAGTGCT
GATTTTTGACCAGACGGTGCCATCTCTGGTCAGTCCAAGGAAATACATACCAGCCGCCGCCCCCA---------------
---------------------TGCACGCAGATACCGTGAGCTTGGATTCTACAGTATCCACAGGATCCGCGTGGTCGTTC
CCATCCGAGGCCACGTATGAGACCATGGAAGTAGTGGCTGAGGTGCACCACTCGGAACCTCCAGTCCCGCCACCGCGCAG
GCGTCGTGCGCAGGTGACGATGCACCACCAGGAGCTGTTGGAAGTTTCTGACATGCACACCCCGATTGCGGCAAGGGTCG
AGATCCCAGTGTAT------------------------------------------------------------------
---------------AGGGTCGTACCCGTGCCGGCACCACGCATTCAGCGAGCGTCGACGTACAGGGTCTCTCCTACACC
CACGCCTCGCACTCTGAGAGCCTCGGTATGCAGTGTGACCACTAGTGCTGGGGTAGAGTTCCCTTGGGCGCCTGAAGATC
TGGAGGTACTCACCGAGCCCGTGCATTGCGAAATGCGCGAGCCGGTTGAGTTACCGTGGGAGCCTGAGGACGTTGATGTC
CAGTTCGGTGATTTTGAAACGCCCGACAAAATCCAGTTCGGAGACATTGATTTCGACCAATTCTGACTAGGCAGAGCGGG
GGCGTACATCTTCTCGTCTGATATCGGACCGGGGCACTTACAACAGAAGTCAGTACGGCAACACGCACTACCGTGCGAAA
TGCTATACGCCCACGAGGAGGAAAGGACGTACCCCCCCGCACTGGATGAGGCTAGGGAGAAACTGCTGCAGGCAAAAATG
CAGATGGCACCTACGGAAGCAAACAAGAGTAGGTACCAATCAAGGAAGGTTGAAAACATGAAGGCAGTGATCATAGATAG
GCTGAAGGATGGAGCAAGAACCTACCTGGCAGAACAGTCAGAGAAGATCCCAACCTATGCTAGTAAGTACCCGCGGCCAG
TTTACTCGCCGTCGGTAGAGGATAGCTTGCAGAATCCCGAGGTCGCTGTGGCGGCCTGCAATGCCTTCCTGGAAGCCAAT
TACCCGACAGTGGCTAGTTACCAGATCACGGACGAGTACGATGCCTACTTGGATATGGTTGATGGGTCAGAGAGTTGCTT
AGACCGGGCGACCTTCTGCCCGGCAAAATTACGCTGCTACCCAAAGCATCATGCTTACCACCAACCGCAGGTTAGGAGTG
CGGTCCCATCACCGTTTCAAAACACCCTGCAGAATGTGCTAGCAGCAGCCACGAAGAGAAATTGCAATGTTACACAGATG
AGAGAACTACCTACTCTAGACTCAGCAGTGTTTAACGTGGAATGCTTCAAAAAATTTGCATGCAACGGAGAATACTGGCA
GGAATTCAAAGATAACCCAATAAGAATAACTACAGAGAATATAACAACTTATGTCACTAGGCTTAAGGGCCCTAAAGCAG
CGGCGCTGTTTGCGAAGACTCACAATTTAGTCCCGCTGCAAGAGGTGCCCATGGACCGGTTTGTGGTAGATATGAAGAGA
GACGTGAAAGTTACCCCTGGCACTAAACATACTGAGGAACGCCCAAAGGTGCAAGTCATCCAGGCCGCCGAGCCTTTAGC
TACAGCTTATTTATGTGGCATTCACAGGGAGTTGGTCCGCCGCCTGAAGGCCGTCCTGGCCCCGAACATACACACATTGT
TCGATATGTCGGCAGAAGACTTTGACGCCATCATAGCCGTACATTTCCAACCAGGTGACGCAGTTTTGGAAACGGACATA
GCCTCCTTTGATAAGAGCCAAGATGACTCTTTGGCGTTGACGGCACTGATGCTGTTGGAGGACCTCGGGGTTGACCAAGA
TCTACTAGACCTAATAGAGGCAGCGTTTGGGGAAATTACCAGCGTCCACCTGCCAACAGGTACGCGGTTCAAGTTTGGCG
CCATGATGAAGTCCGGAATGTTTCTGACACTATTTATAAATACCCTGTTAAACATTGTCATAGCATGCCGTGTACTGCGT
GAGAAGCTGACAAACTCCATCTGCGCCGCGTTCATCGGGGATGACAACATAGTGCACGGGGTAAGATCTGACCCGTTGAT
GGCTGAGCGGTGCGCCAGCTGGGTTAATATGGAGGTAAAGATAATTGACGCTACCATGTGCGAGAAACCACCATATTTCT
GCGGCGGGTTTATACTGTATGACAATGTCACCGGCTCGGCGTGCCGTGTGGCCGACCCTCTGAAAAGGTTATTTAAATTA
GGCAAACCTTTACCCGCCGGAGACACCCAAGATGAAGATCGTAGGCGTGCATTGAAGGATGAGACGGATAGGTGGGCACG
AGTAGGGTTGAAGTCTGAACTGGAAATAGCACTAAGTTCCCGGTATGAGGTGAACGGGACCGGCAACATAGTGCGAGCAA
TGGCCACACTGGCCAAGAGCTTGAAGAACTTTAAAAAATTGCGTGGACCCATTGTACACCTCTACGGCGGTCCTAAATAG
ATGCAGAGACACCCCTTCATCTAATATAGCTCACAACAGTAAACATGAATTACATACCAACCCAGACTTTTTACGGACGC
CGTTGGCGGCCTCGCCCGGCGTTCCGTCCATGGCAGGTGCCGATGCAGCCGACACCTACTATGGTTACACCCATGCTGCA
AGCACCGGACCTACAGGCCCAACAGATGCAACAACTGATCAGCGCAGTCTCTGCACTAACCACCAAACAGAATGTAAAAG
CACCAAAAGGGCAACGGAAACAGAAACAGCAGAAACCAAAGGAAAAGAAGGAAAAACAGAAGAAAAAGCCGACGCAAAAG
AAGAAGCAGCAGCAGAAACCAAAACCACAGGCTAAGAAGAAGAAACCAGGGAGAAGAGAAAGAATGTGCATGAAGATCGA
GAATGACTGCATATTCGAGGTCAAACTGGACGGCAAGGTTACCGGTTATGCGTGCCTAGTCGGAGATAAAGTTATGAAGC
CGGCTCATGTTAAAGGCACAATTGACAACCCAGACCTTGCGAAGCTGACTTACAAGAAATCCAGTAAGTATGACCTCGAA
TGCGCCCAGATCCCAGTGCACATGAAGTCCGACGCCTCCAAGTACACACATGAAAAGCCAGAAGGTCATTACAACTGGCA
CCATGGAGCAGTGCAGTACAGCGGAGGAAGGTTTACCATCCCCACAGGCGCCGGCAAACCAGGAGATAGCGGTAGGCCTA
TTTTTGACAACAAAGGGCGGGTGGTGGCCATCGTGTTAGGCGGGGCCAACGAAGGTGCCCGCACTGCGCTGTCTGTGGTG
ACGTGGACAAAAGACATGGTCACTCGGGTAACGCCAGAAGGAACCGAAGAGTGGTCTGCCGCGCTGATGATGTGTATCCT
TGCCAACACCTCTTTCCCATGCTCGTCACCCCCCTGCTACCCCTGCTGCTACGAAAAACAGCCAGAACAGACATTACGGA
TGTTGGAAGACAACGTGAATAGACCTGGGTACTATGAGTTACTGGAAGCGTCCATGACATGCAGAAACGGATCACGCCAC
CGCCGCAGTGTAACAGAGCACTTCAATGTGTATAAGGCTACTAGACCGTACTTAGCGCACTGCGCTGACTGCGGGGACGG
GTACTTCTGCTATAGCCCGGTTGCTATCGAGAAGATCCGAGATGAGGCGTCTGATGGCATGCTCAAGATCCAAGTCTCCG
CCCAAATAGGTCTGGACAAGGCAGGTACCCACGCCCACACGAAGATGCGATATATGGCTGGTCATGATGTTCAGGAATCC
AAGAGAGATTCCTTGAGGGTGTATACGTCCGCAGCGTGCTCTATACGAGGGACGATGGGACACTTCATCGTCGCACACTG
TCCACCAGGCGACTACCTCAAGGTTTCGTTCGAGGACGCAGATTCACACGTGAAGGCATGCAAGGTCCAATACAAGCACG
ACCCATTGCCGGTGGGTAGAGAGAAGTTCGTGGTCAGACCACACTTCGGCGTAGAGCTGCCATGCACCTCATACCAGCTG
ACAACGGCTCCCACCGACGAGGAGATCGACATGCATACACCGCCAGATATACCGGATCGCACCCTGCTATCACAGACGGC
GGGCAACGTCAAAATAACAGCAGGCGGCAGGACTATCAGGTACAATTGTACCTGCGGCCGTGACAACGTAGGCACTACCA
GTACTGACAAGACCATCAACACGTGCAAGATCGACCAATGCCATGCTGCCGTTACCAGCCATGACAAATGGCAATTTACC
TCTCCATTTGTTCCCAGGGCTGATCAGACAGCCAGGAAAGGCAAAGTGCATGTCCCATTCCCTTTGACTAACGTCACCTG
CCGAGTGCCGTTGGCACGAGCGCCGGATGTCACCTATGGTAAGAAGGAGGTGACCCTGAGACTACACCCAGATCATCCGA
CGCTCTTCTCCTATAGGAGTTTAGGAGCCGTACCGCACCCGTATGAGGAGTGGGTTGACAAGTTCTCTGAGCGCATCATC
CCAGTGACGGAAGAAGGGATTGAGTACCAGTGGGGCAACAACCCGCCGGTCCGCCTGTGGGCGCAACTGACGACCGAGGG
TAAACCCCATGGCTGGCCACATGAAATCATTCAGTACTATTATGGACTGTACCCCGCCGCCACTATTGCCGCAGTATCCG
GGGCGAGTCTGATGGCCCTCCTAACTCTAGCGGCCACATGCTGCATGCTGGCCACCGCGAGGAGAAAGTGCCTAACACCG
TACGCCTTGACGCCAGGAGCGGTGGTACCGTTGACATTGGGGCTGCTTTGCTGCGCACCGAGGGCGAACGCAGCATCATT
CGCTGAGACTATGGCCTATCTGTGGGACGAGAACAAAACCCTCTTCTGGATGGAATTCGCGGCCCCGGCCGCTGCGCTTG
CTTTGCTGGCATGCTGTATCAAAAGCCTGATCTGCTGTTGTAAGCCATTTTCTTTTTTAGTGTTACTGAGCCTGGGAGCC
TCCGCAAAAGCTTACGAGCACACAGCCACAATTCCGAACGTGGTGGGGTTCCCGTATAAGGCTCACATTGAAAGGAATGG
TTTCTCGCCCATGACCCTGCAGCTTGAAGTGGTGGAGACAAGCTTGGAACCCACACTTAACCTGGAGTACATTACCTGCG
AATACAAGACGGTGGTCCCTTCGCCATTTATCAAATGTTGCGGAACATCAGAATGCTCATCTAAAGAGCAGCCAGACTAC
CAATGCAAGGTGTACACGGGTGTATACCCTTTCATGTGGGGTGGAGCCTACTGTTTCTGCGACTCCGAGAACACGCAGCT
TAGCGAGGCCTATGTCGACAGGTCAGACGTTTGCAAACATGATCACGCACTGGCCTATAAGGCACACACGGCCTCTCTAA
AAGCAACGATCAGGATCAGCTACGGCACCATCAACCAGACCACCGAGGCCTTCGTCAATGGAGAACATGCGGTCAACGTG
GGCGGAAGCAAGTTCATCTTTGGACCGATCTCAACAGCTTGGTCACCGTTCGACAATAAAATTGTCGTGTATAAAGATGA
TGTCTACAACCAGGACTTCCCACCCTACGGATCAGGCCAGCCGGGTAGATTCGGAGACATTCAGAGCAGGACAGTGGAGA
GCAAAGACTTGTATGCCAATACGGCCCTAAAACTCTCAAGACCATCACCCGGGGTTGTGCATGTGCCATACACGCAGACA
CCATCCGGATTTAAGTATTGGCTGAAGGAGAAAGGATCTTCATTGAATACAAAGGCCCCTTTCGGCTGCAAGATAAAGAC
CAATCCAGTCAGAGCTATGGATTGTGCAGTTGGCAGTATACCTGTGTCGATGGACATACCTGACAGTGCATTCACACGAG
TGGTAGATGCCCCGGCTGTAACAGACCTGAGCTGCCAGGTAGCTGTCTGTACACACTCCTCCGATTTCGGAGGTGTTGCC
ACATTGTCTTACAAGACGGACAAACCCGGCAAGTGCGCCGTTCACTCACATTCCAACGTCGCAACGTTGCAAGAGGCGAC
GGTGGATGTCAAGGAGGACGGCAAGGTCACAGTGCACTTTTCTACGGCGTCCGCCTCCCCGGCATTCAAAGTGTCCGTCT
GTGACGCAAAAACAACGTGCACGGCGGCGTGCGAGCCTCCGAAAGACCACATCGTCCCTTATGGGGCGAGCCATAACAAC
CAGGTCTTTCCGGACATGTCAGGAACTGCGATGACGTGGGTACAGAGGATGGCCAGTGGGTTAGGTGGGCTGGCCCTCAT
CGCGGTGGTTGTGCTGGTCTTAGTAACCTGCATAACAATGCGTCGGTAAGTTTTAGCTCAAAGGG-CATATAAATCCCAG
AATAGTAACAAAACAC
>MN038270.1 |Ross River virus strain SW24336, partial genome
AAGGCCCTTCAGAAAGCATTCCCGGCTTTTGAGGTTGAATCACAGCAGGTCACACCTAATGACCATGCTAATGCCAGAGC
TTTTTCGCATCTGGCCACAAAGTTAATTGAACAAGAGGTTCCAGCCAACATCACCATCCTGGACGTGGGCAGTGCGCCCG
CAAGGAGGTTGATGTCTGACCACAGCTACCATTGCATTTGTCCCATGAAGAGTGCGGAAGACCCAGAGAGATTAGCAAAC
TACGCCCGGAAACTGGCAAAAGCAGCAGGGGAAGTGCTAGACAAAAATGTGTCCGGTAAGATCACGGACCTGCAGGACGT
CATGGCAACCCCCGATCTGGAATCTCCAACGTTTTGTCTCCACACCGACGAGACGTGTCGCACTAGAGCTGAAGTAGCTG
TGTACCAGGACGTGTACGCGGTACACGCACCGACCTCGCTTTATCATCAAGCGATGAAAGGGGTCAGGACAGTATATTGG
ATAGGATTCGATACCACCCCATTCATGTTTGAGGTCTTGGCTGGCGCATACCCAACGTATTCCACGAATTGGGCGGACGA
ACAGGTCCTGCAGGCACGTAACATCGGCCTATGTGCGACCAGTCTTAGCGAAGGACATCGAGGAAAAATCTCTATTATGA
GGAAGAAGCGCCTAAGGCCGAGCGACAGGGTCATGTTCTCGGTTGGGTCAACGCTATATATAGAAAGTAGACGCCTCCTT
AAGAGTTGGCATCTTCCCTCCGTGTTCCACCTGAAAGGCAAGAATAGCTTTACTTGCAGGTGCGATACAATAGTTTCATG
CGAGGGCTACGTTGTTAAAAAGATCACAATGAGCCCAGGGACGTACGGGAAGACGGTCGGATACGCCGTTACGCACCATG
CAGAAGGTTTCCTAATGTGCAAGGTGACGGACACTGTGCGCGGGGAGAGAGTATCATTCCCGGTATGCACTTATGTGCCT
GCAACCATTTGCGATCAGATGACAGGAATCCTGGCTACCGACGTCACACCCGAAGATGCGCAGAAGCTACTGGTGGGTTT
GAACCAACGTATAGTTGTGAATGGCAGAACCCAAAGGAACACCAACACAATGAAAAACTACCTATTGCCGGTAGTGGCCC
AAGCTTTCAGCAAGTGGGCACGAGAAGCAAAAGCAGACATGGAGGATGAGAAACCTCTGGGAACCAGAGAAAGAACCCTG
ACGTTTTGTTGCCTGTGGGCATTCAAGAACCACAAGACACACACCATGTACAAAAGGCCGGATACACAAACTATAGTCAA
GGTGCCATCTACTTTTGACTCGTTTGTGATTCCAAGCCTGTGGTCCTCCAGCCTATCCATAGGCATACGGCAAAGAATAA
AACTACTGTTAGGCCCAAAACTCTCGCGAGACCTCCCGTACTCTGGAGACCGAAACGAAGCGCGAGAAGCAGAGAAGGAA
GCCGAAGAGACCAAGGAAGCAGAATTGACACGGGAAGCACTGCCACCATTGGTGGGAAGCAACTGTGCTGATGACGTCGA
TCGGGTAGATGTGGAAGAGCTGACGTACCGCGCCGGAGCAGGGGTAGTGGAGACACCCAGAAATGCGCTCAAAGTGACAC
CACAAGAGCGCGATCAGCTGATCGGCGCGTACCTGATCTTGTCTCCGCAAACAGTACTGAAGAGTGAAAAACTCACACCG
ATACATCCACTGGCGGAGCAAGTGACAATCATGACGCACTCAGGAAGATCAGGCAGATACCCGGTTGACCGCTACGACGG
ACGAGTGTTGGTCCCGACGGGCGCAGCGATCCCCGTCAGCGAATTTCAAGCACTCAGTGAGAGTGCTACTATGGTCTACA
ACGAACGTGAGTTCATCAATCGCAAGTTGCACCATATAGCACTCTACGGCCCCGCCCTAAACACTGATGAGGAGAACTAT
GAAAAAGTCAGGGCAGAGAGAGCCGAAGCTGAATACGTGTTCGACGTTGACAAGAGGACGTGCGTGAAGAGAGAAGAAGC
ATCGGGCCTTGTACTAGTTGGCGATTTAATCAACCCACCCTTCCATGAGTTCGCGTATGAAGGACTGAAGATACGGCCCG
CAGCGTCTTTCCAAACTACGGTCATTGGCGTCTTCGGGGTACCTGGTTCCGGTAAGTCAGCCATAATCAAGAGTGTGGTG
ACTACGAGGGACCTGGTCGCCAGTGGGAAGAAGGAGAACTGCCAGGAGATAGTTAATGATGTCAAAAAGCAGAGAGGACT
GGATGTAACAGCCAGGACTGTTGACTCTATCCTGTTGAACGGGTGCAGAAGAGGAGTAGAGAATCTATACGTGGACGAAG
CATTTGCCTGTCATTCAGGTACACTGTTGGCCCTTATTGCCATGGTGAAACCAACTGGCAAGGTGATCCTATGCGGGGAC
CCAAAACAGTGTGGATTCTTTAACCTGATGCAGCTGAAGGTGAACTTCAACCACGATATCTGCACACAAGTGCTCCACAA
AAGCATATCCAGAAGATGCACCCTCCCGATTACGGCTATCGTCTCGACCCTACACTATCAGGGTAAGATGAGAACCACGA
ACTTATGTAGTGCACCCATCCAGATAGACACAACAGGTACCACTAAACCAGCCAAAGGAGACATCGTGTTAACGTGCTTC
CGCGGTTGGGTAAAGCAACTGCAGATAGACTATCGTGGACACGAAGTCATGACAGCAGCTGCATCACAAGGACTGACTAG
AAAAGGGGTATACGCCGTTAGGCAGAAAGTGAATGAAAACCCACTTTATGCCCCTACATCAGAACATGTCAACGTATTGC
TGACTAGAACCGAAAACCGGCTGGTGTGGAAAACACTGTCGGGAGACCCGTGGATAAAGGTGTTAACCAATATCCCCAAG
GGCGATTTCAGCGCTACGTTGGAGGAGTGGCAAGAGGAGCATGACAACATTATGAACGCCCTTCGCGAGAAGTCGACAGC
AGTAGACCCGTTCCAGAACAAAGCCAAAGTCTGCTGGGCAAAGTGCCTCGTGCAGGTCCTAGAAACAGCTGGGATACGCA
TGACGGCAGAGGAGTGGGATACAGTGTTGGCTTTCCGCGAAGATAGGGCGTACTCACCTGAAGTGGCTCTGAACGAGATC
TGTACCAAGTATTACGGCGTTGATTTAGACAGCGGATTGTTCTCTGCCCAATCGGTCTCATTGTACTATGAAAACAACCA
CTGGGACAATAGACCGGGCGGCCGGATGTATGGATTCAACCGCGAAGTCGCCCGTAAGTTCGAGCAACGCTACCCATTCC
TGAGAGGTAAGATGGACTCGGGGCTACAAGTCAATGTTCCGGAGAGAAAAGTACAGCCATTCAATGCTGAATGTAATATA
TTACCATCAAACAGGCGACTTCCGCACGCCCTCGTCACCAGCTACCAGCAGTGCCAGGGCGAGAGGGTAGAATGGCTTTT
GAAGAAGCTTCCAGGATACCATTTATTGCTGGTAAGCGAGTACAATCTGGCGCTGCCCCATAAAAGAGTATTTTGGATTG
CACCACCCCATGTGTCTGGTGCAGACCGTATTTATGATCTTGACCTAGGGTTACCCCTGAATGCAGGCCGTTACGACTTG
GTATTTGTGAACATACACACTGAGCACAGGACGCACCATTACCAACAGTGCGTCGACCATTCCATGAAGTTACAGATGTT
GGGCGGTGACTCCTTACACCTATTGAAGCCTGGCGGCTCACTGCTTATCCGTGCTTACGGGTACGCCGACAGAGTCAGCG
AAATGGTGGTCACTGCATTAGCTAGGAAGTTTTCCGCCTTTAGAGTCCTGAGACCAGCATGTGTAACAAGTAACACTGAA
GTCTTTCTGTTGTTTACCAATTTTGATAACGGCAGAAGGGCTGTGACTCTTCACCAGGCCAATCAGAGGCTTAGCTCCAT
GTTTGCATGCAACGGGCTGCACACAGCCGGATGCGCACCCTCATACCGTGTGCGCAGGACCGACATTTCCGGGCACGCCG
AGGAGGCGGTCGTCAATGCCGCCAATGCGAAAGGCACAGTCGGCGATGGGGTTTGCAGAGCGGTGGCGAGAAAATGGCCA
GACTCCTTCAAAGGTGCCGCGACTCCCGTGGGTACGGCCAAGTTGGTACAGGCCAACGGTATGAATGTCATCCATGCAGT
AGGCCCGAATTTCTCCACGGTGACCGAGGCAGAGGGCGACAGAGAGTTGGCCGCCGCATACCGTGCCGTGGCGGGCATCA
TCAATGCTAGTAACATTAAGAGTGTAGCCATCCCTCTGTTGTCGACGGGGGTGTTCTCCGGGGGTAAAGATAGAGTCATG
CAGTCACTAAATCACCTGTTTACCGCAATGGACACCACGGACGCTGACGTAGTCATCTATTGCCGCGACAAAGCCTGGGA
GAAGAAAATCCAGGAGGCTATTGATCGCCGCACCGCTGTGGAATTGGTTTCTGAAGACATCTCACTCGAGTCTGACTTGA
TACGGGTGCACCCGGATAGTTGCTTGGTAGGCAGAAAAGGTTACAGCGTAACAGATGGGAAGCTGCATTCGTACCTGGAA
GGTACCCGCTTTCATCAGACTGCGGTGGATATGGCTGAGATATCTACCTTGTGGCCGAAACTTCAGGACGCAAACGAACA
AATATGCTTGTATGCATTGGGTGAGAGTATGGACAGTATCAGAACGAAATGTCCCGTCGAGGACGCCGATTCGTCCACGC
CTCCGAAAACGGTTCCTTGTCTGTGTAGGTATGCTATGACTGCTGAGAGAGTGGCGAGGCTTCGGATGAACAACACTAAG
GCCATAATTGTGTGCTCTTCATTCCCCTTACCGAAGTACAGAATTGAAGGCGTCCAGAAGGTCAAGTGCGACCGAGTGCT
GATTTTTGACCAGACGGTGCCATCTCTGGTCAGTCCAAGGAAATACATACCAGCCGCCGCCCCCA---------------
---------------------TGCACGCAGATACCGTGAGCTTGGATTCTACAGTATCCACAGGATCCGCGTGGTCGTTC
CCATCCGAGGCCACGTATGAGACCATGGAAGTAGTGGCTGAGGTGCACCACTCGGAACCTCCAGTCCCGCCACCGCGCAG
GCGTCGTGCGCAGGTGACGATGCACCACCAGGAGCTGTTGGAAGTTTCTGACATGCACACCCCGATTGCGGCAAGGGTCG
AGATCCCAGTGTATGATACCGCCGTTGTAGTGGAGAGAGTGGCCATTCCCTGCACGAGTGAGTACGCAACCCCCATACCA
ACACCACGGGCAGCAAGGGTCGTACCCGTGCCGGCACCACGCATTCAGCGAGCGTCGACGTACAGGGTCTCTCCTACACC
CACGCCTCGCACTCTGAGAGCCTCGGTATGCAGTGTGACCACTAGTGCTGGGGTAGAGTTCCCTTGGGCGCCTGAAGATC
TGGAGGTACTCACCGAGCCCGTGCATTGCGAAATGCGCGAGCCGGTTGAGTTACCGTGGGAGCCTGAGGACGTTGATGTC
CAGTTCGGTGATTTTGAAACGCCCGACAAAATCCAGTTCGGAGACATTGATTTCGACCAATTCTGACTAGGCAGAGCGGG
GGCGTACATCTTCTCGTCTGATATCGGACCGGGGCACTTACAACAGAAGTCAGTACGGCAACACGCACTACCGTGCGAAA
TGCTATACGCCCACGAGGAGGAAAGGACGTACCCCCCCGCACTGGATGAGGCTAGGGAGAAACTGCTGCAGGCAAAAATG
CAGATGGCACCTACGGAAGCAAACAAGAGTAGATACCAATCAAGGAAGGTTGAAAACATGAAGGCAGTGATCATAGATAG
GCTGAAGGATGGAGCAAGAACCTACCTGGCAGAACAGTCAGAGAAGATCCCAACCTATGCTAGTAAGTACCCGCGGCCAG
TTTACTCGCCGTCGGTAGAGGATAGCTTGCAGAATCCCGAGGTCGCTGTGGCGGCCTGCAATGCCTTCCTGGAAGCCAAT
TACCCGACAGTGGCTAGTTACCAGATCACGGACGAGTACGATGCCTACTTGGATATGGTTGATGGGTCAGAGAGTTGCTT
AGACCGGGCGACCTTCTGCCCGGCAAAATTACGCTGCTACCCAAAGCATCATGCTTACCACCAACCGCAGGTTAGGAGTG
CGGTCCCATCACCGTTTCAAAACACCCTGCAGAATGTGCTAGCAGCAGCCACGAAGAGAAATTGCAATGTTACACAGATG
AGAGAACTACCTACTCTAGACTCAGCAGTGTTTAACGTGGAATGCTTCAAAAAATTTGCATGCAACGGAGAATACTGGCA
GGAATTCAAAGATAACCCAATAAGAATAACTACAGAGAATATAACAACTTATGTCACTAGGCTTAAGGGCCCTAAAGCAG
CGGCGCTGTTTGCGAAGACTCACAATTTAGTCCCGCTGCAAGAGGTGCCCATGGACCGGTTTGTGGTAGATATGAAGAGA
GACGTGAAAGTTACCCCTGGCACTAAACATACTGAGGAACGCCCAAAGGTGCAAGTCATCCAGGCCGCCGAGCCTTTAGC
TACAGCTTATTTATGTGGCATTCACAGGGAGTTGGTCCGCCGCCTGAAGGCCGTCCTGGCCCCGAACATACACACATTGT
TCGATATGTCGGCAGAAGACTTTGACGCCATCATAGCCGTACATTTCCAACCAGGTGACGCAGTTTTGGAAACGGACATA
GCCTCCTTTGATAAGAGCCAAGATGACTCTTTGGCGTTGACGGCACTGATGCTGTTGGAGGACCTCGGGGTTGACCAAGA
TCTACTAGACCTAATAGAGGCAGCGTTTGGGGAAATTACCAGCGTCCACCTGCCAACAGGTACGCGGTTCAAGTTTGGCG
CCATGATGAAGTCCGGAATGTTTCTGACACTATTTATAAATACCCTGTTAAACATTGTCATAGCATGCCGTGTACTGCGT
GAGAAGCTGACAAACTCCATCTGCGCCGCGTTCATCGGGGATGACAACATAGTGCACGGGGTAAGATCTGACCCGTTGAT
GGCTGAGCGGTGCGCCAGCTGGGTTAATATGGAGGTAAAGATAATTGACGCTACCATGTGCGAGAAACCACCATATTTCT
GCGGCGGGTTTATACTGTATGACAATGTCACCGGCTCGGCGTGCCGTGTGGCCGACCCTCTGAAAAGGTTATTTAAATTA
GGCAAACCTTTACCCGCCGGAGACACCCAAGATGAAGATCGTAGGCGTGCATTGAAGGATGAGACGGATAGGTGGGCACG
AGTAGGGTTGAAGTCTGAACTGGAAATAGCACTAAGTTCCCGGTATGAGGTGAACGGGACCGGCAACATAGTGCGAGCAA
TGGCCACACTGGCCAAGAGCTTGAAGAACTTTAAAAAATTGCGTGGACCCATTGTACACCTCTACGGCGGTCCTAAATAG
ATGCAGAGACACCCCTTCATCTAATATAGCTCACAACAGTAAACATGAATTACATACCAACCCAGACTTTTTACGGACGC
CGTTGGCGGCCTCGCCCGGCGTTCCGTCCATGGCAGGTGCCGATGCAGCCGACACCTACTATGGTTACACCCATGCTGCA
AGCACCGGACCTACAGGCCCAACAGATGCAACAACTGATCAGCGCAGTCTCTGCACTAACCACCAAACAGAATGTAAAAG
CACCAAAAGGGCAACGGAAACAGAAACAGCAGAAACCAAAGGAAAAGAAGGAAAAACAGAAGAAAAAGCCGACGCAAAAG
AAGAAGCAGCAGCAGAAACCAAAACCACAGGCTAAGAAGAAGAAACCAGGGAGAAGAGAAAGAATGTGCATGAAGATCGA
GAATGACTGCATATTCGAGGTCAAACTGGACGGCAAGGTTACCGGTTATGCGTGCCTAGTCGGAGATAAAGTTATGAAGC
CGGCTCATGTTAAAGGCACAATTGACAACCCAGACCTTGCGAAGCTGACTTACAAGAAATCCAGTAAGTATGACCTCGAA
TGCGCCCAGATCCCAGTGCACATGAAGTCCGACGCCTCCAAGTACACACATGAAAAGCCAGAAGGTCATTACAACTGGCA
CCATGGAGCAGTGCAGTACAGCGGAGGAAGGTTTACCATCCCCACAGGCGCCGGCAAACCAGGAGATAGCGGTAGGCCTA
TTTTTGACAACAAAGGGCGGGTGGTGGCCATCGTGTTAGGCGGGGCCAACGAAGGTGCCCGCACTGCGCTGTCTGTGGTG
ACGTGGACAAAAGACATGGTCACTCGGGTAACGCCAGAAGGAACCGAAGAGTGGTCTGCCGCGCTGATGATGTGTATCCT
TGCCAACACCTCTTTCCCATGCTCGTCACCCCCCTGCTACCCCTGCTGCTACGAAAAACAGCCAGAACAGACATTACGGA
TGTTGGAAGACAACGTGAATAGACCTGGGTACTATGAGTTACTGGAAGCGTCCATGACATGCAGAAACGGATCACGCCAC
CGCCGCAGTGTAACAGAGCACTTCAATGTGTATAAGGCTACTAGACCGTACTTAGCGCACTGCGCTGACTGCGGGGACGG
GTACTTCTGCTATAGCCCGGTTGCTATCGAGAAGATCCGAGATGAGGCGTCTGATGGCATGCTCAAGATCCAAGTCTCCG
CCCAAATAGGTCTGGACAAGGCAGGTACCCACGCCCACACGAAGATGCGATATATGGCTGGTCATGATGTTCAGGAATCC
AAGAGAGATTCCTTGAGGGTGTATACGTCCGCAGCGTGCTCTATACGAGGGACGATGGGACACTTCATCGTCGCACACTG
TCCACCAGGCGACTACCTCAAGGTTTCGTTCGAGGACGCAGATTCACACGTGAAGGCATGCAAGGTCCAATACAAGCACG
ACCCATTGCCGGTGGGTAGAGAGAAGTTCGTGGTCAGACCACACTTCGGCGTAGAGCTGCCATGCACCTCATACCAGCTG
ACAACGGCTCCCACCGACGAGGAGATCGACATGCATACACCGCCAGATATACCGGATCGCACCCTGCTATCACAGACGGC
GGGCAACGTCAAAATAACAGCAGGCGGCAGGACTATCAGGTACAATTGTACCTGCGGCCGTGACAACGTAGGCACTACCA
GTACTGACAAGACCATCAACACGTGCAAGATCGACCAATGCCATGCTGCCGTTACCAGCCATGACAAATGGCAATTTACC
TCTCCATTTGTTCCCAGGGCTGATCAGACAGCCAGGAAAGGCAAAGTGCATGTCCCATTCCCTTTGACTAACGTCACCTG
CCGAGTGCCGTTGGCACGAGCGCCGGATGTCACCTATGGTAAGAAGGAGGTGACCCTGAGACTACACCCAGATCATCCGA
CGCTCTTCTCCTATAGGAGTTTAGGAGCCGTACCGCACCCGTATGAGGAGTGGGTTGACAAGTTCTCTGAGCGCATCATC
CCAGTGACGGAAGAAGGGATTGAGTACCAGTGGGGCAACAACCCGCCGGTCCGCCTGTGGGCGCAACTGACGACCGAGGG
TAAACCCCATGGCTGGCCACATGAAATCATTCAGTACTATTATGGACTGTACCCCGCCGCCACTATTGCCGCAGTATCCG
GGGCGAGTCTGATGGCCCTCCTAACTCTAGCGGCCACATGCTGCATGCTGGCCACCGCGAGGAGAAAGTGCCTAACACCG
TACGCCTTGACGCCAGGAGCGGTGGTACCGTTGACATTGGGGCTGCTTTGCTGCGCACCGAGGGCGAACGCAGCATCATT
CGCTGAGACTATGGCCTATCTGTGGGACGAGAACAAAACCCTCTTCTGGATGGAATTCGCGGCCCCGGCCGCTGCGCTTG
CTTTGCTGGCATGCTGTATCAAAAGCCTGATCTGCTGTTGTAAGCCATTTTCTTTTTTAGTGTTACTGAGCCTGGGAGCC
TCCGCAAAAGCTTACGAGCACACAGCCACAATTCCGAACGTGGTGGGGTTCCCGTATAAGGCTCACATTGAAAGGAATGG
TTTCTCGCCCATGACCCTGCAGCTTGAAGTGGTGGAGACAAGCTTGGAACCCACACTTAACCTGGAGTACATTACCTGCG
AATACAAGACGGTGGTCCCTTCGCCATTTATCAAATGTTGCGGAACATCAGAATGCTCATCTAAAGAGCAGCCAGACTAC
CAATGCAAGGTGTACACGGGTGTATACCCTTTCATGTGGGGTGGAGCCTACTGTTTCTGCGACTCCGAGAACACGCAGCT
TAGCGAGGCCTATGTCGACAGGTCAGACGTTTGCAAACATGATCACGCACTGGCCTATAAGGCACACACGGCCTCTCTAA
AAGCAACGATCAGGATCAGCTACGGCACCATCAACCAGACCACCGAGGCCTTCGTCAATGGAGAACATGCGGTCAACGTG
GGCGGAAGCAAGTTCATCTTTGGACCGATCTCAACAGCTTGGTCACCGTTCGACAATAAAATTGTCGTGTATAAAGATGA
TGTCTACAACCAGGACTTCCCACCCTACGGATCAGGCCAGCCGGGTAGATTCGGAGACATTCAGAGCAGGACAGTGGAGA
GCAAAGACTTGTATGCCAATACGGCCCTAAAACTCTCAAGACCATCACCCGGGGTTGTGCATGTGCCATACACGCAGACA
CCATCCGGATTTAAGTATTGGCTGAAGGAGAAAGGATCTTCATTGAATACAAAGGCCCCTTTTGGCTGCAAGATAAAGAC
CAATCCAGTCAGAGCTATGGATTGTGCAGTTGGCAGTATACCTGTGTCGATGGACATACCTGACAGTGCATTCACACGAG
TGGTAGATGCCCCGGCTGTAACAGACCTGAGCTGCCAGGTAGCTGTCTGTACACACTCCTCCGATTTCGGAGGTGTTGCC
ACATTGTCTTACAAGACGGACAAACCCGGCAAGTGCGCCGTTCACTCACATTCCAACGTCGCAACGTTGCAAGAGGCGAC
GGTGGATGTCAAGGAGGACGGCAAGGTCACAGTGCACTTTTCTACGGCGTCCGCCTCCCCGGCATTCAAAGTGTCCGTCT
GTGACGCAAAAACAACGTGCACGGCGGCGTGCGAGCCTCCGAAAGACCACATCGTCCCTTATGGGGCGAGCCATAACAAC
CAGGTCTTTCCGGACATGTCAGGAACTGCGATGACGTGGGTACAGAGGATGGCCAGTGGGTTAGGTGGGCTGGCCCTCAT
CGCGGTGGTTGTGCTGGTCTTAGTAACCTGCATAACAATGCGTCGGTAAGTTTTAGCTCAAAGGG-CATATAAATCCCAG
AATAGTAACAAAACAC
>MN038263.1 |Ross River virus strain SW11747, partial genome
AAGGCCCTTCAGAAAGCATTCCCGGCTTTTGAGGTTGAATCACAGCAGGTCACACCTAATGACCATGCTAATGCCAGAGC
TTTTTCGCATCTGGCCACAAAGTTAATTGAACAAGAGGTTCCAGCCAACATCACCATCCTGGACGTGGGCAGTGCGCCCG
CAAGGAGGTTGATGTCTGACCACAGCTACCATTGCATTTGTCCCATGAAGAGTGCGGAAGACCCAGAGAGATTAGCAAAC
TACGCCCGGAAACTGGCAAAAGCAGCAGGGGAAGTGCTAGACAAAAATGTGTCCGGTAAGATCACGGACCTGCAGGACGT
CATGGCAACCCCCGATCTGGAATCTCCAACGTTTTGTCTCCACACCGACGAGACGTGTCGCACTAGAGCTGAAGTAGCTG
TGTACCAGGACGTGTACGCGGTACACGCACCGACCTCGCTTTATCATCAAGCGATGAAAGGGGTCAGGACAGTATATTGG
ATAGGATTCGATACCACCCCATTCATGTTTGAGGTCTTGGCTGGCGCATACCCAACGTATTCCACGAATTGGGCGGACGA
ACAGGTCCTGCAGGCACGTAACATCGGCCTATGTGCGACCAGTCTTAGCGAAGGACATCGAGGAAAAATCTCTATTATGA
GGAAGAAGCGCCTAAGGCCGAGCGACAGGGTCATGTTCTCGGTTGGGTCAACGCTATATATAGAAAGTAGACGCCTCCTT
AAGAGTTGGCATCTTCCCTCCGTGTTCCACCTGAAAGGCAAGAATAGCTTTACTTGCAGGTGCGATACAATAGTTTCATG
CGAGGGCTACGTTGTTAAAAAGATCACAATGAGCCCAGGGACGTACGGGAAGACGGTCGGATACGCCGTTACGCACCATG
CAGAAGGTTTCCTAATGTGCAAGGTGACGGACACTGTGCGCGGGGAGAGAGTATCATTCCCGGTATGCACTTATGTGCCT
GCAACCATTTGCGATCAGATGACGGGAATCCTGGCTACCGACGTCACACCCGAAGATGCGCAGAAGCTACTGGTGGGTTT
GAACCAACGTATAGTTGTGAATGGCAGAACCCAAAGGAACACCAACACAATGAAAAACTACCTATTGCCGGTAGTGGCCC
AAGCTTTCAGCAAGTGGGCACGAGAAGCAAAAGCAGACATGGAGGATGAGAAACCTCTGGGAACCAGAGAAAGAACCCTG
ACGTTTTGTTGCCTGTGGGCATTCAAGAACCACAAGACACACACCATGTACAAAAGGCCGGATACACAAACTATAGTCAA
GGTGCCATCTACTTTTGACTCGTTTGTGATTCCAAGCCTGTGGTCCTCCAGCCTATCCATAGGCATACGGCAAAGAATAA
AACTACTGTTAGGCCCAAAACTCTCGCGAGACCTCCCGTACTCTGGAGACCGAAACGAAGCGCGAGAAGCAGAGAAGGAA
GCCGAAGAGACCAAGGAAGCAGAATTGACACGGGAAGCACTGCCACCATTGGTGGGAAGCAACTGTGCTGATGACGTCGA
TCGGGTAGATGTGGAAGAGCTGACGTACCGCGCCGGAGCAGGGGTAGTGGAGACACCCAGAAATGCGCTCAAAGTGACAC
CACAAGAGCGCGATCAGCTGATCGGCGCGTACCTGATCTTGTCTCCGCAAACAGTACTGAAGAGTGAAAAACTCACACCG
ATACATCCACTGGCGGAGCAAGTGACAATCATGACGCACTCAGGAAGATCAGGCAGATACCCGGTTGACCGCTACGACGG
ACGAGTGTTGGTCCCGACGGGCGCAGCGATCCCCGTCAGCGAATTTCAAGCACTCAGTGAGAGTGCTACTATGGTCTACA
ACGAACGTGAGTTCATCAATCGCAAGTTGCACCATATAGCACTCTACGGCCCCGCCCTAAACACTGATGAGGAGAACTAT
GAAAAAGTCAGGGCAGAGAGAGCCGAAGCTGAATACGTGTTCGACGTTGACAAGAGGACGTGCGTGAAGAGAGAAGAAGC
ATCGGGCCTTGTACTAGTTGGCGATTTAATCAACCCACCCTTCCATGAGTTCGCGTATGAAGGACTGAAGATACGGCCCG
CAGCGCCTTTCCAAACTACGGTCATTGGCGTCTTCGGGGTACCTGGTTCCGGTAAGTCAGCCATAATCAAGAGTGTGGTG
ACTACGAGGGACCTGGTCGCCAGTGGGAAGAAGGAGAACTGCCAGGAGATAGTTAATGATGTCAAAAAGCAGAGAGGACT
GGATGTAACAGCCAGGACTGTTGACTCTATCCTGTTGAACGGGTGCAGAAGAGGAGTAGAGAATCTATACGTGGACGAAG
CATTTGCCTGTCATTCAGGTACACTGTTGGCCCTTATTGCCATGGTGAAACCAACTGGCAAGGTGATCCTATGCGGGGAC
CCAAAACAGTGTGGATTCTTTAACCTGATGCAGCTGAAGGTGAACTTCAACCACGATATCTGCACACAAGTGCTCCACAA
AAGCATATCCAGAAGATGCACCCTCCCGATTACGGCTATCGTCTCGACCCTACACTATCAGGGTAAGATGAGAACCACGA
ACTTATGTAGTGCACCCATCCAGATAGACACAACAGGTACCACTAAACCAGCCAAAGGAGACATCGTGTTAACGTGCTTC
CGCGGTTGGGTAAAGCAACTGCAGATAGACTATCGTGGACACGAAGTCATGACAGCAGCTGCATCACAAGGACTGACTAG
AAAAGGGGTATACGCCGTTAGGCAGAAAGTGAATGAAAACCCACTTTATGCCCCTACATCAGAACATGTCAACGTATTGC
TGACTAGAACCGAAAACCGGCTGGTGTGGAAAACACTGTCGGGGGACCCGTGGATAAAGGTGTTAACCAATATCCCCAAG
GGCGATTTCAGCGCTACGTTGGAGGAGTGGCAAGAGGAGCATGACAACATTATGAACGCCCTTCGCGAGAAGTCGACAGC
AGTAGACCCGTTCCAGAACAAAGCCAAAGTCTGCTGGGCAAAGTGCCTCGTGCAGGTCCTAGAAACAGCTGGGATACGCA
TGACGGCAGAGGAGTGGGATACAGTGTTGGCTTTCCGCGAAGATAGGGCGTACTCACCTGAAGTGGCTCTGAACGAGATC
TGTACCAAGTATTACGGCGTTGATTTAGACAGCGGACTGTTCTCTGCCCAATCGGTCTCATTGTACTATGAAAACAACCA
CTGGGACAATAGACCGGGCGGCCGGATGTATGGATTCAACCGCGAAGTCGCCCGTAAGTTCGAGCAACGCTACCCATTCC
TGAGAGGTAAGATGGACTCGGGGCTACAAGTTAATGTTCCGGAGAGAAAAGTACAGCCATTCAATGCTGAATGTAATATA
TTACCATCAAACAGGCGACTTCCGCACGCCCTCGTCACCAGCTACCAGCAGTGCCAGGGCGAGAGGGTAGAATGGCTTTT
GAAGAAGCTTCCAGGATACCATTTATTGCTGGTAAGCGAGTACAATCTGGCGCTGCCCCATAAAAGAGTATTTTGGATTG
CACCACCCCATGTGTCTGGTGCAGACCGTATTTATGATCTTGACCTAGGGTTACCCCTGAATGCAGGCCGTTACGACTTG
GTATTTGTGAACATACACACTGAGTACAGGACGCACCATTACCAACAGTGCGTCGACCATTCCATGAAGTTACAGATGTT
GGGCGGTGACTCCTTACACCTATTGAAGCCTGGCGGCTCACTGCTTATCCGTGCTTACGGGTACGCCGACAGAGTCAGCG
AAATGGTGGTCACTGCATTAGCTAGGAAGTTTTCCGCCTTTAGAGTCCTGAGACCAGCATGTGTAACAAGTAACACTGAA
GTCTTTCTGTTGTTTACCAATTTTGATAACGGCAGAAGGGCTGTGACTCTTCACCAGGCCAATCAGAGGCTTAGCTCCAT
GTTTGCATGCAACGGGCTGCACACAGCCGGATGCGCACCCTCATACCGTGTGCGCAGGACCGACATTTCCGGGCACGCCG
AGGAGGCGGTTGTCAATGCCGCCAATGCGAAAGGCACAGTCGGCGATGGGGTTTGCAGAGCGGTGGCGAGAAAATGGCCA
GACTCCTTCAAAGGTGCCGCGACTCCCGTGGGTACGGCCAAGTTGGTACAGGCCAACGGTATGAATGTCATCCATGCAGT
AGGCCCGAATTTCTCCACGGTGACCGAGGCAGAGGGCGACAGAGAGTTGGCCGCCGCATACCGTGCCGTGGCGGGCATCA
TCAATGCTAGTAACATTAAGAGTGTAGCCATCCCTCTGTTGTCGACGGGGGTGTTCTCCGGGGGTAAAGATAGAGTCATG
CAGTCACTAAATCACCTGTTTACCGCAATGGACACCACGGACGCTGACGTAGTCATCTATTGCCGCGACAAAGCCTGGGA
GAAGAAAATCCAGGAGGCTATTGATCGCCGCACCGCTGTGGAATTGGTTTCTGAAGACATCTCACTCGAGTCTGACTTGA
TACGGGTGCACCCGGATAGTTGCTTGGTAGGCAGAAAAGGTTACAGCGTAACAGATGGGAAGCTGCATTCGTACCTGGAA
GGTACCCGCTTTCATCAGACTGCGGTGGATATGGCTGAGATATCTACCTTGTGGCCGAAACTTCAGGACGCAAACGAACA
AATATGCTTGTATGCATTGGGTGAGAGTATGGACAGTATCAGAACGAAATGTCCCGTCGAGGACGCCGATTCGTCCACGC
CTCCGAAAACGGTTCCTTGTCTGTGTAGGTATGCTATGACTGCTGAGAGAGTGGCGAGGCTTCGGATGAACAACACTAAG
GCCATAATTGTGTGCTCTTCATTCCCCTTACCGAAGTACAGAATTGAAGGCGTCCAGAAGGTCAAGTGCGACCGAGTGCT
GATTTTTGACCAGACGGTGCCATCTCTGGTCAGTCCAAGGAAATACATACCAGCCGCCGCCCCCA---------------
---------------------TGCACGCAGATACCGTGAGCTTGGATTCTACAGTATCCACAGGATCCGCGTGGTCGTTC
CCATCCGAGGCCACGTATGAGACCATGGAAGTAGTGGCTGAGGTGCACCACTCGGAACCTCCAGTCCCGCCACCGCGCAG
GCGTCGTGCGCAGGTGACGATGCACCACCAGGAGCTGTTGGAAGTTTCTGACATGCACACCCCGATTGCGGCAAGGGTCG
AGATCCCAGTGTATGATACCGCCGTTGTAGTGGAGAGAGTGGCCATTCCCTGCACGAGTGAGCACGCAACCCCCATACCA
ACACCACGGGCAGCAAGGGTCGTACCCGTGCCGGCACCACGCATTCAGCGAGCGTCGACGTACAGGGTCTCTCCTACACC
CACGCCTCGCGCTCTGAGAGCCTCGGTATGCAGTGTGACCACTAGTGCTGGGGTAGAGTTCCCTTGGGCGCCTGAAGATC
TGGAGGTACTCACCGAGCCCGTGCATTGCGAAATGCGCGAGCCGGTTGAGTTACCGTGGGAGCCTGAGGACGTTGATGTC
CAGTTCGGAGATTTTGAAACGCCCGACAAAATCCAGTTCGGAGACATTGATTTCGACCAATTCTGACTAGGCAGAGCGGG
GGCGTACATCTTCTCGTCTGATATCGGACCGGGGCACTTACAACAGAAGTCAGTACGGCAACACGCACTACCGTGCGAAA
TGCTATACGCCCACGAGGAGGAAAGGACGTACCCCCCCGCACTGGATGAGGCTAGGGAGAAACTGCTGCAGGCAAAAATG
CAGATGGCACCTACGGAAGCAAACAAGAGTAGGTACCAATCAAGGAAGGTTGAAAACATGAAGGCAGTGATCATAGATAG
GCTGAAGGATGGAGCAAGAACCTACCTGGCAGAACAGTCAGAGAAGATCCCAACCTATGCTAGTAAGTACCCGCGGCCAG
TTTACTCGCCGTCGGTAGAGGATAGCTTGCAGAATCCCGAGGTCGCTGTGGCGGCCTGCAATGCCTTCCTGGAAGCCAAT
TACCCGACAGTGGCTAGTTACCAGATCACGGACGAGTACGATGCCTACTTGGATATGGTTGATGGGTCAGAGAGTTGCTT
AGACCGGGCGACCTTCTGCCCGGCAAAATTACGCTGCTACCCAAAGCATCATGCTTACCACCAACCGCAGGTTAGGAGTG
CGGTCCCATCACCGTTTCAAAACACCCTGCAGAATGTGCTAGCAGCAGCCACGAAGAGAAATTGCAATGTTACACAGATG
AGAGAACTACCTACTCTAGACTCAGCAGTGTTTAACGTGGAATGCTTCAAAAAATTTGCATGCAACGGAGAATACTGGCA
GGAATTCAAAGATAACCCAATAAGAATAACTACAGAGAATATAACAACTTATGTCACTAGGCTTAAGGGCCCTAAAGCAG
CGGCGCTGTTTGCGAAGACTCACAATTTAGTCCCGCTGCAAGAGGTGCCCATGGACCGGTTTGTGGTAGATATGAAGAGA
GACGTGAAAGTTACCCCTGGCACTAAACATACTGAGGAACGCCCAAAGGTGCAAGTCATCCAGGCCGCCGAGCCTTTAGC
TACAGCTTATTTATGTGGCATTCACAGGGAGTTGGTCCGCCGCCTGAAGGCCGTCCTGGCCCCGAACATACACACATTGT
TCGATATGTCGGCAGAAGACTTTGACGCCATCATAGCCGTACATTTCCAACCAGGTGACGCAGTTTTGGAAACGGACATA
GCCTCCTTTGATAAGAGCCAAGATGACTCTTTGGCGTTGACGGCACTGATGCTGTTGGAGGACCTCGGGGTTGACCAAGA
TCTACTAGACCTAATAGAGGCAGCGTTTGGGGAAATTACCAGCGTCCACCTGCCAACAGGTACGCGGTTCAAGTTTGGCG
CCATGATGAAGTCCGGAATGTTTCTGACACTATTTATAAATACCCTGTTAAACATTGTCATAGCATGCCGTGTACTGCGT
GAGAAGCTGACAAACTCCATCTGCGCCGCGTTCATCGGGGATGACAACATAGTGCACGGGGTAAGATCTGACCCGTTGAT
GGCTGAGCGGTGCGCCAGCTGGGTTAATATGGAGGTAAAGATAATTGACGCTACCATGTGCGAGAAACCACCATATTTCT
GCGGCGGGTTTATACTGTATGACAATGTCACCGGCTCGGCGTGCCGTGTGGCCGACCCTCTGAAAAGGTTATTTAAATTA
GGCAAACCTTTACCCGCCGGAGACACCCAAGATGAAGATCGTAGGCGTGCATTGAAGGATGAGACGGATAGGTGGGCACG
AGTAGGGTTGAAGTCTGAACTGGAAATAGCACTAAGTTCCCGGTATGAGGTGAACGGGACCGGCAACATAGTGCGAGCAA
TGGCCACACTGGCCAAGAGCTTGAAGAACTTTAAAAAATTGCGTGGACCCATTGTACACCTCTACGGCGGTCCTAAATAG
ATGCAGAGACACCCCTTCATCTAATATAGCTCACAACAGTAAACATGAATTACATACCAACCCAGACTTTTTACGGACGC
CGTTGGCGGCCTCGCCCGGCGTTCCGTCCATGGCAGGTGCCGATGCAGCCGACACCTACTATGGTTACACCCATGCTGCA
AGCACCGGACCTACAGGCCCAACAGATGCAACAACTGATCAGCGCAGTCTCTGCACTAACCACCAAACAGAATGTAAAAG
CACCAAAAGGGCAACGGAAACAGAAACAGCAGAAACCAAAGGAAAAGAAGGAAAAACAGAAGAAAAAGCCGACGCAAAAG
AAGAAGCAGCAGCAGAAACCAAAACCACAGGCTAAGAAGAAGAAACCAGGGAGAAGAGAAAGAATGTGCATGAAGATCGA
GAATGACTGCATATTCGAGGTCAAACTGGACGGCAAGGTTACCGGTTATGCGTGCCTAGTCGGAGATAAAGTTATGAAGC
CGGCTCATGTTAAAGGCACAATTGACAACCCAGACCTTGCGAAGCTGACTTACAAGAAATCCAGTAAGTATGACCTCGAA
TGCGCCCAGATCCCAGTGCACATGAAGTCCGACGCCTCCAAGTACACACATGAAAAGCCAGAAGGTCATTACAACTGGCA
CCATGGAGCAGTGCAGTACAGCGGAGGAAGGTTTACCATCCCCACAGGCGCCGGCAAACCAGGAGATAGCGGTAGGCCTA
TTTTTGACAACAAAGGGCGGGTGGTGGCCATCGTGTTAGGCGGGGCCAACGAAGGTGCCCGCACTGCGCTGTCTGTGGTG
ACGTGGACAAAAGACATGGTCACTCGGGTAACGCCAGAAGGAACCGAAGAGTGGTCTGCCGCGCTGATGATGTGTATCCT
TGCCAACACCTCTTTCCCATGCTCGTCACCCCCCTGCTACCCCTGCTGCTACGAAAAACAGCCAGAACAGACATTACGGA
TGTTGGAAGACAACGTGAATAGACCTGGGTACTATGAGTTACTGGAAGCGTCCATGACATGCAGAAACGGATCACGCCAC
CGCCGCAGTGTAACAGAGCACTTCAATGTGTATAAGGCTACTAGACCGTACTTAGCGCACTGCGCTGACTGCGGGGACGG
GTACTTCTGCTATAGCCCGGTTGCTATCGAGAAGATCCGAGATGAGGCGTCTGATGGCATGCTCAAGATCCAAGTCTCCG
CCCAAATAGGTCTGGACAAGGCAGGTACCCACGCCCACACGAAGATGCGATATATGGCTGGTCATGATGTTCAGGAATCC
AAGAGAGATTCCTTGAGGGTGTATACGTCCGCAGCGTGCTCTATACGAGGGACGATGGGACACTTCATCGTCGCACACTG
TCCACCAGGCGACTACCTCAAGGTTTCGTTCGAGGACGCAGATTCACACGTGAAGGCATGCAAGGTCCAATACAAGCACG
ACCCATTGCCGGTGGGTAGAGAGAAGTTCGTGGTCAGACCACACTTCGGCGTAGAGCTGCCATGCACCTCATACCAGCTG
ACAACGGCTCCCACCGACGAGGAGATCGACATGCATACACCGCCAGATATACCGGATCGCACCCTGCTATCACAGACGGC
GGGCAACGTCAAAATAACAGCAGGCGGCAGGACTATCAGGTACAATTGTACCTGCGGCCGTGACAACGTAGGCACTACCA
GTACTGACAAGACCATCAACACGTGCAAGATCGACCAATGCCATGCTGCCGTTACCAGCCATGACAAATGGCAATTTACC
TCTCCATTTGTTCCCAGGGCTGATCAGACAGCCAGGAAAGGCAAAGTGCATGTCCCATTCCCTTTGACTAACGTCACCTG
CCGAGTGCCGTTGGCACGAGCGCCGGATGTCACCTATGGTAAGAAGGAGGTGACCCTGAGACTACACCCAGATCATCCGA
CGCTCTTCTCCTATAGGAGTTTAGGAGCCGTACCGCACCCGTATGAGGAGTGGGTTGACAAGTTCTCTGAGCGCATCATC
CCAGTGACGGAAGAAGGGATTGAGTACCAGTGGGGCAACAACCCGCCGGTCCGCCTGTGGGCGCAACTGACGACCGAGGG
TAAACCCCATGGCTGGCCACATGAAATCATTCAGTACTATTATGGACTGTACCCCGCCGCCACTATTGCCGCAGTATCCG
GGGCGAGTCTGATGGCCCTCCTAACTCTAGCGGCCACATGCTGCATGCTGGCCACCGCGAGGAGAAAGTGCCTAACACCG
TACGCCTTGACGCCAGGAGCGGTGGTACCGTTGACATTGGGGCTGCTTTGCTGCGCACCGAGGGCGAACGCAGCATCATT
CGCTGAGACTATGGCCTATCTGTGGGACGAGAACAAAACCCTCTTCTGGATGGAATTCGCGGCCCCGGCCGCTGCGCTTG
CTTTGCTGGCATGCTGTATCAAAAGCCTGATCTGCTGTTGTAAGCCATTTTCTTTTTTAGTGTTACTGAGCCTGGGAGCC
TCCGCAAAAGCTTACGAGCACACAGCCACAATTCCGAACGTGGTGGGGTTCCCGTATAAGGCTCACATTGAAAGGAATGG
CTTCTCGCCCATGACCCTGCAGCTTGAAGTGGTGGAGACAAGCTTGGAACCCACACTTAACCTGGAGTACATTACCTGCG
AATACAAGACGGTGGTCCCTTCGCCATTTATCAAATGTTGCGGAACATCAGAATGCTCATCTAAAGAGCAGCCAGACTAC
CAATGCAAGGTGTACACGGGTGTATACCCTTTCATGTGGGGTGGAGCCTACTGTTTCTGCGACTCCGAGAACACGCAGCT
TAGCGAGGCCTATGTCGACAGGTCAGACGTTTGCAAACATGATCACGCACTGGCCTATAAGGCACACACGGCCTCTCTAA
AAGCAACGATCAGGATCAGCTACGGCACCATCAACCAGACCACCGAGGCCTTCGTCAATGGAGAACATGCGGTCAACGTG
GGCGGAAGCAAGTTCATCTTTGGACCGATCTCAACAGCTTGGTCACCGTTCGACAATAAAATTGTCGTGTATAAAGATGA
TGTCTACAACCAGGACTTCCCACCCTACGGATCAGGCCAGCCGGGTAGATTCGGAGACATTCAGAGCAGGACAGTGGAGA
GCAAAGACTTGTATGCCAATACGGCCCTAAAACTCTCAAGACCATCACCCGGGGTTGTGCATGTGCCATACACGCAGACA
CCATCCGGATTTAAGTATTGGCTGAAGGAGAAAGGATCTTCATTGAATACAAAGGCCCCTTTTGGCTGCAAGATAAAGAC
CAATCCAGTCAGAGCTATGGATTGTGCAGTTGGCAGTATACCTGTGTCGATGGACATACCTGACAGTGCATTCACACGAG
TGGTAGATGCCCCGGCTGTAACAGACCTGAGCTGCCAGGTAGCTGTCTGTACACACTCCTCCGATTTCGGAGGTGTTGCC
ACATTGTCTTACAAGACGGACAAACCCGGCAAGTGCGCCGTTCACTCACATTCCAACGTCGCAACGTTGCAAGAGGCGAC
GGTGGATGTCAAGGAGGACGGCAAGGTCACAGTGCACTTTTCTACGGCGTCCGCCTCCCCGGCATTCAAAGTGTCCGTCT
GTGACGCAAAAACAACGTGCACGGCGGCGTGCGAGCCTCCGAAAGACCACATCGTCCCTTATGGGGCGAGCCATAACAAC
CAGGTCTTTCCGGACATGTCAGGAACTGCGATGACGTGGGTACAGAGGATGGCCAGTGGGTTAGGTGGGCTGGCCCTCAT
CGCGGTGGTTGTGCTGGTCTTAGTAACCTGCATAACAATGCGTCGGTAAGTTTTAGCTCAAAGGG-CATATAAATCCCAG
AATAGTAACAAAACAC
>MN038287.1 |Ross River virus strain SWDN, partial genome
AAGGCCCTTCAGAAAGCATTCCCGGCTTTTGAGGTTGAATCACAGCAGGTCACACCTAATGACCATGCTAATGCCAGAGC
TTTTTCGCATCTGGCCACAAAGTTAATTGAACAAGAGGTTCCAGCCAACATCACCATCCTGGACGTGGGCAGTGCGCCCG
CAAGGAGGTTGATGTCTGACCACAGCTACCATTGCATTTGTCCCATGAAGAGTGCGGAAGACCCAGAGAGATTAGCAAAC
TACGCCCGGAAACTGGCAAAAGCAGCAGGGGAAGTGCTAGACAAAAATGTGTCCGGTAAGATCACGGACCTGCAGGACGT
CATGGCAACCCCCGATCTGGAATCTCCAACGTTTTGTCTCCACACCGACGAGACGTGTCGCACTAGAGCTGAAGTAGCTG
TGTACCAGGACGTGTACGCGGTACACGCACCGACCTCGCTTTATCATCAAGCGATGAAAGGGGTCAGGACAGTATATTGG
ATAGGATTCGATACCACCCCATTCATGTTTGAGGTCTTGGCTGGCGCATACCCAACGTATTCCACGAATTGGGCGGACGA
ACAGGTCCTGCAGGCACGTAACATCGGCCTATGTGCGACCAGTCTTAGCGAAGGACATCGAGGAAAAATCTCTATTATGA
GGAAGAAGCGCCTAAGGCCGAGCGACAGGGTCATGTTCTCGGTTGGGTCAACGCTATATATAGAAAGTAGACGCCTCCTT
AAGAGTTGGCATCTTCCCTCCGTGTTCCACCTGAAAGGCAAGAATAGCTTTACTTGCAGGTGCGATACAATAGTTTCATG
CGAGGGCTACGTTGTTAAAAAGATCACAATGAGCCCAGGGACGTACGGGAAGACGGTCGGATACGCCGTTACGCACCATG
CAGAAGGTTTCCTAATGTGCAAGGTGACGGACACTGTGCGCGGGGAGAGAGTATCATTCCCGGTATGCACTTATGTGCCT
GCAACCATTTGCGATCAGATGACAGGAATCCTGGCTACCGACGTCACACCCGAAGATGCGCAGAAGCTACTGGTGGGTTT
GAACCAACGTATAGTTGTGAATGGCAGAACCCAAAGGAACACCAACACAATGAAAAACTACCTATTGCCGGTAGTGGCCC
AAGCTTTCAGCAAGTGGGCACGAGAAGCAAAAGCAGACATGGAGGATGAGAAACCTCTGGGAACCAGAGAAAGAACCCTG
ACGTTTTGTTGCCTGTGGGCATTCAAGAACCACAAGACACACACCATGTACAAAAGGCCGGATACACAAACTATAGTCAA
GGTGCCATCTACTTTTGACTCGTTTGTGATTCCAAGCCTGTGGTCCTCCAGCCTATCCATAGGCATACGGCAAAGAATAA
AACTACTGTTAGGCCCAAAACTCTCGCGAGACCTCCCGTACTCTGGAGACCGAAACGAAGCGCGAGAAGCAGAGAAGGAA
GCCGAAGAGACCAAGGAAGCAGAATTGACACGGGAAGCACTGCCACCATTGGTGGGAAGCAACTGTGCTGATGACGTCGA
TCGGGTAGATGTGGAAGAGCTGACGTACCGCGCCGGAGCAGGGGTAGTGGAGACACCCAGAAATGCGCTCAAAGTGACAC
CACAAGAGCGCGATCAGCTGATCGGCGCGTACCTGATCTTGTCTCCGCAAACAGTACTGAAGAGTGAAAAACTCACACCG
ATACATCCACTGGCGGAGCAAGTGACAATCATGACGCACTCAGGAAGATCAGGCAGATACCCGGTTGACCGCTACGACGG
ACGAGTGTTGGTCCCGACGGGCGCAGCGATCCCCGTCAGCGAATTTCAAGCACTCAGTGAGAGTGCTACTATGGTCTACA
ACGAACGTGAGTTCATCAATCGCAAGTTGCACCATATAGCACTCTACGGCCCCGCCCTAAACACTGATGAGGAGAACTAT
GAAAAAGTCAGGGCAGAGAGAGCCGAAGCTGAATACGTGTTCGACGTTGACAAGAGGACGTGCGTGAAGAGAGAAGAAGC
ATCGGGCCTTGTACTAGTTGGCGATTTAATCAACCCACCCTTCCATGAGTTCGCGTATGAAGGACTGAAGATACGGCCCG
CAGCGCCTTTCCAAACTACGGTCATTGGCGTCTTCGGGGTACCTGGTTCCGGTAAGTCAGCCATAATCAAGAGTGTGGTG
ACTACGAGGGACCTGGTCGCCAGTGGGAAGAAGGAGAACTGCCAGGAGATAGTTAATGATGTCAAAAAGCAGAGAGGACT
GGATGTAACAGCCAGGACTGTTGACTCTATCCTGTTGAACGGGTGCAGAAGAGGAGTAGAGAATCTATACGTGGACGAAG
CATTTGCCTGTCATTCAGGTACACTGTTGGCCCTTATTGCCATGGTGAAACCAACTGGCAAGGTGATCCTATGCGGGGAC
CCAAAACAGTGTGGATTCTTTAACCTGATGCAGCTGAAGGTGAACTTCAACCACGATATCTGCACACAAGTGCTCCACAA
AAGCATATCCAGAAGATGCACCCTCCCGATTACGGCTATCGTCTCGACCCTACACTATCAGGGTAAGATGAGAACCACGA
ACTTATGTAGTGCACCCATCCAGATAGACACAACAGGTACCACTAAACCAGCCAAAGGAGACATCGTGTTAACGTGCTTC
CGCGGTTGGGTAAAGCAACTGCAGATAGACTATCGTGGACACGAAGTCATGACAGCAGCTGCATCACAAGGACTGACTAG
AAAAGGGGTATACGCCGTTAGGCAGAAAGTGAATGAAAACCCACTTTATGCCCCTACATCAGAACATGTCAACGTATTGC
TGACTAGAACCGAAAACCGGCTGGTGTGGAAAACACTGTCGGGAGACCCGTGGATAAAGGTGTTAACCAATATCCCCAAG
GGCGATTTCAGCGCTACGTTGGAGGAGTGGCAAGAGGAGCATGACAACATTATGAACGCCCTTCGCGAGAAGTCGACAGC
AGTAGACCCGTTCCAGAACAAAGCCAAAGTCTGCTGGGCAAAGTGCCTCGTGCAGGTCCTAGAAACAGCTGGGATACGCA
TGACGGCAGAGGAGTGGGATACAGTGTTGGCTTTCCGCGAAGATAGGGCGTACTCACCTGAAGTGGCTCTGAACGAGATC
TGTACCAAGTATTACGGCGTTGATTTAGACAGCGGATTGTTCTCTGCCCAATCGGTCTCATTGTACTATGAAAACAACCA
CTGGGACAATAGACCGGGCGGCCGGATGTATGGATTCAACCGCGAAGTCGCCCGTAAGTTCGAGCAACGCTACCCATTCC
TGAGAGGTAAGATGGACTCGGGGCTACAAGTTAATGTTCCGGAGAGAAAAGTACAGCCATTCAATGCTGAATGTAATATA
TTACCATCAAACAGGCGACTTCCGCACGCCCTCGTCACCAGCTACCAGCAGTGCCAGGGCGAGAGGGTAGAATGGCTTTT
GAAGAAGCTTCCAGGATACCATTTATTGCTGGTAAGCGAGTACAATCTGGCGCTGCCCCATAAAAGAGTATTTTGGATTG
CACCACCCCATGTGTCTGGTGCAGACCGTATTTATGATCTTGACCTAGGGTTACCCCTGAATGCAGGCCGTTACGACTTG
GTATTTGTGAACATACACACTGAGTACAGGACGCACCATTACCAACAGTGCGTCGACCATTCCATGAAGTTACAGATGTT
GGGCGGTGACTCCTTACACCTATTGAAGCCTGGCGGCTCACTGCTTATCCGTGCTTACGGGTACGCCGACAGAGTCAGCG
AAATGGTGGTCACTGCATTAGCTAGGAAGTTTTCCGCCTTTAGAGTCCTGAGACCAGCATGTGTAACAAGTAACACTGAA
GTCTTTCTGTTGTTTACCAATTTTGATAACGGCAGAAGGGCTGTGACTCTTCACCAGGCCAATCAGAGGCTTAGCTCCAT
GTTTGCATGCAACGGGCTGCACACAGCCGGATGCGCACCCTCATACCGTGTGCGCAGGACCGACATTTCCGGGCACGCCG
AGGAGGCGGTTGTCAATGCCGCCAATGCGAAAGGCACAGTCGGCGATGGGGTTTGCAGAGCGGTGGCGAGAAAATGGCCA
GACTCCTTCAAAGGTGCCGCGACTCCCGTGGGTACGGCCAAGTTGGTACAGGCCAACGGTATGAATGTCATCCATGCAGT
AGGCCCGAATTTCTCCACGGTGACCGAGGCAGAGGGCGACAGAGAGTTGGCCGCCGCATACCGTGCCGTGGCGGGCATCA
TCAATGCTAGTAACATTAAGAGTGTAGCCATCCCTCTGTTGTCGACGGGGGTGTTCTCCGGGGGTAAAGATAGAGTCATG
CAGTCACTAAATCACCTGTTTACCGCAATGGACACCACGGACGCTGACGTAGTCATCTATTGCCGCGACAAAGCCTGGGA
GAAGAAAATCCAGGAGGCTATTGATCGCCGCACCGCTGTGGAATTGGTTTCTGAAGACATCTCACTCGAGTCTGACTTGA
TACGGGTGCACCCGGATAGTTGCTTGGTAGGCAGAAAAGGTTACAGCGTAACAGATGGGAAGCTGCATTCGTACCTGGAA
GGTACCCGCTTTCATCAGACTGCGGTGGATATGGCTGAGATATCTACCTTGTGGCCGAAACTTCAGGACGCAAACGAACA
AATATGCTTGTATGCATTGGGTGAGAGTATGGACAGTATCAGAACGAAATGTCCCGTCGAGGACGCCGATTCGTCCACGC
CTCCGAAAACGGTTCCTTGTCTGTGTAGGTATGCTATGACTGCTGAGAGAGTGGCGAGGCTTCGGATGAACAACACTAAG
GCCATAATTGTGTGCTCTTCATTCCCCTTACCGAAGTACAGAATTGAAGGCGTCCAGAAGGTCAAGTGCGACCGAGTGCT
GATTTTTGACCAGACGGTGCCATCTCTGGTCAGTCCAAGGAAATACATACCAGCCGCCGCCCCCA---------------
---------------------TGCACGCAGATACCGTGAGCTTGGATTCTACAGTATCCACAGGATCCGCGTGGTCGTTC
CCATCCGAGGCCACGTATGAGACCATGGAAGTAGTGGCTGAGGTGCACCACTCGGAACCTCCAGTCCCGCCACCGCGCAG
GCGTCGTGCGCAGGTGACGATGCACCACCAGGAGCTGTTGGAAGTTTCTGACATGCACACCCCGATTGCGGCAAGGGTCG
AGATCCCAGTGTATGATACCGCCGTTGTAGTGGAGAGAGTGGCCATTCCCTGCACGAGTGAGTACGCAACCCCCATACCA
ACACCACGGGCAGCAAGGGTCGTACCCGTGCCGGCACCACGCATTCAGCGAGCGTCGACGTACAGGGTCTCTCCTACACC
CACGCCTCGCGCTCTGAGAGCCTCGGTATGCAGTGTGACCACTAGTGCTGGGGTAGAGTTCCCTTGGGCGCCTGAAGATC
TGGAGGTACTCACCGAGCCCGTGCATTGCGAAATGCGCGAGCCGGTTGAGTTACCGTGGGAGCCTGAGGACGTTGATGTC
CAGTTCGGAGATTTTGAAACGCCCGACAAAATCCAGTTCGGAGACATTGATTTCGACCAATTCTGACTAGGCAGAGCGGG
GGCGTACATCTTCTCGTCTGATATCGGACCGGGGCACTTACAACAGAAGTCAGTACGGCAACACGCACTACCGTGCGAAA
TGCTATACGCCCACGAGGAGGAAAGGACGTACCCCCCCGCACTGGATGAGGCTAGGGAGAAACTGCTGCAGGCAAAAATG
CAGATGGCACCTACGGAAGCAAACAAGAGTAGGTACCAATCAAGGAAGGTTGAAAACATGAAGGCAGTGATCATAGATAG
GCTGAAGGATGGAGCAAGAACCTACCTGGCAGAACAGTCAGAGAAGATCCCAACCTATGCTAGTAAGTACCCGCGGCCAG
TTTACTCGCCGTCGGTAGAGGATAGCTTGCAGAATCCCGAGGTCGCTGTGGCGGCCTGCAATGCCTTCCTGGAAGCCAAT
TACCCGACAGTGGCTAGTTACCAGATCACGGACGAGTACGATGCCTACTTGGATATGGTTGATGGGTCAGAGAGTTGCTT
AGACCGGGCGACCTTCTGCCCGGCAAAATTACGCTGCTACCCAAAGCATCATGCTTACCACCAACCGCAGGTTAGGAGTG
CGGTCCCATCACCGTTTCAAAACACCCTGCAGAATGTGCTAGCAGCAGCCACGAAGAGAAATTGCAATGTTACACAGATG
AGAGAACTACCTACTCTAGACTCAGCAGTGTTTAACGTGGAATGCTTCAAAAAATTTGCATGCAACGGAGAATACTGGCA
GGAATTCAAAGATAACCCAATAAGAATAACTACAGAGAATATAACAACTTATGTCACTAGGCTTAAGGGCCCTAAAGCAG
CGGCGCTGTTTGCGAAGACTCACAATTTAGTCCCGCTGCAAGAGGTGCCCATGGACCGGTTTGTGGTAGATATGAAGAGA
GACGTGAAAGTTACCCCTGGCACTAAACATACTGAGGAACGCCCAAAGGTGCAAGTCATCCAGGCCGCCGAGCCTTTAGC
TACAGCTTATTTATGTGGCATTCACAGGGAGTTGGTCCGCCGCCTGAAGGCCGTCCTGGCCCCGAACATACACACATTGT
TCGATATGTCGGCAGAAGACTTTGACGCCATCATAGCCGTACATTTCCAACCAGGTGACGCAGTTTTGGAAACGGACATA
GCCTCCTTTGATAAGAGCCAAGATGACTCTTTGGCGTTGACGGCACTGATGCTGTTGGAGGACCTCGGGGTTGACCAAGA
TCTACTAGACCTAATAGAGGCAGCGTTTGGGGAAATTACCAGCGTCCACCTGCCAACAGGTACGCGGTTCAAGTTTGGCG
CCATGATGAAGTCCGGAATGTTTCTGACACTATTTATAAATACCCTGTTAAACATTGTCATAGCATGCCGTGTACTGCGT
GAGAAGCTGACAAACTCCATCTGCGCCGCGTTCATCGGGGATGACAACATAGTGCACGGGGTAAGATCTGACCCGTTGAT
GGCTGAGCGGTGCGCCAGCTGGGTTAATATGGAGGTAAAGATAATTGACGCTACCATGTGCGAGAAACCACCATATTTCT
GCGGCGGGTTTATACTGTATGACAATGTCACCGGCTCGGCGTGCCGTGTGGCCGACCCTCTGAAAAGGTTATTTAAATTA
GGCAAACCTTTACCCGCCGGAGACACCCAAGATGAAGATCGTAGGCGTGCATTGAAGGATGAGACGGATAGGTGGGCACG
AGTAGGGTTGAAGTCTGAACTGGAAATAGCACTAAGTTCCCGGTATGAGGTGAACGGGACCGGCAACATAGTGCGAGCAA
TGGCCACACTGGCCAAGAGCTTGAAGAACTTTAAAAAATTGCGTGGACCCATTGTACACCTCTACGGCGGTCCTAAATAG
ATGCAGAGACACCCCTTCATCTAATATAGCTCACAACAGTAAACATGAATTACATACCAACCCAGACTTTTTACGGACGC
CGTTGGCGGCCTCGCCCGGCGTTCCGTCCATGGCAGGTGCCGATGCAGCCGACACCTACTATGGTTACACCCATGCTGCA
AGCACCGGACCTACAGGCCCAACAGATGCAACAACTGATCAGCGCAGTCTCTGCACTAACCACCAAACAGAATGTAAAAG
CACCAAAAGGGCAACGGAAACAGAAACAGCAGAAACCAAAGGAAAAGAAGGAAAAACAGAAGAAAAAGCCGACGCAAAAG
AAGAAGCAGCAGCAGAAACCAAAACCACAGGCTAAGAAGAAGAAACCAGGGAGAAGAGAAAGAATGTGCATGAAGATCGA
GAATGACTGCATATTCGAGGTCAAACTGGACGGCAAGGTTACCGGTTATGCGTGCCTAGTCGGAGATAAAGTTATGAAGC
CGGCTCATGTTAAAGGCACAATTGACAACCCAGACCTTGCGAAGCTGACTTACAAGAAATCCAGTAAGTATGACCTCGAA
TGCGCCCAGATCCCAGTGCACATGAAGTCCGACGCCTCCAAGTACACACATGAAAAGCCAGAAGGTCATTACAACTGGCA
CCATGGAGCAGTGCAGTACAGCGGAGGAAGGTTTACCATCCCCACAGGCGCCGGCAAACCAGGAGATAGCGGTAGGCCTA
TTTTTGACAACAAAGGGCGGGTGGTGGCCATCGTGTTAGGCGGGGCCAACGAAGGTGCCCGCACTGCGCTGTCTGTGGTG
ACGTGGACAAAAGACATGGTCACTCGGGTAACGCCAGAAGGAACCGAAGAGTGGTCTGCCGCGCTGATGATGTGTATCCT
TGCCAACACCTCTTTCCCATGCTCGTCACCCCCCTGCTACCCCTGCTGCTACGAAAAACAGCCAGAACAGACATTACGGA
TGTTGGAAGACAACGTGAATAGACCTGGGTACTATGAGTTACTGGAAGCGTCCATGACATGCAGAAACGGATCACGCCAC
CGCCGCAGTGTAACAGAGCACTTCAATGTGTATAAGGCTACTAGACCGTACTTAGCGCACTGCGCTGACTGCGGGGACGG
GTACTTCTGCTATAGCCCGGTTGCTATCGAGAAGATCCGAGATGAGGCGTCTGATGGCATGCTCAAGATCCAAGTCTCCG
CCCAAATAGGTCTGGACAAGGCAGGTACCCACGCCCACACGAAGATGCGATATATGGCTGGTCATGATGTTCAGGAATCC
AAGAGAGATTCCTTGAGGGTGTATACGTCCGCAGCGTGCTCTATACGAGGGACGATGGGACACTTCATCGTCGCACACTG
TCCACCAGGCGACTACCTCAAGGTTTCGTTCGAGGACGCAGATTCACACGTGAAGGCATGCAAGGTCCAATACAAGCACG
ACCCATTGCCGGTGGGTAGAGAGAAGTTCGTGGTCAGACCACACTTCGGCGTAGAGCTGCCATGCACCTCATACCAGCTG
ACAACGGCTCCCACCGACGAGGAGATCGACATGCATACACCGCCAGATATACCGGATCGCACCCTGCTATCACAGACGGC
GGGCAACGTCAAAATAACAGCAGGCGGCAGGACTATCAGGTACAATTGTACCTGCGGCCGTGACAACGTAGGCACTACCA
GTACTGACAAGACCATCAACACGTGCAAGATCGACCAATGCCATGCTGCCGTTACCAGCCATGACAAATGGCAATTTACC
TCTCCATTTGTTCCCAGGGCTGATCAGACAGCCAGGAAAGGCAAAGTGCATGTCCCATTCCCTTTGACTAACGTCACCTG
CCGAGTGCCGTTGGCACGAGCGCCGGATGTCACCTATGGTAAGAAGGAGGTGACCCTGAGACTACACCCAGATCATCCGA
CGCTCTTCTCCTATAGGAGTTTAGGAGCCGTACCGCACCCGTATGAGGAGTGGGTTGACAAGTTCTCTGAGCGCATCATC
CCAGTGACGGAAGAAGGGATTGAGTACCAGTGGGGCAACAACCCGCCGGTCCGCCTGTGGGCGCAACTGACGACCGAGGG
TAAACCCCATGGCTGGCCACATGAAATCATTCAGTACTATTATGGACTGTACCCCGCCGCCACTATTGCCGCAGTATCCG
GGGCGAGTCTGATGGCCCTCCTAACTCTAGCGGCCACATGCTGCATGCTGGCCACCGCGAGGAGAAAGTGCCTAACACCG
TACGCCTTGACGCCAGGAGCGGTGGTACCGTTGACATTGGGGCTGCTTTGCTGCGCACCGAGGGCGAACGCAGCATCATT
CGCTGAGACTATGGCCTATCTGTGGGACGAGAACAAAACCCTCTTCTGGATGGAATTCGCGGCCCCGGCCGCTGCGCTTG
CTTTGCTGGCATGCTGTATCAAAAGCCTGATCTGCTGTTGTAAGCCATTTTCTTTTTTAGTGTTACTGAGCCTGGGAGCC
TCCGCAAAAGCTTACGAGCACACAGCCACAATTCCGAACGTGGTGGGGTTCCCGTATAAGGCTCACATTGAAAGGAATGG
CTTCTCGCCCATGACCCTGCAGCTTGAAGTGGTGGAGACAAGCTTGGAACCCACACTTAACCTGGAGTACATTACCTGCG
AATACAAGACGGTGGTCCCTTCGCCATTTATCAAATGTTGCGGAACATCAGAATGCTCATCTAAAGAGCAGCCAGACTAC
CAATGCAAGGTGTACACGGGTGTATACCCTTTCATGTGGGGTGGAGCCTACTGTTTCTGCGACTCCGAGAACACGCAGCT
TAGCGAGGCCTATGTCGACAGGTCAGACGTTTGCAAACATGATCACGCACTGGCCTATAAGGCACACACGGCCTCTCTAA
AAGCAACGATCAGGATCAGCTACGGCACCATCAACCAGACCACCGAGGCCTTCGTCAATGGAGAACATGCGGTCAACGTG
GGCGGAAGCAAGTTCATCTTTGGACCGATCTCAACAGCTTGGTCACCGTTCGACAATAAAATTGTCGTGTATAAAGATGG
TGTCTACAACCAGGACTTCCCACCCTACGGATCAGGCCAGCCGGGTAGATTCGGAGACATTCAGAGCAGGACAGTGGAGA
GCAAAGACTTGTATGCCAATACGGCCCTAAAACTCTCAAGACCATCACCCGGGGTTGTGCATGTGCCATACACGCAGACA
CCATCCGGATTTAAGTATTGGCTGAAGGAGAAAGGATCTTCATTGAATACAAAGGCCCCTTTTGGCTGCAAGATAAAGAC
CAATCCAGTCAGAGCTATGGATTGTGCAGTTGGCAGTATACCTGTGTCGATGGACATACCTGACAGTGCATTCACACGAG
TGGTAGATGCCCCGGCTGTAACAGACCTGAGCTGCCAGGTAGCTGTCTGTACACACTCCTCCGATTTCGGAGGTGTTGCC
ACATTGTCTTACAAGACGGACAAACCCGGCAAGTGCGCCGTTCACTCACATTCCAACGTCGCAACGTTGCAAGAGGCGAC
GGTGGATGTCAAGGAGGACGGCAAGGTCACAGTGCACTTTTCTACGGCGTCCGCCTCCCCGGCATTCAAAGTGTCCGTCT
GTGACGCAAAAACAACGTGCACGGCGGCGTGCGAGCCTCCGAAAGACCACATCGTCCCTTATGGGGCGAGCCATAACAAC
CAGGTCTTTCCGGACATGTCAGGAACTGCGATGACGTGGGTACAGAGGATGGCCAGTGGGTTAGGTGGGCTGGCCCTCAT
CGCGGTGGTTGTGCTGGTCTTAGTAACCTGCATAACAATGCGTCGGTAAGTTTTAGCTCAAAGGG-CATATAAATCCCAG
AATAGTAACAAAACAC
>MN038271.1 |Ross River virus strain SW29862, partial genome
AAGGCCCTTCAGAAAGCATTCCCGGCTTTTGAGGTTGAATCACAGCAGGTCACACCTAATGACCATGCTAATGCCAGAGC
TTTTTCGCATCTGGCCACAAAGTTAATTGAACAAGAGGTTCCAGCCAACATCACCATCCTGGACGTGGGCAGTGCGCCCG
CAAGGAGGTTGATGTCTGACCACAGCTACCATTGCATTTGTCCCATGAAGAGTGCGGAAGACCCAGAGAGATTAGCAAAC
TACGCCCGGAAACTGGCAAAAGCAGCAGGGGAAGTGCTAGACAAAAATGTGTCCGGTAAGATCACGGACCTGCAGGACGT
CATGGCAACCCCCGATCTGGAATCTCCAACGTTTTGTCTCCACACCGACGAGACGTGTCGCACTAGAGCTGAAGTAGCTG
TGTACCAGGACGTGTACGCGGTACACGCACCGACCTCGCTTTATCATCAAGCGATGAAAGGGGTCAGGACAGTATATTGG
ATAGGATTCGATACCACCCCATTCATGTTTGAGGTCTTGGCTGGCGCATACCCAACGTATTCCACGAATTGGGCGGACGA
ACAGGTCCTGCAGGCACGTAACATCGGCCTATGTGCGACCAGTCTTAGCGAAGGACATCGAGGAAAAATCTCTATTATGA
GGAAGAAGCGCCTAAGGCCGAGCGACAGGGTCATGTTCTCGGTTGGGTCAACGCTATATACAGAAAGTAGACGCCTCCTT
AAGAGTTGGCATCTTCCCTCCGTGTTCCACCTGAAAGGCAAGAATAGCTTTACTTGCAGGTGCGATACAATAGTTTCATG
CGAGGGCTACGTTGTTAAAAAGATCACAATGAGCCCAGGGACGTACGGGAAGACGGTCGGATACGCCGTTACGCACCATG
CAGAAGGTTTCCTAATGTGCAAGGTGACGGACACTGTGCGCGGGGAGAGAGTATCATTCCCGGTATGCACTTATGTGCCT
GCAACCATTTGCGATCAGATGACAGGAATCCTGGCTACCGACGTCACACCCGAAGATGCGCAGAAGCTACTGGTGGGTTT
GAACCAACGTATAGTTGTGAATGGCAGAACCCAAAGGAACACCAACACAATGAAAAACTACCTATTGCCGGTAGTGGCCC
AAGCTTTCAGCAAGTGGGCACGAGAAGCAAAAGCAGACATGGAGGATGAGAAACCTCTGGGAACTAGAGAAAGAACCCTG
ACGTTTTGTTGCCTGTGGGCATTCAAGAACCACAAGACACACACCATGTACAAAAGGCCGGATACACAAACTATAGTCAA
GGTGCCATCTACTTTTGACTCGTTTGTGATTCCAAGCCTGTGGTCCGCCAGCCTATCCATAGGCATACGGCAAAGAATAA
AACTACTGTTAGGCCCAAAACTCTCGCGAGACCTCCCGTACTCTGGAGACCGAAACGAAGCGCGAGAAGCAGAGAAGGAA
GCCGAAGAGACCAAGGAAGCAGAATTGACACGGGAAGCACTGCCACCATTGGTGGGAAGCAACTGTGCTGATGACGTCGA
TCGGGTAGATGTGGAAGAGCTGACGTACCGCGCCGGAGCAGGGGTAGTGGAGACACCCAGAAATGCGCTCAAAGTGACAC
CACAAGAGCGCGATCAGCTGATCGGCGCGTACCTGATCTTGTCTCCGCAAACAGTACTGAAGAGTGAAAAACTCACACCG
ATACATCCACTGGCGGAGCAAGTGACAATCATGACGCACTCAGGAAGATCAGGCAGATACCCGGTTGACCGCTACGACGG
ACGAGTGTTGGTCCCGACGGGCGCAGCGATCCCCGTCAGCGAATTTCAAGCACTCAGTGAGAGTGCTACTATGGTCTACA
ACGAACGTGAGTTCATCAATCGCAAGTTGCACCATATAGCACTCTACGGCCCCGCCCTAAACACTGATGAGGAGAACTAT
GAAAAAGTCAGGGCAGAGAGAGCCGAAGCTGAATACGTGTTCGACGTTGACAAGAGGACGTGCGTGAAGAGAGAAGAAGC
ATCGGGCCTTGTACTAGTTGGCGATTTAATCAACCCACCCTTCCATGAGTTCGCGTACGAAGGACTGAAGATACGGCCCG
CAGCGCCTTTCCAAACTACGGTCATTGGCGTCTTCGGGGTACCTGGTTCCGGTAAGTCAGCCATAATCAAGAGTGTGGTG
ACTACGAGGGACCTGGTCGCCAGTGGGAAGAAGGAGAACTGCCAGGAGATAGTTAATGATGTCAAAAAGCAGAGAGGACT
GGATGTAACAGCCAGGACTGTTGACTCTATCCTGTTGAACGGGTGCAGAAGAGGAGTAGAGAATCTATACGTGGACGAAG
CATTTGCCTGTCATTCAGGTACACTGTTGGCCCTTATTGCCATGGTGAAACCAACTGGCAAGGTGATCCTATGCGGGGAC
CCAAAACAGTGTGGATTCTTTAACCTGATGCAGCTGAAGGTGAACTTCAACCACGATATCTGCACACAAGTGCTCCACAA
AAGCATATCCAGAAGATGCACCCTCCCGATTACGGCTATCGTCTCGACCCTACACTATCAGGGTAAGATGAGAACCACGA
ACTTATGTAGTGCACCCATCCAGATAGACACAACAGGTACCACCAAACCAGCCAAAGGAGACATCGTGTTAACGTGCTTC
CGCGGTTGGGTAAAGCAACTGCAGATAGACTATCGTGGACACGAAGTCATGACAGCAGCTGCATCACAAGGACTGACTAG
AAAAGGGGTATACGCCGTTAGGCAGAAAGTGAATGAAAACCCACTTTATGCCCCTACATCAGAACATGTCAACGTATTGC
TGACTAGAACCGAAAACCGGCTGGTGTGGAAAACACTGTCGGGAGACCCGTGGATAAAGGTGTTAACCAATATCCCCAAG
GGCGATTTCAGCGCTACGTTGGAGGAGTGGCAAGAGGAGCATGACAACATTATGAACGCCCTTCGCGAGAAGTCGACAGC
AGTAGACCCGTTCCAGAACAAAGCCAAAGTCTGCTGGGCAAAGTGCCTCGTGCAGGTCCTAGAAACAGCTGGGATACGCA
TGACGGCAGAGGAGTGGGATACAGTGTTGGCTTTCCGCGAAGATAGGGCGTACTCACCTGAAGTGGCTCTGAACGAGATC
TGTACCAAGTATTACGGCGTTGATTTAGACAGCGGATTGTTCTCCGCCCAATCGGTCTCATTGTACTATGAAAACAACCA
CTGGGACAATAGACCGGGCGGCCGGATGTATGGATTCAACCGCGAAGTCGCCCGTAAGTTCGAGCAACGCTACCCATTCC
TGAGAGGTAAGATGGACTCGGGGCTACAAGTTAATGTTCCGGAGAGAAAAGTACAGCCATTCAATGCTGAATGTAATATA
TTACCATCAAACAGGCGACTTCCGCACGCCCTCGTCACCAGCTACCAGCAGTGCCAGGGCGAGAGGGTAGAATGGCTTTT
GAAGAAGCTTCCAGGATACCATTTATTGCTGGTAAGCGAGTACAATCTGGCGCTGCCCCATAAAAGAGTATTTTGGATTG
CACCACCCCATGTGTCTGGTGCAGACCGTATTTATGATCTTGACCTAGGGTTACCCCTGAATGCAGGCCGTTACGACTTG
GTATTTGTGAACATACACACTGAGTACAGGACGCACCATTACCAACAGTGCGTCGACCATTCCATGAAGTTACAGATGTT
GGGCGGTGACTCCTTACACCTATTGAAGCCTGGCGGCTCACTGCTTATCCGTGCTTACGGGTACGCCGACAGAGTCAGCG
AAATGGTGGTCACTGCATTAGCTAGGAAGTTTTCCGCCTTTAGAGTCCTGAGACCAGCATGTGTAACAAGTAACACTGAA
GTCTTTCTGTTGTTTACCAATTTTGATAACGGCAGAAGGGCTGTGACTCTTCACCAGGCCAATCAGAGGCTTAGCTCCAT
GTTTGCATGCAACGGGCTGCACACAGCCGGATGCGCACCCTCATACCGTGTGCGCAGGACCGACATTTCCGGGCACGCCG
AGGAGGCGGTTGTCAATGCCGCCAATGCGAAAGGCACAGTCGGCGATGGGGTTTGCAGAGCGGTGGCGAGAAAATGGCCA
GACTCCTTCAAAGGTGCCGCGACTCCCGTGGGTACGGCCAAGTTGGTACAGGCCAACGGTATGAATGTCATCCATGCAGT
AGGCCCGAATTTCTCCACGGTGACCGAGGCAGAGGGCGACAGAGAGTTGGCCGCCGCATACCGTGCCGTGGCGGGCATCA
TCAATGCTAGTAACATTAAGAGTGTAGCCATCCCTCTGTTGTCGACGGGGGTGTTCTCCGGGGGTAAAGATAGAGTCATG
CAGTCACTAAATCACCTGTTTACCGCAATGGACACCACGGACGCTGACGTAGTCATCTATTGCCGCGACAAAGCCTGGGA
GAAGAAAATCCAGGAGGCTATTGATCGCCGCACCGCTGTGGAATTGGTTTCTGAAGACATCTCACTCGAGTCTGACTTGA
TACGGGTGCACCCGGATAGTTGCTTGGTAGGCAGAAAAGGTTACAGCGTAACAGATGGGAAGCTGCATTCGTACCTGGAA
GGTACCCGCTTTCATCAGACTGCGGTGGATATGGCTGAGATATCTACCTTGTGGCCGAAACTTCAGGACGCAAACGAACA
AATATGCTTGTATGCATTGGGTGAGAGTATGGACAGTATCAGAACGAAATGTCCCGTCGAGGACGCCGATTCGTCCACGC
CTCCGAAAACGGTTCCTTGTCTGTGTAGGTATGCTATGACTGCTGAGAGAGTGGCGAGGCTTCGGATGAACAACACTAAG
GCCATAATTGTGTGCTCTTCATTCCCCTTACCGAAGTACAGAATTGAAGGCGTCCAGAAGGTCAAGTGCGACCGAGTGCT
GATTTTTGACCAGACGGTGCCATCTCTGGTCAGTCCAAGGAAATACATACCAGCCGCCGCCCCCA---------------
---------------------TGCACGCAGATACCGTGAGCTTGGATTCTACAGTATCCACAGGATCCGCGTGGTCGTTC
CCATCCGAGGCCACGTATGAGACCATGGAAGTAGTGGCTGAGGTGCACCACTCGGAACCTCCAGTCCCGCCACCGCGCAG
GCGTCGTGCGCAGGTGACGATGCACCACCAGGAGCTGTTGGAAGTTTCTGACATGCACACCCCGATTGCGGCAAGGGTCG
AGATCCCAGTGTATGA----------------------------------------------------------------
-----------------GGTCGTACCCGTGCCGGCACCACGCATTCAGCGAGCGTCGACGTACAGGGTCTCTCCTACACC
CACGCCTCGCGCTCTGAGAGCCTCGGTATGCAGTGTGACCACTAGTGCTGGGGTAGAGTTCCCTTGGGCGCCTGAAGATC
TGGAGGTACTCACCGAGCCCGTGCATTGCGAAATGCGCGAGCCGGTTGAGTTACCGTGGGAGCCTGAGGACGTTGATGTC
CAGTTCGGAGATTTTGAAACGCCCGACAAAATCCAGTTCGGAGACATTGATTTCGACCAATTCTGACTAGGCAGAGCGGG
GGCGTACATCTTCTCGTCTGATATCGGACCGGGGCACTTACAACAGAAGTCAGTACGGCAACACGCACTACCGTGCGAAA
TGCTATACGCCCACGAGGAGGAAAGGACGTACCCCCCCGCACTGGATGAGGCTAGGGAGAAACTGCTGCAGGCAAAAATG
CAGATGGCACCTACGGAAGCAAACAAGAGTAGGTACCAATCAAGGAAAGTTGAAAACATGAAGGCAGTGATCATAGATAG
GCTGAAGGATGGAGCAAGAACCTACCTGGCAGAACAGTCAGAGAAGATCCCAACCTATGCTAGTAAGTACCCGCGGCCAG
TTTACTCGCCGTCGGTAGAGGATAGCTTGCAGAATCCCGAGGTCGCTGTGGCGGCCTGCAATGCCTTCCTGGAAGCCAAT
TACCCGACAGTGGCTAGTTACCAGATCACGGACGAGTACGATGCCTACTTGGATATGGTTGATGGGTCAGAGAGTTGCTT
AGACCGGGCGACCTTCTGCCCGGCAAAATTACGCTGCTACCCAAAGCATCATGCTTACCACCAACCGCAGGTCAGGAGTG
CGGTCCCATCACCGTTTCAAAACACCCTGCAGAATGTGCTAGCAGCAGCCACGAAGAGAAATTGCAATGTTACACAGATG
AGAGAACTACCTACTCTAGACTCAGCAGTGTTTAACGTGGAATGCTTCAAAAAATTTGCATGCAACGGAGAATACTGGCA
GGAATTCAAAGATAACCCAATAAGAATAACTACAGAGAATATAACAACTTATGTCACTAGGCTTAAGGGCCCTAAAGCAG
CGGCGCTGTTTGCGAAGACTCACAATTTAGTCCCGCTGCAAGAGGTGCCCATGGACCGGTTTGTGGTAGATATGAAGAGA
GACGTGAAAGTTACCCCTGGCACTAAACATACTGAGGAACGCCCAAAGGTGCAAGTCATCCAGGCCGCCGAGCCTTTAGC
TACAGCTTATTTATGTGGCATTCACAGGGAGTTGGTCCGCCGCCTGAAGGCCGTCCTGGCCCCGAACATACACACATTGT
TCGATATGTCGGCAGAAGACTTTGACGCCATCATAGCCGTACATTTCCAACCAGGTGACGCAGTTTTGGAAACGGACATA
GCCTCCTTTGATAAGAGCCAAGATGACTCTTTGGCGTTGACGGCACTGATGCTGTTGGAGGACCTCGGGGTTGACCAAGA
TCTACTAGACCTAATAGAGGCAGCGTTTGGGGAAATTACCAGCGTCCACCTGCCAACAGGTACGCGGTTCAAGTTTGGCG
CCATGATGAAGTCCGGAATGTTTCTGACACTATTTATAAATACCCTGTTAAACATTGTCATAGCATGCCGTGTACTGCGT
GAGAAGCTGACAAACTCCATCTGCGCCGCGTTCATCGGGGATGACAACATAGTGCACGGGGTAAGATCTGACCCGTTGAT
GGCTGAGCGGTGCGCCAGCTGGGTTAATATGGAGGTAAAGATAATTGACGCTACCATGTGCGAGAAACCACCATATTTCT
GCGGCGGGTTTATACTGTATGACAATGTCACCGGCTCGGCGTGCCGTGTGGCCGACCCTCTGAAAAGGTTATTTAAATTA
GGCAAACCTTTACCCGCCGGAGACACCCAAGATGAAGATCGTAGGCGTGCATTGAAGGATGAGACGGATAGGTGGGCACG
AGTAGGGTTGAAGTCTGAACTGGAAATAGCACTAAGTTCCCGGTATGAGGTGAACGGGACCGGCAACATAGTGCGAGCAA
TGGCCACACTGGCCAAGAGCTTGAAGAACTTTAAAAAATTGCGTGGACCCATTGTACACCTCTACGGCGGTCCTAAATAG
ATGCAGAGACACCCCTTCATCTAATATAGCTCACAACAGTAAACATGAATTACATACCAACCCAGACTTTTTACGGACGC
CGTTGGCGGCCTCGCCCGGCGTTCCGTCCATGGCAGGTGCCGATGCAGCCGACACCTACTATGGTTACACCCATGCTGCA
AGCACCGGACCTACAGGCCCAACAGATGCAACAACTGATCAGCGCAGTCTCTGCACTAACCACCAAACAGAATGTAAAAG
CACCAAAAGGGCAACGGAAACAGAAACAGCAGAAACCAAAGGAAAAGAAGGAAAAACAGAAGAAAAAGCCGACGCAAAAG
AAGAAGCAGCAGCAGAAACCAAAACCACAGGCTAAGAAGAAGAAACCAGGGAGAAGAGAAAGAATGTGCATGAAGATCGA
GAATGACTGCATATTCGAGGTCAAACTGGACGGCAAGGTTACCGGTTATGCGTGCCTAGTCGGAGATAAAGTTATGAAGC
CGGCTCATGTTAAAGGCACAATTGACAACCCAGACCTTGCGAAGCTGACTTACAAGAAATCCAGTAAGTATGACCTCGAA
TGCGCCCAGATCCCAGTGCACATGAAGTCCGACGCCTCCAAGTACACACATGAAAAGCCAGAAGGTCATTACAACTGGCA
CCATGGAGCAGTGCAGTACAGTGGAGGAAGGTTTACCATCCCCACAGGCGCCGGCAAACCAGGAGATAGCGGTAGGCCTA
TTTTTGACAACAAAGGGCGGGTGGTGGCCATCGTGTTAGGCGGGGCCAACGAAGGTGCCCGCACTGCGCTGTCTGTGGTG
ACGTGGACAAAAGACATGGTCACTCGGGTAACGCCAGAAGGAACCGAAGAGTGGTCTGCCGCGCTGATGATGTGTATCCT
TGCCAACACCTCTTTCCCATGTTCGTCACCCCCCTGCTACCCCTGCTGCTACGAAAAACAGCCAGAACAGACATTACGGA
TGTTGGAAGACAACGTGAATAGACCTGGGTACTATGAGTTACTGGAAGCGTCCATGACATGCAGAAACGGATCACGCCAC
CGCCGCAGTGTAACAGAGCACTTCAATGTGTATAAGGCTACTAGACCGTACTTAGCGCACTGCGCTGACTGCGGGGACGG
GTACTTCTGCTATAGCCCGGTTGCTATCGAGAAGATCCGAGATGAGGCGTCTGATGGCATGCTCAAGATCCAAGTCTCCG
CCCAAATAGGTCTGGACAAGGCAGGTACCCACGCCCACACGAAGATGCGATATATGGCTGGTCATGATGTTCAGGAATCC
AAGAGAGATTCCTTGAGGGTGTATACGTCCGCAGCGTGCTCTATACGAGGGACGATGGGACACTTCATCGTCGCACACTG
TCCACCAGGCGACTACCTCAAGGTTTCGTTCGAGGACGCAGATTCACACGTGAAGGCATGCAAGGTCCAATACAAGCACG
ACCCATTGCCGGTGGGTAGAGAGAAGTTCGTGGTCAGACCACACTTCGGCGTAGAGCTGCCATGCACCTCATACCAGCTG
ACAACGGCTCCCACCGACGAGGAGATCGACATGCATACACCGCCAGATATACCGGATCGCACCCTGCTATCACAGACGGC
GGGCAACGTCAAAATAACAGCAGGCGGCAGGACTATCAGGTACAATTGTACCTGCGGCCGTGACAACGTAGGCACTACCA
GTACTGACAAGACCATCAACACGTGCAAGATCGACCAATGCCATGCTGCCGTTACCAGCCATGACAAATGGCAATTTACC
TCTCCATTTGTTCCCAGGGCTGACCAGACAGCCAGGAAAGGCAAAGTGCATGTCCCATTCCCTTTGACTAACGTCACCTG
CCGAGTGCCGTTGGCACGAGCGCCGGATGTCACCTATGGTAAGAAGGAGGTGACCCTGAGACTACACCCAGATCATCCGA
CGCTCTTCTCCTATAGGAGTTTAGGAGCCGTACCGCACCCGTATGAGGAGTGGGTTGACAAGTTCTCTGAGCGCATCATC
CCAGTGACGGAAGAAGGGATTGAGTACCAGTGGGGCAACAACCCGCCGGTCCGCCTGTGGGCGCAACTGACGACCGAGGG
TAAACCCCATGGCTGGCCACATGAAATCATTCAGTACTATTATGGACTGTACCCCGCCGCCACTATTGCCGCAGTATCCG
GGGCGAGTCTGATGGCCCTCCTAACTCTAGCGGCCACATGCTGCATGCTGGCCACCGCGAGGAGAAAGTGCCTAACACCG
TACGCCTTGACGCCGGGAGCGGTGGTACCGTTGACATTGGGGCTGCTTTGCTGCGCACCGAGGGCGAACGCAGCATCATT
CGCTGAGACTATGGCCTATCTGTGGGACGAGAACAAAACCCTCTTCTGGATGGAATTCGCGGCCCCGGCCGCTGCGCTTG
CTTTGCTGGCATGCTGTATCAAAAGCCTGATCTGCTGTTGTAAGCCATTTTCTTTTTTAGTGTTACTGAGCCTGGGAGCC
TCCGCAAAAGCTTACGAGCACACAGCCACAATTCCGAACGTGGTGGGGTTCCCGTATAAGGCTCACATTGAAAGGAATGG
TTTCTCGCCCATGACCCTGCAGCTTGAAGTGGTGGAGACAAGCTTGGAACCCACACTTAACCTGGAGTACATTACCTGCG
AATACAAGACGGTGGTCCCTTCGCCATTTATCAAATGTTGCGGAACATCAGAATGCTCATCTAAAGAGCAGCCAGACTAC
CAATGCAAGGTGTACACGGGTGTATACCCTTTCATGTGGGGTGGAGCCTACTGTTTCTGCGACTCCGAGAACACGCAGCT
TAGCGAGGCCTATGTCGACAGGTCAGACGTTTGCAAACATGATCACGCACTGGCCTATAAGGCACACACGGCCTCTCTAA
AAGCAACGATCAGGATCAGCTACGGCACCATCAACCAGACCACCGAGGCCTTCGTCAATGGAGAACATGCGGTCAACGTG
GGCGGAAGCAAGTTCATCTTTGGACCGATCTCAACAGCTTGGTCACCGTTCGACAATAAAATTGTCGTGTATAAAGATGA
TGTCTACAACCAGGACTTCCCACCCTACGGATCAGGCCAGCCGGGTAGATTCGGAGACATTCAGAGCAGGACAGTGGAGA
GCAAAGACTTGTATGCCAATACGGCCCTAAAACTCTCAAGACCATCACCCGGGGTTGTGCATGTGCCATACACGCAGACA
CCATCCGGATTTAAGTATTGGCTGAAGGAGAAAGGATCTTCATTGAATACAAAGGCCCCTTTTGGCTGCAAGATAAAGAC
CAATCCAGTCAGAGCTATGGATTGTGCAGTTGGCAGTATACCTGTGTCGATGGACATACCTGACAGTGCATTCACACGAG
TGGTAGATGCCCCGGCTGTAACAGACCTGAGCTGCCAGGTAGCTGTCTGTACACACTCCTCCGATTTCGGAGGTGTTGCC
ACATTGTCTTACAAGACGGACAAACCCGGCAAGTGCGCCGTTCACTCACATTCCAACGTCGCAACGTTGCAAGAGGCGAC
GGTGGATGTCAAGGAGGACGGCAAGGTCACAGTGCACTTTTCTACGGCGTCCGCCTCCCCGGCATTCAAAGTGTCCGTCT
GTGACGCAAAAACAACGTGCACGGCGGCGTGCGAGCCTCCGAAAGACCACATCGTCCCTTATGGGGCGAGCCATAACAAC
CAGGTCTTTCCGGACATGTCAGGAACTGCGATGACGTGGGTACAGAGGATGGCCAGTGGGTTAGGTGGGCTGGCCCTCAT
CGCGGTGGTTGTGCTGGTCTTAGTAACCTGCATAACAATGCGTCGGTAAGTTTTAGCTCAAA-GGGCATATAAATCCCAG
AATAGTAACAAAACAC
>MN038272.1 |Ross River virus strain SW38788, partial genome
AAGGCCCTTCAGAAAGCATTCCCGGCTTTTGAGGTTGAATCACAGCAGGTCACACCTAATGACCATGCTAATGCCAGAGC
TTTTTCGCATCTGGCCACAAAGTTAATTGAACAAGAGGTTCCAGCCAACATCACCATCCTGGACGTGGGCAGTGCGCCCG
CAAGGAGGTTGATGTCTGACCACAGCTACCATTGCATTTGTCCCATGAAGAGTGCGGAAGACCCAGAGAGATTAGCAAAC
TACGCCCGGAAACTGGCAAAAGCAGCAGGGGAAGTGCTAGACAAAAATGTGTCCGGTAAGATCACGGACCTGCAGGACGT
CATGGCAACCCCCGATCTGGAATCTCCAACGTTTTGTCTCCACACCGACGAGACGTGTCGCACTAGAGCTGAAGTAGCTG
TGTACCAGGACGTGTACGCGGTACACGCACCGACCTCGCTTTATCATCAAGCGATGAAAGGGGTCAGGACAGTATATTGG
ATAGGATTCGATACCACCCCATTCATGTTTGAGGTCTTGGCTGGCGCATACCCAACGTATTCCACGAATTGGGCGGACGA
ACAGGTCCTGCAGGCACGTAACATCGGCCTATGTGCGACCAGTCTTAGCGAAGGACATCGAGGAAAAATCTCTATTATGA
GGAAGAAGCGCCTAAGGCCGAGCGACAGGGTCATGTTCTCGGTTGGGTCAACGCTATATATAGAAAGTAGACGCCTCCTT
AAGAGTTGGCATCTTCCCTCCGTGTTCCACCTGAAAGGCAAGAATAGCTTTACTTGCAGGTGCGATACAATAGTTTCATG
CGAGGGCTACGTTGTTAAAAAGATCACAATGAGCCCAGGGACGTACGGGAAGACGGTCGGATACGCCGTTACGCACCATG
CAGAAGGTTTCCTAATGTGCAAGGTGACGGACACTGTGCGCGGGGAGAGAGTATCATTCCCGGTATGCACTTATGTGCCT
GCAACCATTTGCGATCAGATGACAGGAATCCTGGCTACCGACGTCACACCCGAAGATGCGCAGAAGCTACTGGTGGGTTT
GAACCAACGTATAGTTGTGAATGGCAGAACCCAAAGGAACACCAACACAATGAAAAACTACCTATTGCCGGTAGTGGCCC
AAGCTTTCAGCAAGTGGGCACGAGAAGCAAAAGCAGACATGGAGGATGAGAAACCTCTGGGAACTAGAGAAAGAACCCTG
ACGTTTTGTTGCCTGTGGGCATTCAAGAACCACAAGACACACACCATGTACAAAAGGCCGGATACACAAACTATAGTCAA
GGTGCCATCTACTTTTGACTCGTTTGTGATTCCAAGCCTGTGGTCCTCCAGCCTATCCATAGGCATACGGCAAAGAATAA
AACTACTGTTAGGCCCAAAACTCTCGCGAGACCTCCCGTACTCTGGAGACCGAAACGAAGCGCGAGAAGCAGAGAAGGAA
GCCGAAGAGACCAAGGAAGCAGAATTGACACGGGAAGCACTGCCACCATTGGTGGGAAGCAACTGTGCTGATGACGTCGA
TCGGGTAGATGTGGAAGAGCTGACGTACCGCGCCGGAGCAGGGGTAGTGGAGACACCCAGAAATGCGCTCAAAGTGACAC
CACAAGAGCGCGATCAGCTGATCGGCGCGTACCTGATCTTGTCTCCGCAAACAGTACTGAAGAGTGAAAAACTCACACCG
ATACATCCACTGGCGGAGCAAGTGACAATCATGACGCACTCAGGAAGATCAGGCAGATACCCGGTTGACCGCTACGACGG
ACGAGTGTTGGTCCCGACGGGCGCAGCGATCCCCGTCAGCGAATTTCAAGCACTCAGTGAGAGTGCTACTATGGTCTACA
ACGAACGTGAGTTCATCAATCGCAAGTTGCACCATATAGCACTCTACGGCCCCGCCCTAAACACTGATGAGGAGAACTAT
GAAAAAGTCAGGGCAGAGAGAGCCGAAGCTGAATACGTGTTCGACGTTGACAAGAGGACGTGCGTGAAGAGAGAAGAAGC
ATCGGGCCTTGTACTAGTTGGCGATTTAATCAACCCACCCTTCCATGAGTTCGCGTACGAAGGACTGAAGATACGGCCCG
CAGCGCCTTTCCAAACTACGGTCATTGGCGTCTTCGGGGTACCTGGTTCCGGTAAGTCAGCCATAATCAAGAGTGTGGTG
ACTACGAGGGACCTGGTCGCCAGTGGGAAGAAGGAGAACTGCCAGGAGATAGTTAATGATGTCAAAAAGCAGAGAGGACT
GGATGTAACAGCCAGGACTGTTGACTCTATCCTGTTGAACGGGTGCAGAAGAGGAGTAGAGAATCTATACGTGGACGAAG
CATTTGCCTGTCATTCAGGTACACTGTTGGCCCTTATTGCCATGGTGAAACCAACTGGCAAGGTGATCCTATGCGGGGAC
CCAAAACAGTGTGGATTCTTTAACCTGATGCAGCTGAAGGTGAACTTCAACCACGATATCTGCACACAAGTGCTCCACAA
AAGCATATCCAGAAGATGCACCCTCCCGATTACGGCTATCGTCTCGACCCTACACTATCAGGGTAAGATGAGAACCACGA
ACTTATGTAGTGCACCCATCCAGATAGACACAACAGGTACCACTAAACCAGCCAAAGGAGACATCGTGTTAACGTGCTTC
CGCGGTTGGGTAAAGCAACTGCAGATAGACTATCGTGGACACGAAGTCATGACAGCAGCTGCATCACAAGGACTGACTAG
AAAAGGGGTATACGCCGTTAGGCAGAAAGTGAATGAAAACCCACTTTATGCCCCTACATCAGAACATGTCAACGTATTGC
TGACTAGAACCGAAAACCGGCTGGTGTGGAAAACACTGTCGGGAGACCCGTGGATAAAGGTGTTAACCAATATCCCCAAG
GGCGATTTCAGCGCTACGTTGGAGGAGTGGCAAGAGGAGCATGACAACATTATGAACGCCCTTCGCGAGAAGTCGACAGC
AGTAGACCCGTTCCAGAACAAAGCCAAAGTCTGCTGGGCAAAGTGCCTCGTGCAGGTCCTAGAAACAGCTGGGATACGCA
TGACGGCAGAGGAGTGGGATACAGTGTTGGCTTTCCGCGAAGATAGGGCGTACTCACCTGAAGTGGCTCTGAACGAGATC
TGTACCAAGTATTACGGCGTTGATTTAGACAGCGGATTGTTCTCTGCCCAATCGGTCTCATTGTACTATGAAAACAACCA
CTGGGACAATAGACCGGGCGGCCGGATGTATGGATTCAACCGTGAAGTCGCCCGTAAGTTCGAGCAACGCTACCCATTCC
TGAGAGGTAAGATGGACTCGGGGCTACAAGTTAATGTTCCGGAGAGAAAAGTACAGCCATTCAATGCTGAATGTAATATA
TTACCATCAAACAGGCGACTTCCGCACGCCCTCGTCACCAGCTACCAGCAGTGCCAGGGCGAGAGGGTAGAATGGCTTTT
GAAGAAGCTTCCAGGATACCATTTATTGCTGGTAAGCGAGTACAATCTGGCGCTGCCCCATAAAAGAGTATTTTGGATTG
CACCACCCCATGTGTCTGGTGCAGACCGTATTTATGATCTTGACCTAGGGTTACCCCTGAATGCAGGCCGTTACGACTTG
GTATTTGTGAACATACACACTGAGTACAGGACGCACCATTACCAACAGTGCGTCGACCATTCCATGAAGTTACAGATGTT
GGGCGGTGACTCCTTACACCTATTGAAGCCTGGCGGCTCACTGCTTATCCGTGCTTACGGGTACGCCGACAGAGTCAGCG
AAATGGTGGTCACTGCATTAGCTAGGAAGTTTTCCGCCTTTAGAGTCCTGAGACCAGCATGTGTAACAAGTAACACTGAA
GTCTTTCTGTTGTTTACCAATTTTGATAACGGCAGAAGGGCTGTGACTCTTCACCAGGCCAATCAGAGGCTTAGCTCCAT
GTTTGCATGCAACGGGCTGCACACAGCCGGATGCGCACCCTCATACCGTGTGCGCAGGACCGACATTTCCGGGCACGCCG
AGGAGGCGGTTGTCAATGCCGCCAATGCGAAAGGCACAGTCGGCGATGGGGTTTGCAGAGCGGTGGCGAGAAAATGGCCA
GACTCCTTCAAAGGTGCCGCGACTCCCGTGGGTACGGCCAAGTTGGTACAGGCCAACGGTATGAATGTCATCCATGCAGT
AGGCCCGAATTTCTCCACGGTGACCGAGGCAGAGGGCGACAGAGAGTTGGCCGCCGCATACCGTGCCGTGGCGGGCATCA
TCAATGCTAGTAACATTAAGAGTGTAGCCATCCCTCTGTTGTCGACGGGGGTGTTCTCCGGGGGTAAAGATAGAGTCATG
CAGTCACTAAATCACCTGTTTACCGCAATGGACACCACGGACGCTGACGTAGTCATCTATTGCCGCGACAAAGCCTGGGA
GAAGAAAATCCAGGAGGCTATTGATCGCCGCACCGCTGTGGAATTGGTTTCTGAAGACATCTCACTCGAGTCTGACTTGA
TACGGGTGCACCCGGATAGTTGCTTGGTAGGCAGAAAAGGTTACAGCGTAACAGATGGGAAGCTGCATTCGTACCTGGAA
GGTACCCGCTTTCATCAGACTGCGGTGGATATGGCTGAGATATCTACCTTGTGGCCGAAACTTCAGGACGCAAACGAACA
AATATGCTTGTATGCATTGGGTGAGAGTATGGACAGTATCAGAACGAAATGTCCCGTCGAGGACGCCGATTCGTCCACGC
CTCCGAAAACGGTTCCTTGTCTGTGTAGGTATGCTATGACTGCTGAGAGAGTGGCGAGGCTTCGGATGAACAACACTAAG
GCCATAATTGTGTGCTCTTCATTCCCCTTACCGAAGTACAGAATTGAAGGCGTCCAGAAGGTCAAGTGCGACCGAGTGCT
GATTTTTGACCAGACGGTGCCATCTCTGGTCAGTCCAAGGAAATACATACCAGCCGCCGCCCCCA---------------
---------------------TGCACGCAGATACCGTGAGCTTGGATTCTACAGTATCCACAGGATCCGCGTGGTCGTTC
CCATCCGAGGCCACGTATGAGACCATGGAAGTAGTGGCTGAGGTGCACCACTCGGAACCTCCAGTCCCGCCACCGCGCAG
GCGTCGTGCGCAGGTGACGATGCACCACCAGGAGCTGTTGGAGGTTTCTGACATGCACACCCCGATTGCGGCAAGGGTCG
AGATCCCAGTGTATGATACCGCCGTTGTAGTGGAGAGAGTGGCCATTCCCTGCACGAGTGAGTACGCAACCCCCATACCA
ACACCACGGGCAGCAAGGGTCGTACCCGTGCCGGCACCACGCATTCAGCGAGCGTCGACGTACAGGGTCTCTCCTACACC
CACGCCTCGCGCTCTGAGAGCCTCGGTATGCAGTGTGACCACTAGTGCTGGGGTAGAGTTTCCTTGGGCGCCTGAAGATC
TGGAGGTACTCACCGAGCCCGTGCATTGCGAAATGCGCGAGCCGGTTGAGTTACCGTGGGAGCCTGAGGACGTTGATGTC
CAGTTCGGAGATTTTGAAACGCCCGACAAAATCCAGTTCGGAGACATTGATTTCGACCAATTCTGACTAGGCAGAGCGGG
GGCGTACATCTTCTCGTCTGATATCGGACCGGGGCACTTACAACAGAAGTCAGTACGGCAACACGCACTACCGTGCGAAA
TGCTATACGCCCACGAGGAGGAAAGGACGTACCCCCCCGCACTGGATGAGGCTAGGGAGAAACTGCTGCAGGCAAAAATG
CAGATGGCACCTACGGAAGCAAACAAGAGTAGGTACCAATCAAGGAAAGTTGAAAACATGAAGGCAGTGATCATAGATAG
GCTGAAGGATGGAGCAAGAACCTACCTGGCAGAACAGTCAGAGAAGATCCCAACCTATGCTAGTAAGTACCCGCGGCCAG
TTTACTCGCCGTCGGTAGAGGATAGCTTGCAGAATCCCGAGGTCGCTGTGGCGGCCTGCAATGCCTTCCTGGAAGCCAAT
TACCCGACAGTGGCTAGTTACCAGATCACGGACGAGTACGATGCCTACTTGGATATGGTTGATGGGTCAGAGAGTTGCTT
AGACCGGGCGACCTTCTGCCCGGCAAAATTACGCTGCTACCCAAAGCATCATGCTTACCACCAACCGCAGGTTAGGAGTG
CGGTCCCATCACCGTTTCAAAACACCCTGCAGAATGTGCTAGCAGCAGCCACGAAGAGAAATTGCAATGTTACACAGATG
AGAGAACTACCTACTCTAGACTCAGCAGTGTTTAACGTGGAATGCTTCAAAAAATTTGCATGCAACGGAGAATACTGGCA
GGAATTCAAAGATAACCCAATAAGAATAACTACAGAGAATATAACAACTTATGTCACTAGGCTTAAGGGCCCTAAAGCAG
CGGCGCTGTTTGCGAAGACTCACAATTTAGTCCCGCTGCAAGAGGTGCCCATGGACCGGTTTGTGGTAGATATGAAGAGA
GACGTGAAAGTTACCCCTGGCACTAAACATACTGAGGAACGCCCAAAGGTGCAAGTCATCCAGGCCGCCGAGCCTTTAGC
TACAGCTTATTTATGTGGCATTCACAGGGAGTTGGTCCGCCGCCTGAAGGCCGTCCTGGCCCCGAACATACACACATTGT
TCGATATGTCGGCAGAAGACTTTGACGCCATCATAGCCGTACATTTCCAACCAGGTGACGCAGTTTTGGAAACGGACATA
GCCTCCTTTGATAAGAGCCAAGATGACTCTTTGGCGTTGACGGCACTGATGCTGTTGGAGGACCTCGGGGTTGACCAAGA
TCTACTAGACCTAATAGAGGCAGCGTTTGGGGAAATTACCAGCGTCCACCTGCCAACAGGTACGCGGTTCAAGTTTGGCG
CCATGATGAAGTCCGGAATGTTTCTGACACTATTTATAAATACCCTGTTAAACATTGTCATAGCATGCCGTGTACTGCGT
GAGAAGCTGACAAACTCCATCTGCGCCGCGTTCATCGGGGATGACAACATAGTGCACGGGGTAAGATCTGACCCGTTGAT
GGCTGAGCGGTGCGCCAGCTGGGTTAATATGGAGGTAAAGATAATTGACGCTACCATGTGCGAGAAACCACCATATTTCT
GCGGCGGGTTTATACTGTATGACAATGTCACCGGCTCGGCGTGCCGTGTGGCCGACCCTCTGAAAAGGTTATTTAAATTA
GGCAAACCTTTACCCGCCGGAGACACCCAAGATGAAGATCGTAGGCGTGCATTGAAGGATGAGACGGATAGGTGGGCACG
AGTAGGGTTGAAGTCTGAACTGGAAATAGCACTAAGTTCCCGGTATGAGGTGAACGGGACCGGCAACATAGTGCGAGCAA
TGGCCACACTGGCCAAGAGCTTGAAGAACTTTAAAAAATTGCGTGGACCCATTGTACACCTCTACGGCGGTCCTAAATAG
ATGCAGAGACACCCCTTCATCTAATATAGCTCACAACAGTAAACATGAATTACATACCAACCCAGACTTTTTACGGACGC
CGTTGGCGGCCTCGCCCGGCGTTCCGTCCATGGCAGGTGCCGATGCAGCCGACACCTACTATGGTTACACCCATGCTGCA
AGCACCGGACCTACAGGCCCAACAGATGCAACAACTGATCAGCGCAGTCTCTGCACTAACCACCAAACAGAATGTAAAAG
CACCAAAAGGGCAACGGAAACAGAAACAGCAGAAACCAAAGGAAAAGAAGGAAAAACAGAAGAAAAAGCCGACGCAAAAG
AAGAAGCAGCAGCAGAAACCAAAACCACAGGCTAAGAAGAAGAAACCAGGGAGAAGAGAAAGAATGTGCATGAAGATCGA
GAATGACTGCATATTCGAGGTCAAACTGGACGGCAAGGTTACCGGTTATGCGTGCCTAGTCGGAGATAAAGTTATGAAGC
CGGCTCATGTTAAAGGCACAATTGACAACCCAGACCTTGCGAAGCTGACTTACAAGAAATCCAGTAAGTATGACCTCGAA
TGCGCCCAGATCCCAGTGCACATGAAGTCCGACGCCTCCAAGTACACACATGAAAAGCCAGAAGGTCATTACAACTGGCA
CCATGGAGCAGTGCAGTACAGTGGAGGAAGGTTTACCATCCCCACAGGCGCCGGCAAACCAGGAGATAGCGGTAGGCCTA
TTTTTGACAACAAAGGGCGGGTGGTGGCCATCGTGTTAGGCGGGGCCAACGAAGGTGCCCGCACTGCGCTGTCTGTGGTG
ACGTGGACAAAAGACATGGTCACTCGGGTAACGCCAGAAGGAACCGAAGAGTGGTCTGCCGCGCTGATGATGTGTATCCT
TGCCAACACCTCTTTCCCATGCTCGTCACCCCCCTGCTACCCCTGCTGCTACGAAAAACAGCCAGAACAGACATTACGGA
TGTTGGAAGACAACGTGAATAGACCTGGGTACTATGAGTTACTGGAAGCGTCCATGACATGCAGAAACGGATCACGCCAC
CGCCGCAGTGTAACAGAGCACTTCAATGTGTATAAGGCTACTAGACCGTACTTAGCGCACTGCGCTGACTGCGGGGACGG
GTACTTCTGCTATAGCCCGGTTGCTATCGAGAAGATCCGAGATGAGGCGTCTGATGGCATGCTCAAGATCCAAGTCTCCG
CCCAAATAGGTCTGGACAAGGCAGGTACCCACGCCCACACGAAGATGCGATATATGGCTGGTCATGATGTTCAGGAATCC
AAGAGAGATTCCTTGAGGGTGTATACGTCCGCAGCGTGCTCTATACGAGGGACGATGGGACACTTCATCGTCGCACACTG
TCCACCAGGCGACTACCTCAAGGTTTCGTTCGAGGACGCAGATTCACACGTGAAGGCATGCAAGGTCCAATACAAGCACG
ACCCATTGCCGGTGGGTAGAGAGAAGTTCGTGGTCAGACCACACTTCGGCGTAGAGCTGCCATGCACCTCATACCAGCTG
ACAACGGCTCCCACCGACGAGGAGATCGACATGCATACACCGCCAGATATACCGGATCGCACCCTGCTATCACAGACGGC
GGGCAACGTCAAAATAACAGCAGGCGGCAGGACTATCAGGTACAATTGTACCTGCGGCCGTGACAACGTAGGCACTACCA
GTACTGACAAGACCATCAACACGTGCAAGATCGACCAATGCCATGCTGCCGTTACCAGCCATGACAAATGGCAATTTACC
TCTCCATTTGTTCCCAGGGCTGACCAGACAGCCAGGAAAGGCAAAGTGCATGTCCCATTCCCTTTGACTAACGTCACCTG
CCGAGTGCCGTTGGCACGAGCGCCGGATGTCACCTATGGTAAGAAGGAGGTGACCCTGAGACTACACCCAGATCATCCGA
CGCTCTTCTCCTATAGGAGTTTAGGAGCCGTACCACACCCGTATGAGGAGTGGGTTGACAAGTTCTCTGAGCGCATCATC
CCAGTGACGGAAGAAGGGATTGAGTACCAGTGGGGCAACAACCCGCCGGTCCGCCTGTGGGCGCAACTGACGACCGAGGG
TAAACCCCATGGCTGGCCACATGAAATCATTCAGTACTATTATGGACTGTACCCCGCCGCCACTATTGCCGCAGTATCCG
GGGCGAGTCTGATGGCCCTCCTAACTCTAGCGGCCACATGCTGCATGCTGGCCACCGCGAGGAGAAAGTGCCTAACACCG
TACGCCTTGACGCCAGGAGCGGTGGTACCGTTGACATTGGGGCTGCTTTGCTGCGCACCGAGGGCGAACGCAGCATCATT
CGCTGAGACTATGGCCTATCTGTGGGACGAGAACAAAACCCTCTTCTGGATGGAATTCGCGGCCCCGGCCGCTGCGCTTG
CTTTGCTGGCATGCTGTATCAAAAGCCTGATCTGCTGTTGTAAGCCATTTTCTTTTTTAGTGTTACTGAGCCTGGGAGCC
TCCGCAAAAGCTTACGAGCACACAGCCACAATTCCGAACGTGGTGGGGTTCCCGTATAAGGCTCACATTGAAAGGAATGG
TTTCTCGCCCATGACCCTGCAGCTTGAAGTGGTGGAGACAAGCTTGGAACCCACACTTAACCTGGAGTACATTACCTGCG
AATACAAGACGGTGGTCCCTTCGCCATTTATCAAATGTTGCGGAACATCAGAATGCTCATCTAAAGAGCAGCCAGACTAC
CAATGCAAGGTGTACACGGGTGTATACCCTTTCATGTGGGGTGGAGCCTACTGTTTCTGCGACTCCGAGAACACGCAGCT
TAGCGAGGCCTATGTCGACAGGTCAGACGTTTGCAAACATGATCACGCACTGGCCTATAAGGCACACACGGCCTCTCTAA
AAGCAACGATCAGAATCAGCTACGGCACCATCAACCAGACCACCGAGGCCTTCGTCAATGGAGAACATGCGGTCAACGTG
GGCGGAAGCAAGTTCATCTTTGGACCGATCTCAACAGCTTGGTCACCGTTCGACAATAAAATTGTCGTGTATAAAGATGA
TGTCTACAACCAGGACTTCCCACCCTACGGATCAGGCCAGCCGGGTAGATTCGGAGACATTCAGAGCAGGACAGTGGAGA
GCAAAGACTTGTATGCCAATACGGCCCTAAAACTCTCAAGACCATCACCCGGGGTTGTGCATGTGCCATACACGCAGACA
CCATCCGGATTTAAGTATTGGCTGAAGGAGAAAGGATCTTCATTGAATACAAAGGCCCCTTTTGGCTGCAAGATAAAGAC
CAATCCAGTCAGAGCTATGGATTGTGCAGTTGGCAGTATACCTGTGTCGATGGACATACCAGACAGTGCATTCACACGAG
TGGTAGATGCCCCGGCTGTAACAGACCTGAGCTGCCAGGTGGCTGTCTGTACACACTCCTCCGATTTCGGAGGTGTTGCC
ACATTGTCTTACAAGACGGACAAACCCGGCAAGTGCGCCGTTCACTCACATTCCAACGTCGCAACGTTGCAAGAGGCGAC
GGTGGATGTCAAAGAGGACGGCAAGGTCACAGTGCACTTTTCTACGGCGTCCGCCTCCCCGGCATTCAAAGTGTCCGTCT
GTGACGCAAAAACAACGTGCACGGCGGCGTGCGAGCCTCCGAAAGACCACATCGTCCCTTATGGGGCGAGCCATAACAAC
CAGGTCTTTCCGGACATGTCAGGAACTGCGATGACGTGGGTACAGAGGATGGCCAGTGGGTTAGGTGGGCTGGCCCTCAT
CGCGGTGGTTGTGCTGGTCTTAGTAACCTGCATAACAATGCGTCGGTAAGTTTTAGCTCAAAGGG-CATATAAATCCCAG
AATAGTAACAAAACAC
>MN038268.1 |Ross River virus strain SW23656, partial genome
AAGGCCCTTCAGAAAGCATTCCCGGCTTTTGAGGTTGAATCACAGCAGGTCACACCTAATGACCATGCTAATGCCAGAGC
TTTTTCGCATCTGGCCACAAAGTTAATTGAACAAGAGGTTCCAGCCAACATCACCATCCTGGACGTGGGCAGTGCGCCCG
CAAGGAGGTTGATGTCTGACCACAGCTACCATTGCATTTGTCCCATGAAGAGTGCGGAAGACCCAGAGAGATTAGCAAAC
TACGCCCGGAAACTGGCAAAAGCAGCAGGGGAAGTGCTAGACAAAAATGTGTCCGGTAAGATCACGGACCTGCAGGACGT
CATGGCAACCCCCGATCTGGAATCTCCAACGTTTTGTCTCCACACCGACGAGACGTGTCGCACTAGAGCTGAAGTAGCTG
TGTACCAGGACGTGTACGCGGTACACGCACCGACCTCGCTTTATCATCAAGCGATGAAAGGGGTCAGGACAGTATATTGG
ATAGGATTCGATACCACCCCATTCATGTTTGAGGTCTTGGCTGGCGCATACCCAACGTATTCCACGAATTGGGCGGACGA
ACAGGTCCTGCAGGCACGTAACATCGGCCTATGTGCGACCAGTCTTAGCGAAGGACATCGAGGAAAAATCTCTATTATGA
GGAAGAAGCGCCTAAGGCCGAGCGACAGGGTCATGTTCTCGGTTGGGTCAACGCTATATATAGAAAGTAGACGCCTCCTT
AAGAGTTGGCATCTTCCCTCCGTGTTCCACCTGAAAGGCAAGAATAGCTTTACTTGCAGGTGCGATACAATAGTTTCATG
CGAGGGCTACGTTGTTAAAAAGATCACAATGAGCCCAGGGACGTACGGGAAGACGGTCGGATACGCCGTTACGCACCATG
CAGAAGGTTTCCTAATGTGCAAGGTGACGGACACTGTGCGCGGGGAGAGAGTATCATTCCCGGTATGCACTTATGTGCCT
GCAACCATTTGCGATCAGATGACAGGAATCCTGGCTACCGACGTCACACCCGAAGATGCGCAGAAGCTACTGGTGGGTTT
GAACCAACGTATAGTTGTGAATGGCAGAACCCAAAGGAACACCAACACAATGAAAAACTACCTATTGCCGGTAGTGGCCC
AAGCTTTCAGCAAGTGGGCACGAGAAGCAAAAGCAGACATGGAGGATGAGAAACCTCTGGGAACTAGAGAAAGAACCCTG
ACGTTTTGTTGCCTGTGGGCATTCAAGAACCACAAGACACACACCATGTACAAAAGGCCGGATACACAAACTATAGTCAA
GGTGCCATCTACTTTTGACTCGTTTGTGATTCCAAGCCTGTGGTCCTCCAGCCTATCCATAGGCATACGGCAAAGAATAA
AACTACTGTTAGGCCCAAAACTCTCGCGAGACCTCCCGTACTCTGGAGACCGAAACGAAGCGCGAGAAGCAGAGAAGGAA
GCCGAAGAGACCAAGGAAGCAGAATTGACACGGGAAGCACTGCCACCATTGGTGGGAAGCAACTGTGCTGATGACGTCGA
TCGGGTAGATGTGGAAGAGCTGACGTACCGCGCCGGAGCAGGGGTAGTGGAGACACCCAGAAATGCGCTCAAAGTGACAC
CACAAGAGCGCGATCAGCTGATCGGCGCGTACCTGATCTTGTCTCCGCAAACAGTACTGAAGAGTGAAAAACTCACACCG
ATACATCCACTGGCGGAGCAAGTGACAATCATGACGCACTCAGGAAGATCAGGCAGATACCCGGTTGACCGCTACGACGG
ACGAGTGTTGGTCCCGACGGGCGCAGCGATCCCCGTCAGCGAATTTCAAGCACTCAGTGAGAGTGCTACTATGGTCTACA
ACGAACGTGAGTTCATCAATCGCAAGTTGCACCATATAGCACTCTACGGCCCCGCCCTAAACACTGATGAGGAGAACTAT
GAAAAAGTCAGGGCAGAGAGAGCCGAAGCTGAATACGTGTTCGACGTTGACAAGAGGACGTGCGTGAAGAGAGAAGAAGC
ATCGGGCCTTGTACTAGTTGGCGATTTAATCAACCCACCCTTCCATGAGTTCGCGTACGAAGGACTGAAGATACGGCCCG
CAGCGCCTTTCCAAACTACGGTCATTGGCGTCTTCGGGGTACCTGGTTCCGGTAAGTCAGCCATAATCAAGAGTGTGGTG
ACTACGAGGGACCTGGTCGCCAGTGGGAAGAAGGAGAACTGCCAGGAGATAGTTAATGATGTCAAAAAGCAGAGAGGACT
GGATGTAACAGCCAGGACTGTTGACTCTATCCTGTTGAACGGGTGCAGAAGAGGAGTAGAGAATCTATACGTGGACGAAG
CATTTGCCTGTCATTCAGGTACACTGTTGGCCCTTATTGCCATGGTGAAACCAACTGGCAAGGTGATCCTATGCGGGGAC
CCAAAACAGTGTGGATTCTTTAACCTGATGCAGCTGAAGGTGAACTTCAACCACGATATCTGCACACAAGTGCTCCACAA
AAGCATATCCAGAAGATGCACCCTCCCGATTACGGCTATCGTCTCGACCCTACACTATCAGGGTAAGATGAGAACCACGA
ACTTATGTAGTGCACCCATCCAGATAGACACAACAGGTACCACTAAACCAGCCAAAGGAGACATCGTGTTAACGTGCTTC
CGCGGTTGGGTAAAGCAACTGCAGATAGACTATCGTGGACACGAAGTCATGACAGCAGCTGCATCACAAGGACTGACTAG
AAAAGGGGTATACGCCGTTAGGCAGAAAGTGAATGAAAACCCACTTTATGCCCCTACATCAGAACATGTCAACGTATTGC
TGACTAGAACCGAAAACCGGCTGGTGTGGAAAACACTGTCGGGAGACCCGTGGATAAAGGTGTTAACCAATATCCCCAAG
GGCGATTTCAGCGCTACGTTGGAGGAGTGGCAAGAGGAGCATGACAACATTATGAACGCCCTTCGCGAGAAGTCGACAGC
AGTAGACCCGTTCCAGAACAAAGCCAAAGTCTGCTGGGCAAAGTGCCTCGTGCAGGTCCTAGAAACAGCTGGGATACGCA
TGACGGCAGAGGAGTGGGATACAGTGTTGGCTTTCCGCGAAGATAGGGCGTACTCACCTGAAGTGGCTCTGAACGAGATC
TGTACCAAGTATTACGGCGTTGATTTAGACAGCGGATTGTTCTCTGCCCAATCGGTCTCATTGTACTATGAAAACAACCA
CTGGGACAATAGACCGGGCGGCCGGATGTATGGATTCAACCGCGAAGTCGCCCGTAAGTTCGAGCAACGCTACCCATTCC
TGAGAGGTAAGATGGACTCGGGGCTACAAGTTAATGTTCCGGAGAGAAAAGTACAGCCATTCAATGCTGAATGTAATATA
TTACCATCAAACAGGCGACTTCCGCACGCCCTCGTCACCAGCTACCAGCAGTGCCAGGGCGAGAGGGTAGAATGGCTTTT
GAAGAAGCTTCCAGGATACCATTTATTGCTGGTAAGCGAGTACAATCTGGCGCTGCCCCATAAAAGAGTATTTTGGATTG
CACCACCCCATGTGTCTGGTGCAGACCGTATTTATGATCTTGACCTAGGGTTACCCCTGAATGCAGGCCGTTACGACTTG
GTATTTGTGAACATACACACTGAGTACAGGACGCACCATTACCAACAGTGCGTCGACCATTCCATGAAGTTACAGATGTT
GGGCGGTGACTCCTTACACCTATTGAAGCCTGGCGGCTCACTGCTTATCCGTGCTTACGGGTACGCCGACAGAGTCAGCG
AAATGGTGGTCACTGCATTAGCTAGGAAGTTTTCCGCCTTTAGAGTCCTGAGACCAGCATGTGTAACAAGTAACACTGAA
GTCTTTCTGTTGTTTACCAATTTTGATAACGGCAGAAGGGCTGTGACTCTTCACCAGGCCAATCAGAGGCTTAGCTCCAT
GTTTGCATGCAACGGGCTGCACACAGCCGGATGCGCACCCTCATACCGTGTGCGCAGGACCGACATTTCCGGGCACGCCG
AGGAGGCGGTTGTCAATGCCGCCAATGCGAAAGGCACAGTCGGCGATGGGGTTTGCAGAGCGGTGGCGAGAAAATGGCCA
GACTCCTTCAAAGGTGCCGCGACTCCCGTGGGTACGGCCAAGTTGGTACAGGCCAACGGTATGAATGTCATCCATGCAGT
AGGCCCGAATTTCTCCACGGTGACCGAGGCAGAGGGCGACAGAGAGTTGGCCGCCGCATACCGTGCCGTGGCGGGCATCA
TCAATGCTAGTAACATTAAGAGTGTAGCCATCCCTCTGTTGTCGACGGGGGTGTTCTCCGGGGGTAAAGATAGAGTCATG
CAGTCACTAAATCACCTGTTTACCGCAATGGACACCACGGACGCTGACGTAGTCATCTATTGCCGCGACAAAGCCTGGGA
GAAGAAAATCCAGGAGGCTATTGATCGCCGCACCGCTGTGGAATTGGTTTCTGAAGACATCTCACTCGAGTCTGACTTGA
TACGGGTGCACCCGGATAGTTGCTTGGTAGGCAGAAAAGGTTACAGCGTAACAGATGGGAAGCTGCATTCGTACCTGGAA
GGCACCCGCTTTCATCAGACTGCGGTGGATATGGCTGAGATATCTACCTTGTGGCCGAAACTTCAGGACGCAAACGAACA
AATATGCTTGTATGCATTGGGTGAGAGTATGGACAGTATCAGAACGAAATGTCCCGTCGAGGACGCCGATTCGTCCACGC
CTCCGAAAACGGTTCCTTGTCTGTGTAGGTATGCTATGACTGCTGAGAGAGTGGCGAGGCTTCGGATGAACAACACTAAG
GCCATAATTGTGTGCTCTTCATTCCCCTTACCGAAGTACAGAATTGAAGGCGTCCAGAAGGTCAAGTGCGACCGAGTGCT
GATTTTTGACCAGACGGTGCCATCTCTGGTCAGTCCAAGGAAATACATACCAGCCGCCGCCCCCA---------------
---------------------TGCACGCAGATACCGTGAGCTTGGATTCTACAGTATCCACAGGATCCGCGTGGTCGTTC
CCATCCGAGGCCACGTATGAGACCATGGAAGTAGTGGCTGAGGTGCACCACTCGGAACCTCCAGTCCCGCCACCGCGCAG
GCGTCGTGCGCAGGTGACGATGCACCACCAGGAGCTGTTGGAGGTTTCTGACATGCACACCCCGATTGCGGCAAGGGTCG
AGATCCCAGTGTATGATACCGCCGTTGTAGTGGAGAGAGTGGCCATTCCCTGCACGAGTGAGTACGCAACCCCCATACCA
ACACCACGGGCAGCAAGGGTCGTACCCGTGCCGGCACCACGCATTCAGCGAGCGTCGACGTACAGGGTCTCTCCTACACC
CACGCCTCGCGCTCTGAGAGCCTCGGTATGCAGTGTGACCACTAGTGCTGGGGTAGAGTTCCCTTGGGCGCCTGAAGATC
TGGAGGTACTCACCGAGCCCGTGCATTGCGAAATGCGCGAGCCGGTTGAGTTACCGTGGGAGCCTGAGGACGTTGATGTC
CAGTTCGGAGATTTTGAAACGCCCGACAAAATCCAGTTCGGAGACATTGATTTCGACCAATTCTGACTAGGCAGAGCGGG
GGCGTACATCTTCTCGTCTGATATCGGACCGGGGCACTTACAACAGAAGTCAGTACGGCAACACGCACTACCGTGCGAAA
TGCTATACGCCCACGAGGAGGAAAGGACGTACCCCCCCGCACTGGATGAGGCTAGGGAGAAACTGCTGCAGGCAAAAATG
CAGATGGCACCTACGGAAGCAAACAAGAGTAGGTACCAATCAAGGAAAGTTGAAAACATGAAGGCAGTGATCATAGATAG
GCTGAAGGATGGAGCAAGAACCTACCTGGCAGAACAGTCAGAGAAGATCCCAACCTATGCTAGTAAGTACCCGCGGCCAG
TTTACTCGCCGTCGGTAGAGGATAGCTTGCAGAATCCCGAGGTCGCTGTGGCGGCCTGCAATGCCTTCCTGGAAGCCAAT
TACCCGACAGTGGCTAGTTACCAGATCACGGACGAGTACGATGCCTACTTGGATATGGTTGATGGGTCAGAGAGTTGCTT
AGACCGGGCGACCTTCTGCCCGGCAAAATTACGCTGCTACCCAAAGCATCATGCTTACCACCAACCGCAGGTTAGGAGTG
CGGTCCCATCACCGTTTCAAAACACCCTGCAGAATGTGCTAGCAGCAGCCACGAAGAGAAATTGCAATGTTACACAGATG
AGAGAACTACCTACTCTAGACTCAGCAGTGTTTAACGTGGAATGCTTCAAAAAATTTGCATGCAACGGAGAATACTGGCA
GGAATTCAAAGATAACCCAATAAGAATAACTACAGAGAATATAACAACTTATGTCACTAGGCTTAAGGGCCCTAAAGCAG
CGGCGCTGTTTGCGAAGACTCACAATTTAGTCCCGCTGCAAGAGGTGCCCATGGACCGGTTTGTGGTAGATATGAAGAGA
GACGTGAAAGTTACCCCTGGCACTAAACATACTGAGGAACGCCCAAAGGTGCAAGTCATCCAGGCCGCCGAGCCTTTAGC
TACAGCTTATTTATGTGGCATTCACAGGGAGTTGGTCCGCCGCCTGAAGGCCGTCCTGGCCCCGAACATACACACATTGT
TCGATATGTCGGCAGAAGACTTTGACGCCATCATAGCCGTACATTTCCAACCAGGTGACGCAGTTTTGGAAACGGACATA
GCCTCCTTTGATAAGAGCCAAGATGACTCTTTGGCGTTGACGGCACTGATGCTGTTGGAGGACCTCGGTGTTGACCAAGA
TCTACTAGACCTAATAGAGGCAGCGTTTGGGGAAATTACCAGCGTCCACCTGCCAACAGGTACGCGGTTCAAGTTTGGCG
CCATGATGAAGTCCGGAATGTTTCTGACACTATTTATAAATACCCTGTTAAACATTGTCATAGCATGCCGTGTACTGCGT
GAGAAGCTGACAAACTCCATCTGCGCCGCGTTCATCGGGGATGACAACATAGTGCACGGGGTAAGATCTGACCCGTTGAT
GGCTGAGCGGTGCGCCAGCTGGGTTAATATGGAGGTAAAGATAATTGACGCTACCATGTGCGAGAAACCACCATATTTCT
GCGGCGGGTTTATACTGTATGACAATGTCACCGGCTCGGCGTGCCGTGTGGCCGACCCTCTGAAAAGGTTATTTAAATTA
GGCAAACCTTTACCCGCCGGAGACACCCAAGATGAAGATCGTAGGCGTGCATTGAAGGATGAGACGGATAGGTGGGCACG
AGTAGGGTTGAAGTCTGAACTGGAAATAGCACTAAGTTCCCGGTATGAGGTGAACGGGACCGGCAACATAGTGCGAGCAA
TGGCCACACTGGCCAAGAGCTTGAAGAACTTTAAAAAATTGCGTGGACCCATTGTACACCTCTACGGCGGTCCTAAATAG
ATGCAGAGACACCCCTTCATCTAATATAGCTCACAACAGTAAACATGAATTACGTACCAACCCAGACTTTTTACGGACGC
CGTTGGCGGCCTCGCCCGGCGTTCCGTCCATGGCAGGTGCCGATGCAGCCGACACCTACTATGGTTACACCCATGCTGCA
AGCACCGGACCTACAGGCCCAACAGATGCAACAACTGATCAGCGCAGTCTCTGCACTAACCACCAAACAGAATGTAAAAG
CACCAAAAGGGCAACGGAAACAGAAACAGCAGAAACCAAAGGAAAAGAAGGAAAAACAGAAGAAAAAGCCGACGCAAAAG
AAGAAGCAGCAGCAGAAACCAAAACCACAGGCTAAGAAGAAGAAACCAGGGAGAAGAGAAAGAATGTGCATGAAGATCGA
GAATGACTGCATATTCGAGGTCAAACTGGACGGCAAGGTTACCGGTTATGCGTGCCTAGTCGGAGATAAAGTTATGAAGC
CGGCTCATGTTAAAGGCACAATTGACAACCCAGACCTTGCGAAGCTGACTTACAAGAAATCCAGTAAGTATGACCTCGAA
TGCGCCCAGATCCCAGTGCACATGAAGTCCGACGCCTCCAAGTACACACATGAAAAGCCAGAAGGTCATTACAACTGGCA
CCATGGAGCAGTGCAGTACAGTGGAGGAAGGTTTACCATCCCCACAGGCGCCGGCAAACCAGGAGATAGCGGTAGGCCTA
TTTTTGACAACAAAGGGCGGGTGGTGGCCATCGTGTTAGGCGGGGCCAACGAAGGTGCCCGCACTGCGCTGTCTGTGGTG
ACGTGGACAAAAGACATGGTCACTCGGGTAACGCCAGAAGGAACCGAAGAGTGGTCTGCCGCGCTGATGATGTGTATCCT
TGCCAACACCTCTTTCCCATGCTCGTCACCCCCCTGCTACCCCTGCTGCTACGAAAAACAGCCAGAACAGACATTACGGA
TGTTGGAAGACAACGTGAATAGACCTGGGTACTATGAGTTACTGGAAGCGTCCATGACATGCAGAAACGGATCACGCCAC
CGCCGCAGTGTAACAGAGCACTTCAATGTGTATAAGGCTACTAGACCGTACTTAGCGCACTGCGCTGACTGCGGGGACGG
GTACTTCTGCTATAGCCCGGTTGCTATCGAGAAGATCCGAGATGAGGCGTCTGATGGCATGCTCAAGATCCAAGTCTCCG
CCCAAATAGGTCTGGACAAGGCAGGTACCCACGCCCACACGAAGATGCGATATATGGCTGGTCATGATGTTCAGGAATCC
AAGAGAGATTCCTTGAGGGTGTATACGTCCGCAGCGTGCTCTATACGAGGGACGATGGGACACTTCATCGTCGCACACTG
TCCACCAGGCGACTACCTCAAGGTTTCGTTCGAGGACGCAGATTCACACGTGAAGGCATGCAAGGTCCAATACAAGCACG
ACCCATTGCCGGTGGGTAGAGAGAAGTTCGTGGTCAGACCACACTTCGGCGTAGAGCTGCCATGCACCTCATACCAGCTG
ACAACGGCTCCCACCGACGAGGAGATCGACATGCATACACCGCCAGATATACCGGATCGCACCCTGCTATCACAGACGGC
GGGCAACGTCAAAATAACAGCAGGCGGCAGGACTATCAGGTACAATTGTACCTGCGGCCGTGACAACGTAGGCACTACCA
GTACTGACAAGACCATCAACACGTGCAAGATCGATCAATGCCATGCTGCCGTTACCAGCCATGACAAATGGCAATTTACC
TCTCCATTTGTTCCCAGGGCTGACCAGACAGCCAGGAAAGGCAAAGTGCATGTCCCATTCCCTTTGACTAACGTCACCTG
CCGAGTGCCGTTGGCACGAGCGCCGGATGTCACCTATGGTAAGAAGGAGGTGACCCTGAGACTACACCCAGATCATCCGA
CGCTCTTCTCCTATAGGAGTTTAGGAGCCGTACCGCACCCGTATGAGGAGTGGGTTGACAAGTTCTCTGAGCGCATCATC
CCAGTGACGGAAGAAGGGATTGAGTACCAGTGGGGCAACAACCCGCCGGTCCGCCTGTGGGCGCAACTGACGACCGAGGG
TAAACCCCATGGCTGGCCACATGAAATCATTCAGTACTATTATGGACTGTACCCCGCCGCCACTATTGCCGCAGTATCCG
GGGCGAGTCTGATGGCCCTCCTAACTCTAGCGGCCACATGCTGCATGCTGGCCACCGCGAGGAGAAAGTGCCTAACACCG
TACGCCTTGACGCCAGGAGCGGTGGTACCGTTGACATTGGGGCTGCTTTGCTGCGCACCGAGGGCGAACGCAGCATCATT
CGCTGAGACTATGGCCTATCTGTGGGACGAGAACAAAACCCTCTTCTGGATGGAATTCGCGGCCCCGGCCGCTGCGCTTG
CTTTGCTGGCATGCTGTATCAAAAGCCTGATCTGCTGTTGTAAGCCATTTTCTTTTTTAGTGTTACTGAGCCTGGGAGCC
TCCGCAAAAGCTTACGAGCACACAGCCACAATTCCGAACGTGGTGGGGTTCCCGTATAAGGCTCACATTGAAAGGAATGG
TTTCTCGCCCATGACCCTGCAGCTTGAAGTGGTGGAGACAAGCTTGGAACCCACACTTAACCTGGAGTACATTACCTGCG
AATACAAGACGGTGGTCCCTTCGCCATTTATCAAATGTTGCGGAACATCAGAATGCTCATCTAAAGAGCAGCCAGACTAC
CAATGCAAGGTGTACACGGGTGTATACCCTTTCATGTGGGGTGGAGCCTACTGTTTCTGCGACTCCGAGAACACGCAGCT
TAGCGAGGCCTATGTCGACAGGTCAGACGTTTGCAAACATGATCACGCACTGGCCTATAAGGCACACACGGCCTCTCTAA
AAGCAACGATCAGGATCAGCTACGGCACCATCAACCAGACCACCGAGGCCTTCGTCAATGGAGAACATGCGGTCAACGTG
GGCGGAAGCAAGTTCATCTTTGGACCGATCTCAACAGCTTGGTCACCGTTCGACAATAAAATTGTCGTGTATAAAGATGA
TGTCTACAACCAGGACTTCCCACCCTACGGATCAGGCCAGCCGGGTAGATTCGGAGACATTCAGAGCAGGACAGTGGAGA
GCAAAGACTTGTATGCCAATACGGCCCTAAAACTCTCAAGACCATCACCCGGGGTTGTGCATGTGCCATACACGCAGACA
CCATCCGGATTTAAGTATTGGCTGAAGGAGAAAGGATCTTCATTGAATACAAAGGCCCCTTTTGGCTGCAAGATAAAGAC
CAATCCAGTCAGAGCTATGGATTGTGCAGTTGGCAGTATACCTGTGTCGATGGACATACCTGACAGTGCATTCACACGAG
TGGTAGATGCCCCGGCTGTAACAGACCTGAGCTGCCAGGTAGCTGTCTGTACACACTCCTCCGATTTCGGAGGTGTTGCC
ACATTGTCTTACAAGACGGACAAACCCGGCAAGTGCGCCGTTCACTCACATTCCAACGTCGCAACGTTGCAAGAGGCGAC
GGTGGATGTCAAGGAGGACGGCAAGGTCACAGTGCACTTTTCTACGGCGTCCGCCTCCCCGGCATTCAAAGTGTCCGTCT
GTGACGCAAAAACAACGTGCACGGCGGCGTGCGAGCCTCCGAAAGACCACATCGTCCCTTATGGGGCGAGCCATAACAAC
CAGGTCTTTCCGGACATGTCAGGAACTGCGATGACGTGGGTACAGAGGATGGCCAGTGGGTTAGGTGGGCTGGCCCTCAT
CGCGGTGGTTGTGCTGGTCTTAGTAACCTGCATAACAATGCGTCGGTAAGTTTTAGCTCAAAGGG-CATATAAATCCCAG
AATAGTAACAAAACAC
>MN038266.1 |Ross River virus strain SW20733, partial genome
AAGGCCCTTCAGAAAGCATTCCCGGCTTTTGAGGTTGAATCACAGCAGGTCACACCTAATGACCATGCTAATGCCAGAGC
TTTTTCGCATCTGGCCACAAAGTTAATTGAACAAGAGGTTCCAGCCAACATCACCATCCTGGACGTGGGCAGTGCGCCCG
CAAGGAGGTTGATGTCTGACCACAGCTACCATTGCATTTGTCCCATGAAGAGTGCGGAAGACCCAGAGAGATTAGCAAAC
TACGCCCGGAAACTGGCAAAAGCAGCAGGGGAAGTGCTAGACAAAAATGTGTCCGGTAAGATCACGGACCTGCAGGACGT
CATGGCAACCCCCGATCTGGAATCTCCAACGTTTTGTCTCCACACCGACGAGACGTGTCGCACTAGAGCTGAAGTAGCTG
TGTACCAGGACGTGTACGCGGTACACGCACCGACCTCGCTTTATCATCAAGCGATGAAAGGGGTCAGGACAGTATATTGG
ATAGGATTCGATACCACCCCATTCATGTTTGAGGTCTTGGCTGGCGCATACCCAACGTATTCCACGAATTGGGCGGACGA
ACAGGTCCTGCAGGCACGTAACATCGGCCTATGTGCGACCAGTCTTAGCGAAGGACATCGAGGAAAAATCTCTATTATGA
GGAAGAAGCGCCTAAGGCCGAGCGACAGGGTCATGTTCTCGGTTGGGTCAACGCTATATATAGAAAGTAGACGCCTCCTT
AAGAGTTGGCATCTTCCCTCCGTGTTCCACCTGAAAGGCAAGAATAGCTTTACTTGCAGGTGCGATACAATAGTTTCATG
CGAGGGCTACGTTGTTAAAAAGATCACAATGAGCCCAGGGACGTACGGGAAGACGGTCGGATACGCCGTTACGCACCATG
CAGAAGGTTTCCTAATGTGCAAGGTGACGGACACTGTGCGCGGGGAGAGAGTATCATTCCCGGTATGCACTTATGTGCCT
GCAACCATTTGCGATCAGATGACAGGAATCCTGGCTACCGACGTCACACCCGAAGATGCGCAGAAGCTACTGGTGGGTTT
GAACCAACGTATAGTTGTGAATGGCAGAACCCAAAGGAACACCAACACAATGAAAAACTACCTATTGCCGGTAGTGGCCC
AAGCTTTCAGCAAGTGGGCACGAGAAGCAAAAGCAGACATGGAGGATGAGAAACCTCTGGGAACTAGAGAAAGAACCCTG
ACGTTTTGTTGCCTGTGGGCATTCAAGAACCACAAGACACACACCATGTACAAAAGGCCGGATACACAAACTATAGTCAA
GGTGCCATCTACTTTTGACTCGTTTGTGATTCCAAGCCTGTGGTCCTCCAGCCTATCCATAGGCATACGGCAAAGAATAA
AACTACTGTTAGGCCCAAAACTCTCGCGAGACCTCCCGTACTCTGGAGACCGAAACGAAGCGCGAGAAGCAGAGAAGGAA
GCCGAAGAGACCAAGGAAGCAGAATTGACACGGGAAGCACTGCCACCATTGGTGGGAAGCAACTGTGCTGATGACGTCGA
TCGGGTAGATGTGGAAGAGCTGACGTACCGCGCCGGAGCAGGGGTAGTGGAGACACCCAGAAATGCGCTCAAAGTGACAC
CACAAGAGCGCGATCAGCTGATCGGCGCGTACCTGATCTTGTCTCCGCAAACAGTACTGAAGAGTGAAAAACTCACACCG
ATACATCCACTGGCGGAGCAAGTGACAATCATGACGCACTCAGGAAGATCAGGCAGATACCCGGTTGACCGCTACGACGG
ACGAGTGTTGGTCCCGACGGGCGCAGCGATCCCCGTCAGCGAATTTCAAGCACTCAGTGAGAGTGCTACTATGGTCTACA
ACGAACGTGAGTTCATCAATCGCAAGTTGCACCATATAGCACTCTACGGCCCCGCCCTAAACACTGATGAGGAGAACTAT
GAAAAAGTCAGGGCAGAGAGAGCCGAAGCTGAATACGTGTTCGACGTTGACAAGAGGACGTGCGTGAAGAGAGAAGAAGC
ATCGGGCCTTGTACTAGTTGGCGATTTAATCAACCCACCCTTCCATGAGTTCGCGTACGAAGGACTGAAGATACGGCCCG
CAGCGCCTTTCCAAACTACGGTCATTGGCGTCTTCGGGGTACCTGGTTCCGGTAAGTCAGCCATAATCAAGAGTGTGGTG
ACTACGAGGGACCTGGTCGCCAGTGGGAAGAAGGAGAACTGCCAGGAGATAGTTAATGATGTCAAAAAGCAGAGAGGACT
GGATGTAACAGCCAGGACTGTTGACTCTATCCTGTTGAACGGGTGCAGAAGAGGAGTAGAGAATCTATACGTGGACGAAG
CATTTGCCTGTCATTCAGGTACACTGTTGGCCCTTATTGCCATGGTGAAACCAACTGGCAAGGTGATCCTATGCGGGGAC
CCAAAACAGTGTGGATTCTTTAACCTGATGCAGCTGAAGGTGAACTTCAACCACGATATCTGCACACAAGTGCTCCACAA
AAGCATATCCAGAAGATGCACCCTCCCGATTACGGCTATCGTCTCGACCCTACACTATCAGGGTAAGATGAGAACCACGA
ACTTATGTAGTGCACCCATCCAGATAGACACAACAGGTACCACTAAACCAGCCAAAGGAGACATCGTGTTAACGTGCTTC
CGCGGTTGGGTAAAGCAACTGCAGATAGACTATCGTGGACACGAAGTCATGACAGCAGCTGCATCACAAGGACTGACTAG
AAAAGGGGTATACGCCGTTAGGCAGAAAGTGAATGAAAACCCACTTTATGCCCCTACATCAGAACATGTCAACGTATTGC
TGACTAGAACCGAAAACCGGCTGGTGTGGAAAACACTGTCGGGAGACCCGTGGATAAAGGTGTTAACCAATATCCCCAAG
GGCGATTTCAGCGCTACGTTGGAGGAGTGGCAAGAGGAGCATGACAACATTATGAACGCCCTTCGCGAGAAGTCGACAGC
AGTAGACCCGTTCCAGAACAAAGCCAAAGTCTGCTGGGCAAAGTGCCTCGTGCAGGTCCTAGAAACAGCTGGGATACGCA
TGACGGCAGAGGAGTGGGATACAGTGTTGGCTTTCCGCGAAGATAGGGCGTACTCACCTGAAGTGGCTCTGAACGAGATC
TGTACCAAGTATTACGGCGTTGATTTAGACAGCGGATTGTTCTCTGCCCAATCGGTCTCATTGTACTATGAAAACAACCA
CTGGGACAATAGACCGGGCGGCCGGATGTATGGATTCAACCGCGAAGTCGCCCGTAAGTTCGAGCAACGCTACCCATTCC
TGAGAGGTAAGATGGACTCGGGGCTACAAGTTAATGTTCCGGAGAGAAAAGTACAGCCATTCAATGCTGAATGTAATATA
TTACCATCAAACAGGCGACTTCCGCACGCCCTCGTCACCAGCTACCAGCAGTGCCAGGGCGAGAGGGTAGAATGGCTTTT
GAAGAAGCTTCCAGGATACCATTTATTGCTGGTAAGCGAGTACAATCTGGCGCTGCCCCATAAAAGAGTATTTTGGATTG
CACCACCCCATGTGTCTGGTGCAGACCGTATTTATGATCTTGACCTAGGGTTACCCCTGAATGCAGGCCGTTACGACTTG
GTATTTGTGAACATACACACTGAGTACAGGACGCACCATTACCAACAGTGCGTCGACCATTCCATGAAGTTACAGATGTT
GGGCGGTGACTCCTTACACCTATTGAAGCCTGGCGGCTCACTGCTTATCCGTGCTTACGGGTACGCCGACAGAGTCAGCG
AAATGGTGGTCACTGCATTAGCTAGGAAGTTTTCCGCCTTTAGAGTCCTGAGACCAGCATGTGTAACAAGTAACACTGAA
GTCTTTCTGTTGTTTACCAATTTTGATAACGGCAGAAGGGCTGTGACTCTTCACCAGGCCAATCAGAGGCTTAGCTCCAT
GTTTGCATGCAACGGGCTGCACACAGCCGGATGCGCACCCTCATACCGTGTGCGCAGGACCGACATTTCCAGGCACGCCG
AGGAGGCGGTTGTCAATGCCGCCAATGCGAAAGGCACAGTCGGCGATGGGGTTTGCAGAGCGGTGGCGAGAAAATGGCCA
GACTCCTTCAAAGGTGCCGCGACTCCCGTGGGTACGGCCAAGTTGGTACAGGCCAACGGTATGAATGTCATCCATGCAGT
AGGCCCGAATTTCTCCACGGTGACCGAGGCAGAGGGCGACAGAGAGTTGGCCGCCGCATACCGTGCCGTGGCGGGCATCA
TCAATGCTAGTAACATTAAGAGTGTAGCCATCCCTCTGTTGTCGACGGGGGTGTTCTCCGGGGGTAAAGATAGAGTCATG
CAGTCACTAAATCACCTGTTTACCGCAATGGACACCACGGACGCTGACGTAGTCATCTATTGCCGCGACAAAGCCTGGGA
GAAGAAAATCCAGGAGGCTATTGATCGCCGCACCGCTGTGGAATTGGTTTCTGAAGACATCTCACTCGAGTCTGACTTGA
TACGGGTGCACCCGGATAGTTGCTTGGTAGGCAGAAAAGGTTACAGCGTAACAGATGGGAAGCTGCATTCGTACCTGGAA
GGTACCCGCTTTCATCAGACTGCGGTGGATATGGCTGAGATATCTACCTTGTGGCCGAAACTTCAGGACGCAAACGAACA
AATATGCTTGTATGCATTGGGTGAGAGTATGGACAGTATCAGAACGAAATGTCCCGTCGAGGACGCCGATTCGTCCACGC
CTCCGAAAACGGTTCCTTGTCTGTGTAGGTATGCTATGACTGCTGAGAGAGTGGCGAGGCTTCGGATGAACAACACTAAG
GCCATAATTGTGTGCTCTTCATTCCCCTTACCGAAGTACAGAATTGAAGGCGTCCAGAAGGTCAAGTGCGACCGAGTGCT
GATTTTTGACCAGACGGTGCCATCTCTGGTCAGTCCAAGGAAATACATACCAGCCGCCGCCCCCA---------------
---------------------TGCACGCAGATACCGTGAGCTTGGATTCTACAGTATCCACAGGATCCGCGTGGTCGTTC
CCATCCGAGGCCACGTATGAGACCATGGAAGTAGCGGCTGAGGTGCACCACTCGGAACCTCCAGTCCCGCCACCGCGCAG
GCGTCGTGCGCAGGTGACGATGCACCACCAGGAGCTGTTGGAGGTTTCTGACATGCACACCCCGATTGCGGCAAGGGTCG
AGATCCCAGTGTATGATACCGCCGTTGTAGTGGAGAGAGTGGCCATTCCCTGCACGAGTGAGTACGCAACCCCCATACCA
ACACCACGGGCAGCAAGGGTCGTACCCGTGCCGGCACCACGCATTCAGCGAGCGTCGACGTACAGGGTCTCTCCTACACC
CACGCCTCGCGCTCTGAGAGCCTCGGTATGCAGTGTGACCACTAGTGCTGGGGTAGAGTTCCCTTGGGCGCCTGAAGATC
TGGAGGTACTCACCGAGCCCGTGCATTGCGAAATGCGCGAGCCGGTTGAGTTACCGTGGGAGCCTGAGGACGTTGATGTC
CAGTTCGGAGATTTTGAAACGCCCGACAAAATCCAGTTCGGAGACATTGATTTCGACCAATTCTGACTAGGCAGAGCGGG
GGCGTACATCTTCTCGTCTGATATCGGACCGGGGCACTTACAACAGAAGTCAGTACGGCAACACGCACTACCGTGCGAAA
TGCTATACGCCCACGAGGAGGAAAGGACGTACCCCCCCGCACTGGATGAGGCTAGGGAGAAACTGCTGCAGGCAAAAATG
CAGATGGCACCTACGGAAGCAAACAAGAGTAGGTACCAATCAAGGAAAGTTGAAAACATGAAGGCAGTGATCATAGATAG
GCTGAAGGATGGAGCAAGAACCTACCTGGCAGAACAGTCAGAGAAGATCCCAACCTATGCTAGTAAGTACCCGCGGCCAG
TTTACTCGCCGTCGGTAGAGGATAGCTTGCAGAATCCCGAGGTCGCTGTGGCGGCCTGCAATGCCTTCCTGGAAGCCAAT
TACCCGACAGTGGCTAGTTACCAGATCACGGACGAGTACGATGCCTACTTGGATATGGTTGATGGGTCAGAGAGTTGCTT
AGACCGGGCGACCTTCTGCCCGGCAAAATTACGCTGCTACCCAAAGCATCATGCTTACCACCAACCGCAGGTTAGGAGTG
CGGTCCCATCACCGTTTCAAAACACCCTGCAGAATGTGCTAGCAGCAGCCACGAAGAGAAATTGCAATGTTACACAGATG
AGAGAACTACCTACTCTAGACTCAGCAGTGTTTAACGTGGAATGCTTCAAAAAATTTGCATGCAACGGAGAATACTGGCA
GGAATTCAAAGATAACCCAATAAGAATAACTACAGAGAATATAACAACTTATGTCACTAGGCTTAAGGGCCCTAAAGCAG
CGGCGCTGTTTGCGAAGACTCACAATTTAGTCCCGCTGCAAGAGGTGCCCATGGACCGGTTTGTGGTAGATATGAAGAGA
GACGTGAAAGTTACCCCTGGCACTAAACATACTGAGGAACGCCCAAAGGTGCAAGTCATCCAGGCCGCCGAGCCTTTAGC
TACAGCTTATTTATGTGGCATTCACAGGGAGTTGGTCCGCCGCCTGAAGGCCGTCCTGGCCCCGAACATACACACATTGT
TCGATATGTCGGCAGAAGACTTTGACGCCATCATAGCCGTACATTTCCAACCAGGTGACGCAGTTTTGGAAACGGACATA
GCCTCCTTTGATAAGAGCCAAGATGACTCTTTGGCGTTGACGGCACTGATGCTGTTGGAGGACCTCGGGGTTGACCAAGA
TCTACTAGACCTAATAGAGGCAGCGTTTGGGGAAATTACCAGCGTCCACCTGCCAACAGGTACGCGGTTCAAGTTTGGCG
CCATGATGAAGTCCGGAATGTTTCTGACACTATTTATAAATACCCTGTTAAACATTGTCATAGCATGCCGTGTACTGCGT
GAGAAGCTGACAAACTCCATCTGCGCCGCGTTCATCGGGGATGACAACATAGTGCACGGGGTAAGATCTGACCCGTTGAT
GGCTGAGCGGTGCGCCAGCTGGGTTAATATGGAGGTAAAGATAATTGACGCTACCATGTGCGAGAAACCACCATATTTCT
GCGGCGGGTTTATACTGTATGACAATGTCACCGGCTCGGCGTGCCGTGTGGCCGACCCTCTGAAAAGGTTATTTAAATTA
GGCAAACCTTTACCCGCCGGAGACACCCAAGATGAAGATCGTAGGCGTGCATTGAAGGATGAGACGGATAGGTGGGCACG
AGTAGGGTTGAAGTCTGAACTGGAAATAGCACTAAGTTCCCGGTATGAGGTGAACGGGACCGGCAACATAGTGCGAGCAA
TGGCCACACTGGCCAAGAGCTTGAAGAACTTTAAAAAATTGCGTGGACCCATTGTACACCTCTACGGCGGTCCTAAATAG
ATGCAGAGACACCCCTTCATCTAATATAGCTCACAACAGTAAACATGAATTACATACCAACCCAGACTTTTTACGGACGC
CGTTGGCGGCCTCGCCCGGCGTTCCGTCCATGGCAGGTGCCGATGCAGCCGACACCTACTATGGTTACACCCATGCTGCA
AGCACCGGACCTACAGGCCCAACAGATGCAACAACTGATCAGCGCAGTCTCTGCACTAACCACCAAACAGAATGTAAAAG
CACCAAAAGGGCAACGGAAACAGAAACAGCAGAAACCAAAGGAAAAGAAGGAAAAACAGAAGAAAAAGCCGACGCAAAAG
AAGAAGCAGCAGCAGAAACCAAAACCACAGGCTAAGAAGAAGAAACCAGGGAGAAGAGAAAGAATGTGCATGAAGATCGA
GAATGACTGCATATTCGAGGTCAAACTGGACGGCAAGGTTACCGGTTATGCGTGCCTAGTCGGAGATAAAGTTATGAAGC
CGGCTCATGTTAAAGGCACAATTGACAACCCAGACCTTGCGAAGCTGACTTACAAGAAATCCAGTAAGTATGACCTCGAA
TGCGCCCAGATCCCAGTGCACATGAAGTCCGACGCCTCCAAGTACACACATGAAAAGCCAGAAGGTCATTACAACTGGCA
CCATGGAGCAGTGCAGTACAGTGGAGGAAGGTTTACCATCCCCACAGGCGCCGGCAAACCAGGAGATAGCGGTAGGCCTA
TTTTTGACAACAAAGGGCGGGTGGTGGCCATCGTGTTAGGCGGGGCCAACGAAGGTGCCCGCACTGCGCTGTCTGTGGTG
ACGTGGACAAAAGACATGGTCACTCGGGTAACGCCAGAAGGAACCGAAGAGTGGTCTGCCGCGCTGATGATGTGTATCCT
TGCCAACACCTCTTTCCCATGCTCGTCACCCCCCTGCTACCCCTGCTGCTACGAAAAACAGCCAGAACAGACATTACGGA
TGTTGGAAGACAACGTGAATAGACCTGGGTACTATGAGTTACTGGAAGCGTCCATGACATGCAGAAACGGATCACGCCAC
CGCCGCAGTGTAACAGAGCACTTCAATGTGTATAAGGCTACTAGACCGTACTTAGCGCACTGCGCTGACTGCGGGGACGG
GTACTTCTGCTATAGCCCGGTTGCTATCGAGAAGATCCGAGATGAGGCGTCTGATGGCATGCTCAAGATCCAAGTCTCCG
CCCAAATAGGTCTGGACAAGGCAGGTACCCACGCCCACACGAAGATGCGATATATGGCTGGTCATGATGTTCAGGAATCC
AAGAGAGATTCCTTGAGGGTGTATACGTCCGCAGCGTGCTCTATACGAGGGACGATGGGACACTTCATCGTCGCACACTG
TCCACCAGGCGACTACCTCAAGGTTTCGTTCGAGGACGCAGATTCACACGTGAAGGCATGCAAGGTCCAATACAAGCACG
ACCCATTGCCGGTGGGTAGAGAGAAGTTCGTGGTCAGACCACACTTCGGCGTAGAGCTGCCATGCACCTCATACCAGCTG
ACAACGGCTCCCACCGACGAGGAGATCGACATGCATACACCGCCAGATATACCGGATCGCACCCTGCTATCACAGACGGC
GGGCAACGTCAAAATAACAGCAGGCGGCAGGACTATCAGGTACAATTGTACCTGCGGCCGTGACAACGTAGGCACTACCA
GTACTGACAAGACCATCAACACGTGCAAGATCGACCAATGCCATGCTGCCGTTACCAGCCATGACAAATGGCAATTTACC
TCTCCATTTGTTCCCAGGGCTGACCAGACAGCCAGGAAAGGCAAAGTGCATGTCCCATTCCCTTTGACTAACGTCACCTG
CCGAGTGCCGTTGGCACGAGCGCCGGATGTCACCTATGGTAAGAAGGAGGTGACCCTGAGACTACACCCAGATCATCCGA
CGCTCTTCTCCTATAGGAGTTTAGGAGCCGTACCGCACCCGTATGAGGAGTGGGTTGACAAGTTCTCTGAGCGCATCATC
CCAGTGACGGAAGAAGGGATTGAGTACCAGTGGGGCAACAACCCGCCGGTCCGCCTGTGGGCGCAACTGACGACCGAGGG
TAAACCCCATGGCTGGCCACATGAAATCATTCAGTACTATTATGGACTGTACCCCGCCGCCACTATTGCCGCAGTATCCG
GGGCGAGTCTGATGGCCCTCCTAACTCTAGCGGCCACATGCTGCATGCTGGCCACCGCGAGGAGAAAGTGCCTAACACCG
TACGCCTTGACGCCAGGAGCGGTGGTACCGTTGACATTGGGGCTGCTTTGCTGCGCACCGAGGGCGAACGCAGCATCATT
CGCTGAGACTATGGCCTATCTGTGGGACGAGAACAAAACCCTCTTCTGGATGGAATTCGCGGCCCCGGCCGCTGCGCTTG
CTTTGCTGGCATGCTGTATCAAAAGCCTGATCTGCTGTTGTAAGCCATTTTCTTTTTTAGTGTTACTGAGCCTGGGAGCC
TCCGCAAAAGCTTACGAGCACACAGCCACAATTCCGAACGTGGTGGGGTTCCCGTATAAGGCTCACATTGAAAGGAATGG
TTTCTCGCCCATGACCCTGCAGCTTGAAGTGGTGGAGACAAGCTTGGAACCCACACTTAACCTGGAGTACATTACCTGCG
AATACAAGACGGTGGTCCCTTCGCCATTTATCAAATGTTGCGGAACATCAGAATGCTCATCTAAAGAGCAGCCAGACTAC
CAATGCAAGGTGTACACGGGTGTATACCCTTTCATGTGGGGTGGAGCCTACTGTTTCTGCGACTCCGAGAACACGCAGCT
TAGCGAGGCCTATGTCGACAGGTCAGACGTTTGCAAACATGATCACGCACTGGCCTATAAGGCACACACGGCCTCTCTAA
AAGCAACGATCAGGATCAGCTACGGCACCATCAACCAGACCACCGAGGCCTTCGTCAATGGAGAACATGCGGTCAACGTG
GGCGGAAGCAAGTTCATCTTTGGACCGATCTCAACAGCTTGGTCACCGTTCGACAATAAAATTGTCGTGTATAAAGATGA
TGTCTACAACCAGGACTTCCCACCCTACGGATCAGGCCAGCCGGGTAGATTCGGAGACATTCAGAGCAGGACAGTGGAGA
GCAAAGACTTGTATGCCAATACGGCCCTAAAACTCTCAAGACCATCACCCGGGGTTGTGCATGTGCCATACACGCAGACA
CCATCCGGATTTAAGTATTGGCTGAAGGAGAAAGGATCTTCATTGAATACAAAGGCCCCTTTTGGCTGCAAGATAAAGAC
CAATCCAGTCAGAGCTATGGATTGTGCAGTTGGCAGTATACCTGTGTCGATGGACATACCTGACAGTGCATTCACACGAG
TGGTAGATGCCCCGGCTGTAACAGACCTGAGCTGCCAGGTAGCTGTCTGTACACACTCCTCCGATTTCGGAGGTGTTGCC
ACATTGTCTTACAAGACGGACAAACCCGGCAAGTGCGCCGTTCACTCACATTCCAACGTCGCAACGTTGCAAGAGGCGAC
GGTGGATGTCAAGGAGGACGGCAAGGTCACAGTGCACTTTTCTACGGCGTCCGCCTCCCCGGCATTCAAAGTGTCCGTCT
GTGACGCAAAAACAACGTGCACGGCGGCGTGCGAGCCTCCGAAAGACCACATCGTCCCTTATGGGGCGAGCCATAACAAC
CAGGTCTTTCCGGACATGTCAGGAACTGCGATGACGTGGGTACAGAGGATGGCCAGTGGGTTAGGTGGGCTGGCCCTCAT
CGCGGTGGTTGTGCTGGTCTTAGTAACCTGCATAACAATGCGTCGGTAAGTTTTAGCTCAAAGGG-CATATAAATCCCAG
AATAGTAACAAAACAC
>MN038288.1 |Ross River virus strain SWSM, partial genome
AAGGCCCTTCAGAAAGCATTCCCGGCTTTTGAGGTTGAATCACAGCAGGTCACACCTAATGACCATGCTAATGCCAGAGC
TTTTTCGCATCTGGCCACAAAGTTAATTGAACAAGAGGTTCCAGCCAACATCACCATCCTGGACGTGGGCAGTGCGCCCG
CAAGGAGGTTGATGTCTGACCACAGCTACCATTGCATTTGTCCCATGAAGAGTGCGGAAGACCCAGAGAGATTAGCAAAC
TACGCCCGGAAACTGGCAAAAGCAGCAGGGGAAGTGCTAGACAAAAATGTGTCCGGTAAGATCACGGACCTGCAGGACGT
CATGGCAACCCCCGATCTGGAATCTCCAACGTTTTGTCTCCACACCGACGAGACGTGTCGCACTAGAGCTGAAGTAGCTG
TGTACCAGGACGTGTACGCGGTACACGCACCGACCTCGCTTTATCATCAAGCGATGAAAGGGGTCAGGACAGTATATTGG
ATAGGATTCGATACCACCCCATTCATGTTTGAGGTCTTGGCTGGCGCATACCCAACGTATTCCACGAATTGGGCGGACGA
ACAGGTCCTGCAGGCACGCAACATCGGCCTATGTGCGACCAGTCTTAGCGAAGGACATCGAGGAAAAATCTCTATTATGA
GGAAGAAGCGCCTAAGGCCGAGCGACAGGGTCATGTTCTCGGTTGGGTCAACGCTATATATAGAAAGTAGACGCCTCCTT
AAGAGTTGGCATCTTCCCTCCGTGTTCCACCTGAAAGGCAAGAATAGCTTTACTTGCAGGTGCGATACAATAGTTTCATG
CGAGGGCTACGTTGTTAAAAAGATCACAATGAGCCCAGGGACGTACGGGAAGACGGTCGGATACGCCGTTACGCACCATG
CAGAAGGTTTCCTAATGTGCAAGGTGACGGACACTGTGCGCGGGGAGAGAGTATCATTCCCGGTATGCACTTATGTGCCT
GCAACCATTTGCGATCAGATGACAGGAATCCTGGCTACCGACGTCACACCCGAAGATGCGCAGAAGCTACTGGTGGGTTT
GAACCAACGTATAGTTGTGAATGGCAGAACCCAAAGGAACACCAACACAATGAAAAACTACCTATTGCCGGTAGTGGCCC
AAGCTTTCAGCAAGTGGGCACGAGAAGCAAAAGCAGACATGGAGGATGAGAAACCTCTGGGAACTAGAGAAAGAACCCTG
ACGTTTTGTTGCCTGTGGGCATTCAAGAACCACAAGACACACACCATGTACAAAAGGCCGGATACACAAACTATAGTCAA
GGTGCCATCTACTTTTGACTCGTTTGTGATTCCAAGCCTGTGGTCCTCCAGCCTATCCATAGGCATACGGCAAAGAATAA
AACTACTGTTAGGCCCAAAACTCTCGCGAGACCTCCCGTACTCTGGAGACCGAAACGAAGCGCGAGAAGCAGAGAAGGAA
GCCGAAGAGACCAAGGAAGCAGAATTGACACGGGAAGCACTGCCACCATTGGTGGGAAGCAACTGTGCTGATGACGTCGA
TCGGGTAGATGTGGAAGAGCTGACGTACCGCGCCGGAGCAGGGGTAGTGGAGACACCCAGAAATGCGCTCAAAGTGACAC
CACAAGAGCGCGATCAGCTGATCGGCGCGTACCTGATCTTGTCTCCGCAAACAGTACTGAAGAGTGAAAAACTCACACCG
ATACATCCACTGGCGGAGCAAGTGACAATCATGACGCACTCAGGAAGATCAGGCAGATACCCGGTTGACCGCTACGACGG
ACGAGTATTGGTCCCGACGGGCGCAGCGATCCCCGTCAGCGAATTTCAAGCACTCAGTGAGAGTGCTACTATGGTCTACA
ACGAACGTGAGTTCATCAATCGCAAGTTGCACCATATAGCACTCTACGGCCCCGCCCTAAACACTGATGAGGAGAACTAT
GAAAAAGTCAGGGCAGAGAGAGCCGAAGCTGAATACGTGTTCGACGTTGACAAGAGGACGTGCGTGAAGAGAGAAGAAGC
ATCGGGCCTTGTACTAGTTGGCGATTTAATCAACCCACCCTTCCATGAGTTCGCGTACGAAGGACTGAAGATACGGCCCG
CAGCGCCTTTCCAAACTACGGTCATTGGCGTCTTCGGGGTACCTGGTTCCGGTAAGTCAGCCATAATCAAGAGTGTGGTG
ACTACGAGGGACCTGGTCGCCAGTGGGAAGAAGGAGAACTGCCAGGAGATAGTTAATGATGTCAAAAAGCAGAGAGGACT
GGATGTAACAGCCAGGACTGTTGACTCTATCCTGTTGAACGGGTGCAGAAGAGGAGTAGAGAATCTATACGTGGACGAAG
CATTTGCCTGTCATTCAGGTACACTGTTGGCCCTTATTGCCATGGTGAAACCAACTGGCAAGGTGATCCTATGCGGGGAC
CCAAAACAGTGTGGATTCTTTAACCTGATGCAGCTGAAGGTGAACTTCAACCACGATATCTGCACACAAGTGCTCCACAA
AAGCATATCCAGAAGATGCACCCTCCCGATTACGGCTATCGTCTCGACCCTACACTATCAGGGTAAGATGAGAACCACGA
ACTTATGTAGTGCACCCATCCAGATAGACACAACAGGTACCACTAAACCAGCCAAAGGAGACATCGTGTTAACGTGCTTC
CGCGGTTGGGTAAAGCAACTGCAGATAGACTATCGTGGACACGAAGTCATGACAGCAGCTGCATCACAAGGACTGACTAG
AAAAGGGGTATACGCCGTTAGGCAGAAAGTGAATGAAAACCCACTTTATGCCCCTACATCAGAACATGTCAACGTATTGC
TGACTAGAACCGAAAACCGGCTGGTGTGGAAAACACTGTCGGGAGACCCGTGGATAAAGGTGTTAACCAATATCCCCAAG
GGCGATTTCAGCGCTACGTTGGAGGAGTGGCAAGAGGAGCATGACAACATTATGAACGCCCTTCGCGAGAAGTCGACAGC
AGTAGACCCGTTCCAGAACAAAGCCAAAGTCTGCTGGGCAAAGTGCCTCGTGCAGGTCCTAGAAACAGCTGGGATACGCA
TGACGGCAGAGGAGTGGGATACAGTGTTGGCTTTCCGCGAAGATAGGGCGTACTCACCTGAAGTGGCTCTGAACGAGATC
TGTACCAAGTATTACGGCGTTGATTTAGACAGCGGATTGTTCTCTGCCCAATCGGTCTCATTGTACTATGAAAACAACCA
CTGGGACAATAGACCGGGCGGCCGGATGTATGGATTCAACCGCGAAGTCGCCCGTAAGTTCGAGCAACGCTACCCATTCC
TGAGAGGTAAGATGGACTCGGGGCTACAAGTTAATGTTCCGGAGAGAAAAGTACAGCCATTCAATGCTGAATGTAATATA
TTACCATCAAACAGGCGACTTCCGCACGCCCTCGTCACCAGCTACCAGCAGTGCCAGGGCGAGAGGGTAGAATGGCTTTT
GAAGAAGCTTCCAGGATACCATTTATTGCTGGTAAGCGAGTACAATCTGGCGCTGCCCCATAAAAGAGTATTTTGGATTG
CACCACCCCATGTGTCTGGTGCAGACCGTATTTATGATCTTGACCTAGGGTTACCCCTGAATGCAGGCCGTTACGACTTG
GTATTTGTGAACATACACACTGAGTACAGGACGCACCATTACCAACAGTGCGTCGACCATTCCATGAAGTTACAGATGTT
GGGCGGTGACTCCTTACACCTATTGAAGCCTGGCGGCTCACTGCTTATCCGTGCTTACGGGTACGCCGACAGAGTCAGCG
AAATGGTGGTCACTGCATTAGCTAGGAAGTTTTCCGCCTTTAGAGTCCTGAGACCAGCATGTGTAACAAGTAACACTGAA
GTCTTTCTGTTGTTTACCAATTTTGATAACGGCAGAAGGGCTGTGACTCTTCACCAGGCCAATCAGAGGCTTAGCTCCAT
GTTTGCATGCAACGGGCTGCACACAGCCGGATGCGCACCCTCATACCGTGTGCGCAGGACCGACATTTCCGGGCACGCCG
AGGAGGCGGTTGTCAATGCCGCCAATGCGAAAGGCACAGTCGGCGATGGGGTTTGCAGAGCGGTGGCGAGAAAATGGCCA
GACTCCTTCAAAGGTGCCGCGACTCCCGTGGGTACGGCCAAGTTGGTACAGGCCAACGGTATGAATGTCATCCATGCAGT
AGGCCCGAATTTCTCCACGGTGACCGAGGCAGAGGGCGACAGAGAGTTGGCCGCCGCATACCGTGCCGTGGCGGGCATCA
TCAATGCTAGTAACATTAAGAGTGTAGCCATCCCTCTGTTGTCGACGGGGGTGTTCTCCGGGGGTAAAGATAGAGTCATG
CAGTCACTAAATCACCTGTTTACCGCAATGGACACCACGGACGCTGACGTAGTCATCTATTGCCGCGACAAAGCCTGGGA
GAAGAAAATCCAGGAGGCTATTGATCGCCGCACCGCTGTGGAATTGGTTTCTGAAGACATCTCACTCGAGTCTGACTTGA
TACGGGTGCACCCGGATAGTTGCTTGGTAGGCAGAAAAGGTTACAGCGTAACAGATGGGAAGCTGCATTCGTACCTGGAA
GGTACCCGCTTTCATCAGACTGCGGTGGATATGGCTGAGATATCTACCTTGTGGCCGAAACTTCAGGACGCAAACGAACA
AATATGCTTGTATGCATTGGGTGAGAGTATGGACAGTATCAGAACGAAATGTCCCGTCGAGGACGCCGATTCGTCCACGC
CTCCGAAAACGGTTCCTTGTCTGTGTAGGTATGCTATGACTGCTGAGAGAGTGGCGAGGCTTCGGATGAACAACACTAAG
GCCATAATTGTGTGCTCTTCATTCCCCTTACCGAAGTACAGAATTGAAGGCGTCCAGAAGGTCAAGTGCGACCGAGTGCT
GATTTTTGACCAGACGGTGCCATCTCTGGTCAGTCCAAGGAAATACATACCAGCCGCCGCCCCCA---------------
---------------------TGCACGCAGATACCGTGAGCTTGGATTCTACAGTATCCACAGGATCCGCGTGGTCGTTC
CCATCCGAGGCCACGTATGAGACCATGGAAGTAGTGGCTGAGGTGCACCACTCGGAACCTCCAGTCCCGCCACCGCGCAG
GCGTCGTGCGCAGGTGACGATGCACCACCAGGAGCTGTTGGAGGTTTCTGACATGCACACCCCGATTGCGGCAAGGGTCG
AGATCCCAGTGTATGATACCGCCGTTGTAGTGGAGAGAGTGGCCATTCCCTGCACGAGTGAGTACGCAACCCCCATACCA
ACACCACGGGCAGCAAGGGTCGTACCCGTGCCGGCACCACGCATTCAGCGAGCGTCGACGTACAGGGTCTCTCCTACACC
CACGCCTCGCGCTCTGAGAGCCTCGGTATGCAGTGTGACCACTAGTGCTGGGGTAGAGTTCCCTTGGGCGCCTGAAGATC
TGGAGGTACTCACCGAGCCCGTGCATTGCGAAATGCGCGAGCCGGTTGAGTTACCGTGGGAGCCTGAGGACGTTGATGTC
CAGTTCGGAGATTTTGAAACGCCCGACAAAATCCAGTTCGGAGACATTGATTTCGACCAATTCTGACTAGGCAGAGCGGG
GGCGTACATCTTCTCGTCTGATATCGGACCGGGGCACTTACAACAGAAGTCAGTACGGCAACACGCACTACCGTGCGAAA
TGCTATACGCCCACGAGGAGGAAAGGACGTACCCCCCCGCACTGGATGAGGCTAGGGAGAAACTGCTGCAGGCAAAAATG
CAGATGGCACCTACGGAAGCAAACAAGAGTAGGTACCAATCAAGGAAAGTTGAAAACATGAAGGCAGTGATCATAGATAG
GCTGAAGGATGGAGCAAGAACCTACCTGGCAGAACAGTCAGAGAAGATCCCAACCTATGCTAGTAAGTACCCGCGGCCAG
TTTACTCGCCGTCGGTAGAGGATAGCTTGCAGAATCCCGAGGTCGCTGTGGCGGCCTGCAATGCCTTCCTGGAAGCCAAT
TACCCGACAGTGGCTAGTTACCAGATCACGGACGAGTACGATGCCTACTTGGATATGGTTGATGGGTCAGAGAGTTGCTT
AGACCGGGCGACCTTCTGCCCGGCAAAATTACGCTGCTACCCAAAGCATCATGCTTACCACCAACCGCAGGTTAGGAGTG
CGGTCCCATCACCGTTTCAAAACACCCTGCAGAATGTGCTAGCAGCAGCCACGAAGAGAAATTGCAATGTTACACAGATG
AGAGAACTACCTACTCTAGACTCAGCAGTGTTTAACGTGGAATGCTTCAAAAAATTTGCATGCAACGGAGAATACTGGCA
GGAATTCAAAGATAACCCAATAAGAATAACTACAGAGAATATAACAACTTATGTCACTAGGCTTAAGGGCCCTAAAGCAG
CGGCGCTGTTTGCGAAGACTCACAATTTAGTCCCGCTGCAAGAGGTGCCCATGGACCGGTTTGTGGTAGATATGAAGAGA
GACGTGAAAGTTACCCCTGGCACTAAACATACTGAGGAACGCCCAAAGGTGCAAGTCATCCAGGCCGCCGAGCCTTTAGC
TACAGCTTATTTATGTGGCATTCACAGGGAGTTGGTCCGCCGCCTGAAGGCCGTCCTGGCCCCGAACATACACACATTGT
TCGATATGTCGGCAGAAGACTTTGACGCCATCATAGCCGTACATTTCCAACCAGGTGACGCAGTTTTGGAAACGGACATA
GCCTCCTTTGATAAGAGCCAAGATGACTCTTTGGCGTTGACGGCACTGATGCTGTTGGAGGACCTCGGGGTTGACCAAGA
TCTACTAGACCTAATAGAGGCAGCGTTTGGGGAAATTACCAGCGTCCACCTGCCAACAGGTACGCGGTTCAAGTTTGGCG
CCATGATGAAGTCCGGAATGTTTCTGACACTATTTATAAATACCCTGTTAAACATTGTCATAGCATGCCGTGTACTGCGT
GAGAAGCTGACAAACTCCATCTGCGCCGCGTTCATCGGGGATGACAACATAGTGCACGGGGTAAGATCTGACCCGTTGAT
GGCTGAGCGGTGCGCCAGCTGGGTTAATATGGAGGTAAAGATAATTGACGCTACCATGTGCGAGAAACCACCATATTTCT
GCGGCGGGTTTATACTGTATGACAATGTCACCGGCTCGGCGTGCCGTGTGGCCGACCCTCTGAAAAGGTTATTTAAATTA
GGCAAACCTTTACCCGCCGGAGACACCCAAGATGAAGATCGTAGGCGTGCATTGAAGGATGAGACGGATAGGTGGGCACG
AGTAGGGTTGAAGTCTGAACTGGAAATAGCACTAAGTTCCCGGTATGAGGTGAACGGGACCGGCAACATAGTGCGAGCAA
TGGCCACACTGGCCAAGAGCTTGAAGAACTTTAAAAAATTGCGTGGACCCATTGTACACCTCTACGGCGGTCCTAAATAG
ATGCAGAGACACCCCTTCATCTAATATAGCTCACAACAGTAAACATGAATTACATACCAACCCAGACTTTTTACGGACGC
CGTTGGCGGCCTCGCCCGGCGTTCCGTCCATGGCAGGTGCCGATGCAGCCGACACCTACTATGGTTACACCCATGCTGCA
AGCACCGGACCTACAGGCCCAACAGATGCAACAACTGATCAGCGCAGTCTCTGCACTAACCACCAAACAGAATGTAAAAG
CACCAAAAGGGCAACGGAAACAGAAACAGCAGAAACCAAAGGAAAAGAAGGAAAAACAGAAGAAAAAGCCGACGCAAAAG
AAGAAGCAGCAGCAGAAACCAAAACCACAGGCTAAGAAGAAGAAACCAGGGAGAAGAGAAAGAATGTGCATGAAGATCGA
GAATGACTGCATATTCGAGGTCAAACTGGACGGCAAGGTTACCGGTTATGCGTGCCTAGTCGGAGATAAAGTTATGAAGC
CGGCTCATGTTAAAGGCACAATTGACAACCCAGACCTTGCGAAGCTGACTTACAAGAAATCCAGTAAGTATGACCTCGAA
TGCGCCCAGATCCCAGTGCACATGAAGTCCGACGCCTCCAAGTACACACATGAAAAGCCAGAAGGTCATTACAACTGGCA
CCATGGAGCAGTGCAGTACAGTGGAGGAAGGTTTACCATCCCCACAGGCGCCGGCAAACCAGGAGATAGCGGTAGGCCTA
TTTTTGACAACAAAGGGCGGGTGGTGGCCATCGTGTTAGGCGGGGCCAACGAAGGTGCCCGCACTGCGCTGTCTGTGGTG
ACGTGGACAAAAGACATGGTCACTCGGGTAACGCCAGAAGGAACCGAAGAGTGGTCTGCCGCGCTGATGATGTGTATCCT
TGCCAACACCTCTTTCCCATGCTCGTCACCCCCCTGCTACCCCTGCTGCTACGAAAAACAGCCAGAACAGACATTACGGA
TGTTGGAAGACAACGTGAATAGACCTGGGTACTATGAGTTACTGGAAGCGTCCATGACATGCAGAAACGGATCACGCCAC
CGCCGCAGTGTAACAGAGCACTTCAATGTGTATAAGGCTACTAGACCGTACTTAGCGCACTGCGCTGACTGCGGGGACGG
GTACTTCTGCTATAGCCCGGTTGCTATCGAGAAGATCCGAGATGAGGCGTCTGATGGCATGCTCAAGATCCAAGTCTCCG
CCCAAATAGGTCTGGACAAGGCAGGTACCCACGCCCACACGAAGATGCGATATATGGCTGGTCATGATGTTCAGGAATCC
AAGAGAGATTCCTTGAGGGTGTATACGTCCGCAGCGTGCTCTATACGAGGGACGATGGGACACTTCATCGTCGCACACTG
TCCACCAGGCGACTACCTCAAGGTTTCGTTCGAGGACGCAGATTCACACGTGAAGGCATGCAAGGTCCAATACAAGCACG
ACCCATTGCCGGTGGGTAGAGAGAAGTTCGTGGTCAGACCACACTTCGGCGTAGAGCTGCCATGCACCTCATACCAGCTG
ACAACGGCTCCCACCGACGAGGAGATCGACATGCATACACCGCCAGATATACCGGATCGCACCCTGCTATCACAGACGGC
GGGCAACGTCAAAATAACAGCAGGCGGCAGGACTATCAGGTACAATTGTACCTGCGGCCGTGACAACGTAGGCACTACCA
GTACTGACAAGACCATCAACACGTGCAAGATCGACCAATGCCATGCTGCCGTTACCAGCCATGACAAATGGCAATTTACC
TCTCCATTTGTTCCCAGGGCTGACCAGACAGCCAGGAAAGGCAAAGTGCATGTCCCATTCCCTTTGACTAACGTCACCTG
CCGAGTGCCGTTGGCACGAGCGCCGGATGTCACCTATGGTAAGAAGGAGGTGACCCTGAGACTACACCCAGATCATCCGA
CGCTCTTCTCCTATAGGAGTTTAGGAGCCGTACCGCACCCGTATGAGGAGTGGGTTGACAAGTTCTCTGAGCGCATCATC
CCAGTGACGGAAGAAGGGATTGAGTACCAGTGGGGCAACAACCCGCCGGTCCGCCTGTGGGCGCAACTGACGACCGAGGG
TAAACCCCATGGCTGGCCACATGAAATCATTCAGTACTATTATGGACTGTACCCCGCCGCCACTATTGCCGCAGTATCCG
GGGCGAGTCTGATGGCCCTCCTAACTCTAGCGGCCACATGCTGCATGCTGGCCACCGCGAGGAGAAAGTGCCTAACACCG
TACGCCTTGACGCCAGGAGCGGTGGTACCGTTGACATTGGGGCTGCTTTGCTGCGCACCGAGGGCGAACGCAGCATCATT
CGCTGAGACTATGGCCTATCTGTGGGACGAGAACAAAACCCTCTTCTGGATGGAATTCGCGGCCCCGGCCGCTGCGCTTG
CTTTGCTGGCATGCTGTATCAAAAGCCTGATCTGCTGTTGTAAGCCATTTTCTTTTTTAGTGTTACTGAGCCTGGGAGCC
TCCGCAAAAGCTTACGAGCACACAGCCACAATTCCGAACGTGGTGGGGTTCCCGTATAAGGCTCACATTGAAAGGAATGG
TTTCTCGCCCATGACCCTGCAGCTTGAAGTGGTGGAGACAAGCTTGGAACCCACACTTAACCTGGAGTACATTACCTGCG
AATACAAGACGGTGGTCCCTTCGCCATTTATCAAATGTTGCGGAACATCAGAATGCTCATCTAAAGAGCAGCCAGACTAC
CAATGCAAGGTGTACACGGGTGTATACCCTTTCATGTGGGGTGGAGCCTACTGTTTCTGCGACTCCGAGAACACGCAGCT
TAGCGAGGCCTATGTCGACAGGTCAGACGTTTGCAAACATGATCACGCACTGGCCTATAAGGCACACACGGCCTCTCTAA
AAGCAACGATCAGGATCAGCTACGGCACCATCAACCAGACCACCGAGGCCTTCGTCAATGGAGAACATGCGGTCAACGTG
GGCGGAAGCAAGTTCATCTTTGGACCGATCTCAACAGCTTGGTCACCGTTCGACAATAAAATTGTCGTGTATAAAGATGA
TGTCTACAACCAGGACTTCCCACCCTACGGATCAGGCCAGCCGGGTAGATTCGGAGACATTCAGAGCAGGACAGTGGAGA
GCAAAGACTTGTATGCCAATACGGCCCTAAAACTCTCAAGACCATCACCCGGGGTTGTGCATGTGCCATACACGCAGACA
CCATCCGGATTTAAGTATTGGCTGAAGGAGAAAGGATCTTCATTGAATACAAAGGCCCCTTTTGGCTGCAAGATAAAGAC
CAATCCAGTCAGAGCTATGGATTGTGCAGTTGGCAGTATACCTGTGTCGATGGACATACCTGACAGTGCATTCACACGAG
TGGTAGATGCCCCGGCTGTAACAGACCTGAGCTGCCAGGTAGCTGTCTGTACACACTCCTCCGATTTCGGAGGTGTTGCC
ACATTGTCTTACAAGACGGACAAACCCGGCAAGTGCGCCGTTCACTCACATTCCAACGTCGCAACGTTGCAAGAGGCGAC
GGTGGATGTCAAGGAGGACGGCAAGGTCACAGTGCACTTTTCTACGGCGTCCGCCTCCCCGGCATTCAAAGTGTCCGTCT
GTGACGCAAAAACAACGTGCACGGCGGCGTGCGAGCCTCCGAAAGACCACATCGTCCCTTATGGGGCGAGCCATAACAAC
CAGGTCTTTCCGGACATGTCAGGAACTGCGATGACGTGGGTACAGAGGATGGCCAGTGGGTTAGGTGGGCTGGCCCTCAT
CGCGGTGGTTGTGCTGGTCTTAGTAACCTGCATAACAATGCGTCGGTAAGTTTTAGCTCAAAGGGGCATATAAATCCCAG
AATAGTAACAAAACAC
>MN038218.1 |Ross River virus strain K1198, partial genome
AAGGCCCTTCAGAAAGCATTCCCGGCTTTTGAGGTTGAATCACAGCAGGTCACACCTAATGACCATGCTAATGCCAGAGC
TTTTTCGCATCTGGCCACAAAGTTAATTGAACAAGAGGTTCCAGCCAACATCACCATCCTGGACGTGGGCAGTGCGCCCG
CAAGGAGGTTGATGTCTGACCACAGCTACCATTGCATTTGTCCCATGAAGAGTGCGGAAGACCCAGAGAGATTAGCGAAC
TACGCCCGAAAACTGGCAAAAGCAGCAGGGGAAGTGCTAGACAAAAATGTGTCCGGTAAGATCACGGACCTGCAGGACGT
CATGGCAACCCCCGATCTGGAATCTCCAACGTTCTGTCTCCACACCGACGAGACGTGTCGCACTAGAGCTGAAGTAGCTG
TGTACCAGGACGTGTACGCGGTACACGCACCGACCTCGCTTTATCATCAAGCGATGAAAGGGGTCAGGACAGTATACTGG
ATAGGATTCGACACCACCCCATTCATGTTCGAGGTCTTGGCTGGCGCATACCCAACGTATTCCACGAATTGGGCGGACGA
ACAGGTCCTGCAGGCACGTAACATCGGCCTATGCGCGACCAGTCTTAGCGAAGGACATCGAGGAAAAATCTCTATTATGA
GGAAGAAACGCCTAAGGCCGAGCGACAGGGTCATGTTCTCGGTTGGGTCAACGCTATATACAGAAAGTAGACGCCTTCTT
AAGAGTTGGCATCTTCCTTCCGTGTTCCACCTGAAAGGCAAGAATAGCTTTACTTGCAGGTGCGATACAATAGTTTCATG
CGAGGGCTACGTTGTTAAAAAGATCACAATGAGCCCAGGGACGTACGGGAAGACGGTTGGATACGCCGTTACGCACCATG
CAGAAGGTTTCCTAATGTGCAAAGTGACGGACACTGTGCGCGGGGAGAGAGTATCATTCCCGGTATGCACTTATGTGCCT
GCAACCATTTGCGATCAGATGACAGGAATCCTGGCTACCGACGTCACACCCGAAGATGCGCAGAAGCTACTGGTGGGGTT
GAACCAACGTATAGTTGTGAATGGCAGAACCCAAAGGAACACCAACACAATGAAAAACTACCTATTGCCGGTAGTGGCCC
AAGCTTTCAGCAAGTGGGCACGAGAAGCAAAAGCAGACATGGAGGATGAGAAACCTCTGGGAACCAGAGAAAGAACCCTG
ACGTGTTGTTGCCTGTGGGCATTCAAGAGCCACAAGACACACACCATGTACAAAAGGCCGGATACCCAAACTATAGTCAA
GGTGCCATCTACTTTTGACTCGTTTGTGATTCCAAGCCTGTGGTCATCCAGCCTATCCATTGGCATACGGCAAAGAATAA
AACTACTGTTAGGCCCAAAACTCTCGCGAGACCTCCCGTACTCTGGAGACCGAAACGAAGCGCGAGAAGCAGAGAAGGAA
GCCGAAGAGATCAAGGAAGCAGAATTGACACGGGAAGCACTGCCACCATTGGTGGGAAGCAACTGTGCTGATGACGTCGA
TCGGGTAGATGTGGAAGAGCTGACGTACCGCGCCGGAGCAGGGGTAGTGGAGACACCCAGAAATGCGCTCAAAGTGACAC
CACAAGAGCGCGATCAGCTGATCGGCGCGTACCTGATCTTGTCTCCGCAAACGGTACTGAGGAGTGAAAAACTCACACCG
ATACATCCACTGGCGGAGCAGGTGACAATCATGACGCACTCAGGAAGATCAGGCAGATACCCGGTTGACCGCTACGACGG
ACGGGTGTTGGTCCCGACGGGCGCAGCGATCCCCGTCAGCGAATTTCAAGCACTCAGTGAGAGTGCTACTATGGTCTACA
ACGAACGTGAGTTCATCAATCGCAAGTTGCACCATATAGCACTCTACGGCCCCGCCCTAAACACTGATGAGGAGAACTAT
GAAAAAATAAGGGCAGAGAGAGCCGACGCTGAATACGTGTTCGACGTTGACAAGAGGACGTGCGTGAAGAGAGAAGAAGC
ATCGGGACTTGTACTAGTTGGCGACCTAATCAACCCACCCTTCCATGAGTTCGCGTATGAAGGACTGAAGATACGGCCCG
CAGCGCCTTTCCAAACTACGGTCATTGGCGTCTTCGGGGTACCCGGTTCCGGTAAGTCAGCCATAATCAAGAGTGTGGTG
ACTACGAGGGACCTGGTCGCCAGTGGGAAGAAGGAGAACTGCCAGGAGATAGTTAACGATGTCAAAAAGCAGAGAGGACT
GGATGTAACAGCCAGGACTGTTGACTCTATCCTGTTGAACGGGTGCAGAAGAGGAGTAGAGAATCTATACGTGGACGAAG
CATTTGCCTGTCATTCAGGTACACTGTTGGCCCTTATTGCCATGGTGAAACCAACTGGCAAGGTGATCCTATGCGGGGAC
CCAAAACAGTGTGGATTCTTTAACCTGATGCAGCTGAAGGTGAACTTCAACCACGATATCTGCACACAAGTGCTCCACAA
AAGCATATCCAGAAGATGCACCCTCCCGATTACGGCTATCGTCTCGACCCTACACTATCAGGGTAAGATGAGAACCACGA
ACTTATGTAGTGCACCCATCCAGATAGATACAACAGGTACCACTAAACCAGCCAAAGGAGACATCGTGTTAACGTGCTTC
CGCGGTTGGGTAAAGCAACTGCAGATAGACTATCGTGGACACGAAGTCATGACAGCAGCTGCATCACAAGGACTGACTAG
AAAAGGGGTATACGCCGTTAGGCAGAAAGTGAATGAAAACCCACTTTATGCCCCTTCATCAGAACATGTCAACGTATTGC
TGACTAGAACTGAAAACCGGCTGGTGTGGAAAACACTGTCGGGAGACCCGTGGATAAAGGTGTTAACCAATATCCCCAAG
GGCGATTTCAGCGCTACGTTGGAGGAGTGGCAAGAGGAGCATGACAACATTATGAACGCCCTTCGCGAGAGGTCGACAGC
AGTAGACCCGTTCCAGAACAAAGCCAAAGTCTGCTGGGCAAAGTGCCTCGTGCAGGTCCTAGAAACAGCTGGGATACGCA
TGTCGGCAGAGGAGTGGGATACAGTGTTGGCTTTCCGCGAAGACAGGGCGTACTCACCCGAAGTGGCTCTGAACGAGATC
TGTACCAAGTATTACGGCGTTGATTTGGACAGCGGATTGTTCTCTGCCCAATCGGTCTCATTGTACTATGAAAACAACCA
CTGGGACAATAGACCGGGCGGCCGGATGTATGGATTCAACCGCGAAGTCGCCCGTAAGTTTGAGCAACGCTACCCATTCC
TGAGAGGTAAGATGGACTCGGGGCTACAAGTTAATGTTCCAGAGAGAAAAGTACAGCCATTCAATGCGGAATGTAATATA
TTACCATCAAACAGGCGACTTCCGCACGCCCTCGTCACCAGCTACCAGCAGTGCCAGGGCGAGAGGGTAGAATGGCTTTT
GAAGAAGCTTCCAGGATACCATTTATTGCTGGTAAGCGAGTACAATCTGGCGCTGCCCCATAAAAGAGTATTTTGGATTG
CACCACCCCATGTGTCTGGTGCAGATCGTATTTATGATCTTGACCTAGGGTTACCCCTGAATGCAGGCCGTTACGACTTG
GTATTTGTGAACATACACACTGAGTACAGGACGCACCATTACCAACAGTGCGTCGACCATTCCATGAAGTTACAGATGTT
GGGCGGTGACTCCTTACACCTATTGAAGCCTGGCGGCTCACTGCTTATCCGTGCTTACGGGTACGCCGACAGAGTCAGCG
AAATGGTGGTCACTGCATTAGCTAGGAAGTTTTCCGCCTTTAGAGTCCTGAGACCAGCATGTGTAACAAGTAACACTGAA
GTCTTTCTGTTGTTTACCAATTTTGATAACGGCAGAAGGGCTGTGACTCTTCACCAGGCCAATCAGAGGCTTAGCTCCAT
GTTTGCATGCAACGGGCTGCACACAGCCGGATGCGCACCCTCATACCGTGTGCGCAGGACCGACATTTCCGGGCACGCCG
AGGAGGCGGTTGTCAATGCCGCCAATGCGAAAGGCACAGTTGGCGATGGGGTTTGCAGAGCGGTGGCGAGAAAATGGCCA
GACTCCTTCAAAGGTGCCGCGACTCCCGTGGGTACGGCCAAGTTGGTACAGGCCAACGGTATGAATGTCATCCATGCGGT
AGGCCCGAATTTCTCCACGGTGACCGAGGCAGAGGGCGACAGAGAGTTGGCCGCCGCATACCGTGCCGTGGCGGGTATCA
TCAATGCTAGTAACATTAAGAGTGTAGCCATCCCTCTGTTGTCGACGGGGGTGTTCTCCGGGGGTAAAGATAGAGTCATG
CAGTCACTAAATCACCTGTTTACCGCAATGGACACCACGGACGCTGACGTAGTCATCTATTGCCGCGACAAAGCCTGGGA
GAAGAAAATCCAGGAGGCTATTGATCGCCGCACCGCTGTGGAATTGGTATCTGAAGACATCTCACTCGAGTCTGACTTGA
TACGGGTGCACCCGGATAGTTGTTTGGTAGGCAGAAAAGGTTACAGCATAACAGATGGGAAGCTGCATTCGTACCTGGAA
GGTACCCGCTTTCATCAGACTGCGGTGGATATGGCTGAGATATCTACCTTGTGGCCGAAACTTCAGGACGCAAACGAACA
AATATGCTTGTATGCATTGGGTGAGAGTATGGACAGTATCAGAACGAAATGTCCCGTCGAGGACGCCGATTCGTCCACGC
CTCCGAAAACAGTCCCTTGTCTGTGTAGGTATGCTATGACTGCTGAGAGAGTGGCGAGGCTTCGGATGAACAACACTAAG
GCCATAATTGTGTGCTCTTCATTCCCTTTACCGAAGTACAGAATTGAAGGCGTCCAGAAGGTCAAGTGCGACCGAGTGCT
GATTTTTGACCAGACGGTGCCATCTCTGGTCAGTCCAAGGAAATACATACCAGCCGCCGCCTCTA---------------
---------------------TGCACGCAGATACCGTGAGCTTGGATTCTACAGTATCCACAGGATCCGCGTGGTCGTTC
CCATCCGAGGCCACGTATGAGACCATGGAAGTAGTGGCCGAGGTGCACCACTCGGAACCTCCAGTCCCGCCACCGCGCAG
GCGTCGTGCGCAGGTGACGATGCACCACCAGGAGCTGTTGGAAGTTTCTGACATGCACACCCCGATTGCGGCAAGGGTCG
AGATCCCTGTGTATGATACCGCTGTTGTAGTGGAGAGAGTGGCCATTCCTTGCA--------------------------
-------------CGAGGGTCGTACCCGTGCCGGCACCACGCATTCAGCGAGCGTCGACGTACAGGGTCTCTCCTACACC
CACGCCTCGCGCTCTGAGAGCCTCGGTACGCAGTGTGACCACTAGTGCTGGGGTAGAGTTCCCTTGGGCGCCTGAAGATC
TGGAGGTACTCTCCGAGCCTGTGCATTGCGAAATGCGCGAGCCGGTTGAGTTACCGTGGGAGCCTGAGGACGTTGATGTC
CAGTTCGGAGATTTTGCAACGCCCGACAAAATCCAGTTCGGCGACATTGATTTCGACCAATTCTGACTAGGCAGAGCGGG
GGCGTACATCTTCTCGTCTGATACCGGACCGGGGCACTTACAACAGAAGTCAGTACGGCAACACGCACTACCATGCGAAA
TGCTATACGCCCACGAGGAAGAACGGATGTACCCCCCCGCACTGGATGAGGCTAGGGAGAAACTGCTGCAGGCAAAAATG
CAGATGGCACCTACGGAAGCAAACAAGAGTAGGTACCAATCAAGGAAGGTTGAAAACATGAAGGCAGTGATCATAGATAG
GCTGAAGGATGGAGCAAGAACCTACCTGGCAGAACAGTCAGAGAAGATTCCAACCTATGCTAGTAAGTACCCGCGGCCAG
TTTACTCGCCGTCGGTAGAGGATAGCTTGCAGAATCCAGAGGTCGCTGTGGCGGCCTGCAATGCTTTCCTGGAAGCCAAT
TACCCGACAGTGGCTAGTTACCAGATCACGGACGAGTACGATGCCTACTTGGATATGGTTGATGGGTCAGAGAGTTGCTT
AGACCGGGCGACCTTCTGCCCGGCAAAATTACGCTGCTACCCAAAGCACCATGCTTACCACCAACCGCAGGTAAGGAGTG
CGGTCCCATCACCATTTCAAAACACCCTGCAGAATGTGCTAGCAGCAGCCACGAAGAGAAATTGCAATGTTACACAGATG
AGAGAACTACCTACTCTAGACTCAGCAGTGTTTAACGTGGAATGCTTCAAAAAATTTGCATGCAATGGAGAATACTGGCA
GGAATTTAAAGATAACCCAATAAGAATAACTACAGAGAATATAACAACTTATGTCACTAGGCTTAAGGGCCCTAAAGCAG
CGGCGCTGTTTGCGAAGACTCACAATTTAGTCCCGCTGCAAGAGGTGCCCATGGACCGGTTTGTGGTAGATATGAAGAGA
GACGTGAAAGTTACCCCTGGCACTAAACATACTGAGGAGCGCCCAAAGGTGCAAGTCATCCAGGCCGCCGAGCCTTTAGC
TACAGCTTATTTATGTGGCATTCACAGGGAGTTGGTCCGCCGCCTGAAGGCCGTCCTGGCCCCGAACATACATACATTGT
TCGATATGTCGGCAGAAGACTTTGACGCCATCATAGCCGTACATTTCCAACCAGGTGACGCAGTTTTGGAAACGGACATA
GCCTCCTTTGATAAGAGCCAAGATGACTCTTTGGCGTTGACGGCACTGATGCTGTTGGAGGACCTCGGGGTTGACCAAGA
TCTACTAGACCTGATAGAGGCAGCGTTTGGGGAAATTACCAGCGTCCACCTGCCAACAGGTACGCGGTTCAAGTTTGGTG
CCATGATGAAGTCCGGAATGTTTCTGACACTATTTATAAATACCCTGTTAAATATTGTCATAGCATGCCGTGTACTGCGT
GAGAAGCTGACAAACTCCATCTGCGCCGCGTTCATCGGGGATGACAACATAGTGCACGGGGTAAGATCTGACCCGTTGAT
GGCTGAGAGGTGCGCCAGCTGGGTTAATATGGAGGTAAAGATAATTGACGCTACCATGTGCGAGAAACCACCATATTTCT
GCGGCGGGTTTATACTGTATGACAATGTCACCGGCTCGGCGTGCCGTGTGGCCGACCCTCTGAAAAGGTTATTTAAATTA
GGCAAACCTTTACCCGCCGGAGACACCCAAGATGAAGATCGTAGGCGTGCATTGAAGGATGAGACGGATAGGTGGGCACG
AGTAGGGTTGAAGTCTGAACTGGAAATAGCACTAAGTTCCCGGTATGAGGTGAACGGGACCGGCAACATAGTGCGAGCAA
TGGCCACACTGGCCAAGAGCTTGAAGAATTTTAAAAAATTGCGTGGACCCATTGTACACCTCTACGGCGGTCCTAAATAG
ATGCAGAGACACTCCTTCATCTAATATAGCTCACAACAGTAAACATGAATTACATACCAACCCAGACTTTTTACGGACGC
CGTTGGCGGCCTCGCCCGGCGTTCCGTCCATGGCAGGTGCCGATGCAGCCGACACCTACTGTGGTTACACCCATGCTGCA
AGCCCCGGACCTACAGGCACAACAGATGCAACAACTGATCAGCGCAGTCTCTGCACTAACCACCAAACAGAATGTAAAAG
CACCAAAAGGGCAACGGAAACAGAAACAGCAGAAACCAAAGGAAAAGAAGGAAAAACAGAAGAAAAAGCCGACGCAAAAG
AAGAAGCAGCAGCAGAAACCAAAACCACAGGCTAAGAAGAAGAAACCAGGGAGAAGAGAAAGAATGTGCATGAAGATCGA
GAATGACTGCATTTTCGAGGTCAAACTGGATGGCAAGGTTACCGGTTATGCGTGCCTAGTCGGAGATAAAGTCATGAAGC
CGGCTCATGTTAAAGGCACAATTGACAACCCAGACCTTGCGAAGCTGACTTACAAGAAATCCAGTAAGTATGACCTCGAA
TGCGCCCAGATCCCAGTGCACATGAAGTCCGACGCCTCCAAGTACACACATGAAAAGCCAGAAGGTCATTACAACTGGCA
CCATGGAGCAGTGCAGTACAGTGGAGGAAGGTTTACCATCCCCACAGGCGCCGGCAAACCAGGAGATAGCGGTAGGCCTA
TTTTTGACAACAAAGGGCGGGTGGTGGCCATTGTGTTAGGCGGGGCCAACGAAGGTGCCCGCACTGCGCTGTCTGTGGTG
ACGTGGACAAAAGACATGGTCACTCGGGTAACGCCAGAAGGAACCGAAGAGTGGTCTGCCGCGCTGATGATGTGTATCCT
TGCCAACACCTCTTTCCCATGCTCGTCACCCCCCTGCTATCCCTGCTGCTACGAAAAACAGCCAGAACAGACGTTACGGA
TGTTGGAAGACAACGTGAATAGACCTGGGTACTATGAGTTACTGGAAGCGTCCATGACATGCAGAAATGGATCACGCCAC
CGCCGCAGTGTAACAGAGCACTTCAATGTGTATAAGGCTACTAGACCGTACTTAGCGCACTGCGCTGACTGCGGGGACGG
GTACTTCTGCTACAGCCCGGTTGCTATCGAGAAGATCCGAGATGAGGCGTCCGATGGCATGCTCAAGATCCAAGTCTCCG
CCCAAATAGGTCTGGACAAGGCAGGTACCCACGCCCACACGAAGATGCGATATATGGCTGGTCATGATGTTCAGGAATCC
AAGAGAGATTCCTTGAGGGTGTATACGTCCGCAGCGTGCTCTATACATGGGACGATGGGACACTTCATCGTCGCACACTG
TCCACCAGGCGACTACCTCAAGGTTTCGTTCGAGGACGCAGATTCACACGTGAAGGCATGCAAGGTCCAATACAAGCACG
ACCCATTGCCGGTGGGTAGAGAGAAGTTCGTGGTCAGACCACACTTCGGCGTAGAGCTGCCATGCACCTCATACCAGCTG
ACAACGGCTCCCACCGACGAGGAGATCGACATGCATACACCACCAGATATACCGGATCGTACCCTGCTATCACAGACGGC
GGGCAACGTCAAAATAACAGCAGGCGGCAGGACTATCAGGTACAATTGTACCTGCGGCCGTGACAACGTAGGCACTACCA
GTACTGACAAGACCATCAACACATGCAAGATCGACCAATGCCATGCTGCCGTTACCAGCCATGACAAATGGCAATTTACC
TCTCCATTTGTTCCCAGGGCTGATCAGACAGCCAGGAAAGGCAAAGTGCATGTCCCATTCCCTTTGACTAACGTCACCTG
CCGAGTGCCGTTGGCACGAGCGCCGGATGTCACCTATGGTAAGAAGGAGGTGACCCTGAGACTACACCCAGATCATCCGA
CGCTCTTCTCCTATAGGAGTTTAGGAGCCGTACCGCAACCGTACGAGGAGTGGGTTGACAAGTTCTCTGAGCGCATCATC
CCAGTGACGGAAGAAGGGATTGAGTACCAGTGGGGCAACAACCCGCCGGTCCGCCTGTGGGCGCAACTGACGACCGAGGG
TAAACCCCATGGCTGGCCACATGAAATCATTCAGTACTATTATGGACTGTACCCCGCCGCCACTATTGCCGCAGTATCCG
GGGCGAGTCTGATGGCCCTCCTAACTCTAGCGGCCACATGCTGCATGCTGGCCACCGCGAGGAGAAAGTGCCTAACACCG
TACGCCTTGACGCCAGGAGCGGTGGTACCGTTGACATTGGGGCTGCTTTGCTGCGCACCGAGGGCGAACGCAGCATCATT
CGCTGAGACTATGGCCTACCTGTGGGACGAGAACAAAACCCTCTTCTGGATGGAATTCGCGGCCCCGGCCGCTGCGCTTG
CTTTGCTGGCATGCTGTATCAAAAGCCTGATCTGCTGTTGTAAGCCACTTTCTTTTTTAGTGTTACTGAGCCTGGGAGCC
TCCGCAAAAGCTTACGAGCACACAGCCACAATTCCGAACGTGGTGGGGTTCCCGTATAAGGCTCACATTGAAAGGAATGG
CTTCTCGCCCATGACCCTGCAGCTTGAAGTGGTGGAGACAAGCTTGGAACCCACACTTAACCTGGAGTACATTACCTGCG
AATACAAGACGGTGGTCCCTTCGCCATTTATCAAATGTTGCGGAACATCAGAATGCTCATCTAAGGAGCAGCCAGACTAC
CAATGCAAGGTGTACACGGGTGTATACCCTTTCATGTGGGGTGGAGCCTACTGTTTCTGCGACTCCGAGAACACGCAGCT
TAGCGAGGCCTATGTCGACAGGTCAGACGTTTGCAAACATGATCACGCATTGGCCTATAAGGCACACACGGCCTCTCTAA
AAGCAACAATCAGGATCAGCTACGGCACCATCAACCAGACCACCGAGGCCTTCGTCAATGGAGAACATGCGGTCAACGTG
GGCGGAAGCAAGTTCATCTTTGGACCGATCTCAACAGCTTGGTCACCGTTCGACAATAAAATTGTCGTGTATAAAGATGA
TGTTTACAACCAGGACTTCCCACCCTACGGATCAGGCCAGCCAGGCAGATTCGGAGACATTCAGAGCAGGACAGTGGAGA
GCAAAGACTTGTATGCCAATACGGCCCTAAAACTCTCAAGACCATCACCCGGGGTTGTGCATGTGCCATACACGCAGACA
CCATCCGGATTTAAGTATTGGCTGAAGGAGAAAGGATCTTCATTGAATACAAAGGCCCCTTTTGGCTGCAAGATAAAGAC
CAATCCAGTCAGAGCTATGGATTGTGCAGTTGGCAGTATACCTGTGTCGATGGACATACCTGACAGTGCATTCACACGAG
TGGTAGATGCCCCGGCTGTAACAGACCTGAGCTGCCAGGTAGCTGTCTGTACACACTCCTCCGATTTCGGAGGTGTTGCC
ACATTGTCTTACAAGACGGATAAACCCGGCAAGTGCGCCGTTCACTCACATTCCAACGTCGCAACGTTGCAAGAGGCGAC
GGTGGATGTCAAGGAGGACGGCAAGGTCACAGTGCACTTTTCTACTGCGTCCGCCTCCCCGGCATTCAAAGTGTCCGTCT
GTGACGCAAAAACAACGTGCACGGCGGCGTGCGAGCCTCCGAAAGACCACATCGTCCCTTATGGGGCGAGCCATAACAAC
CAGGTCTTTCCGGACATGTCAGGAACTGCGATGACGTGGGTACAGAGGTTGGCCAGTGGGTTAGGTGGGCTGGCCCTCAT
CGCGGTGGTTGTGCTGGTCTTAGTAACCTGCATAACAATGCGTCGGTAAGCTTTAGCTAAAAGGGGCATATAAATCCCAG
AATAGTAACAAAACAT
>MN038289.1 |Ross River virus strain WK20, partial genome
AAGGCCCTTCAGAAAGCATTCCCGGCTTTTGAGGTTGAATCACAGCAGGTCACACCTAATGACCATGCTAATGCCAGAGC
TTTTTCGCATCTGGCCACAAAGTTAATTGAACAAGAGGTTCCAGCCAACATCACCATCCTGGACGTGGGCAGTGCGCCCG
CAAGGAGGTTGATGTCTGACCACAGCTACCATTGCATTTGTCCCATGAAGAGTGCGGAAGACCCAGAGAGATTAGCGAAC
TACGCCCGGAAACTGGCAAAAGCAGCAGGGGAAGTGCTAGACAAAAATGTGTCCGGTAAGATCACGGACCTGCAGGACGT
CATGGCAACCCCCGATCTGGAATCACCAACGTTCTGTCTCCACACCGACGAGACGTGTCGCACTAGAGCTGAAGTAGCTG
TGTACCAGGACGTGTACGCGGTACACGCACCGACCTCGCTTTATCATCAAGCGATGAAAGGGGTCAGGACAGTATACTGG
ATAGGATTCGACACCACCCCATTCATGTTCGAGGTCTTGGCTGGCGCATACCCAACGTATTCCACGAATTGGGCGGACGA
ACAGGTCCTGCAGGCACGTAACATCGGCCTATGCGCGACCAGTCTTAGCGAAGGACATCGAGGAAAAATCTCTATTATGA
GGAAGAAACGCCTAAGGCCGAGCGACAGGGTCATGTTCTCGGTTGGGTCAACGCTATATACAGAAAGTAGACGCCTTCTT
AAGAGTTGGCATCTTCCCTCCGTGTTCCACCTGAAAGGCAAGAATAGCTTTACTTGCAGGTGCGATACAATAGTTTCATG
CGAGGGCTACGTTGTTAAAAAGATCACAATGAGCCCAGGGACGTACGGGAAGACGGTTGGATACGCCGTTACGCACCATG
CAGAAGGTTTCCTAATGTGCAAAGTGACGGACACTGTGCGCGGGGAGAGAGTATCATTCCCGGTATGCACTTATGTGCCT
GCAACCATTTGCGATCAGATGACAGGAATCCTGGCTACCGACGTCTCACCCGAAGATGCGCAGAAGCTACTGGTGGGGTT
GAACCAACGTATAGTTGTGAATGGCAGAACCCAAAGGAACACCAACACAATGAAAAACTACCTATTGCCGGTAGTGGCCC
AAGCTTTCAGCAAGTGGGCACGAGAAGCAAAAGCAGACATGGAGGATGAGAAACCTCTGGGAACCAGAGAAAGAACCCTG
ACGTGTTGTTGCCTGTGGGCATTCAAGAGCCACAAGACACACACCATGTACAAAAGGCCGGATACCCAAACTATAGTCGA
GGTGCCATCTACTTTTGACTCGTTT---ATTCCAAGCCTGTGGTCATCCAGCCTATCCATAGGCATACGGCAAAGAATAA
AACTACTGTTAGGCCCAAAACTCTCGCGAGACCTCCCGTACTCTGGAGACCGAAACGAAGCGCGAGAAGCAGAGAAGGAA
GCCGAAGAGACCAAGGAAGCAGAATTGACACGGGAAGCACTGCCACCATTGGTGGGAAGCAACTGTGCTGATGACGTCGA
TCGGGTAGATGTGGAAGAGCTGACGTACCGCGCCGGAGCAGGGGTAGTGGAGACACCCAGAAATGCGCTCAAAGTGACAC
CACAAGAGCGCGATCAGCTGATCGGCGCGTACCTGATCTTGTCTCCGCAAACAGTACTGAGGAGTGAAAAACTCACACCG
ATACATCCACTGGCGGAGCAGGTGACAATCATGACGCACTCAGGAAGATCAGGCAGATACCCGGTTGACCGCTACGACGG
ACGGGTGTTGGTCCCGACGGGCGCAGCGATCCCCGTCAGCGAATTTCAAGCACTCAGTGAGAGTGCTACTATGGTCTACA
ACGAACGTGAGTTCATCAATCGCAAGTTGCACCATATAGCACTCTACGGCCCCGCCCTAAACACTGATGAGGAGAACTAT
GAAAAAGTAAGGGCAGAGAGAGCCGAAGCTGAATACGTGTTCGACGTTGACAAGAGGACGTGCGTGAAGAGAGAAGAAGC
ATCGGGCCTTGTACTAGTTGGCGACCTAATCAACCCACCCTTCCATGAGTTCGCGTATGAAGGACTGAAGATACGGCCCG
CAGCGCCTTTCCAAACTACGGTCATTGGCGTCTTCGGGGTACCTGGTTCCGGTAAGTCAGCCATAATCAAGAGTGTGGTG
ACTACGAGGGACCTGGTCGCCAGTGGGAAGAAGGAGAACTGCCAGGAGATAGTTAATGATGTCAAAAAGCAGAGAGGACT
GGATGTAACAGCCAGGACTGTTGACTCTATCCTGTTGAACGGGTGCAGAAGAGGAGTAGAGAATCTATACGTGGACGAAG
CATTTGCCTGTCATTCAGGTACACTGTTGGCCCTTATTGCCATGGTGAAACCAACTGGCAAGGTGATCCTATGCGGGGAC
CCAAAACAGTGTGGATTCTTTAACCTGATGCAGCTGAAGGTGAACTTCAACCACGATATCTGCACACAAGTGCTCCACAA
AAGCATATCCAGAAGATGCACCCTCCCGATTACGGCTATCGTCTCGACCCTACACTATCAGGGTAAGATGAGAACCACGA
ACTTATGTAGTGCACCCATCCAGATAGACACAACAGGTACCACTAAACCAGCCAAAGGAGACATCGTGTTAACGTGCTTC
CGCGGTTGGGTAAAGCAACTGCAGATAGACTATCGTGGACACGAAGTCATGACAGCAGCTGCATCACAAGGACTGACTAG
AAAAGGGGTATACGCCGTTAGGCAGAAAGTGAATGAAAACCCACTTTATGCCCCTTCATCAGAACATGTCAACGTATTGC
TGACTAGAACTGAAAACCGGCTGGTGTGGAAAACACTGTCGGGAGACCCGTGGATAAAGGTGTTAACCAATATCCCCAAG
GGCGATTTCAGCGCTACGTTGGAGGAGTGGCAAGAGGAGCATGACAACATTATGAACGCCCTTCGCGAGAGGTCGACAGC
AGTAGACCCGTTCCAGAACAAAGCCAAAGTCTGCTGGGCAAAGTGCCTCGTGCAGGTCCTAGAAACAGCTGGGATACGCA
TGACGGCAGAGGAGTGGGATACAGTGTTGGCTTTCCGCGAAGACAGGGCGTACTCACCCGAAGTGGCTCTGAACGAGATC
TGTACCAAGTATTACGGCGTTGATTTAGACAGCGGATTGTTCTCTGCCCAATCGGTCTCATTGTACTATGAAAACAACCA
CTGGGACAATAGACCGGGCGGCCGGATGTATGGATTCAACCGCGAAGTCGCCCGTAAGTTTGAGCAACGCTACCCATTCC
TGAGAGGTAAGATGGACTCGGGGCTACAAGTTAATGTTCCAGAGAGAAAAGTACAGCCATTCAATGCGGAATGTAATATA
TTACCATCAAACAGGCGACTTCCGCACGCCCTCGTCACCAGCTACCAGCAGTGCCAGGGCGAGAGGGTAGAATGGCTTTT
GAAGAAGCTTCCAGGATACCATTTATTGCTGGTAAGCGAGTACAATCTGGCGCTGCCCCATAAAAGAGTATTTTGGATTG
CACCACCCCATGTGTCTGGTGCAGATCGTATTTATGATCTTGACCTAGGGTTACCCCTGAATGCAGGCCGTTACGACTTG
GTATTTGTGAACATACACACTGAGTACAGGACGCACCATTACCAACAGTGCGTCGACCATTCCATGAAGTTACAGATGTT
GGGCGGTGACTCCTTACACCTATTGAAGCCTGGCGGCTCACTGCTTATCCGTGCTTACGGGTACGCCGACAGAGTCAGCG
AAATGGTGGTCACTGCATTAGCTAGGAAGTTTTCCGCCTTTAGAGTCCTGAGACCAGCATGTGTAACAAGTAACACTGAA
GTCTTTCTGTTGTTTACCAATTTTGATAACGGCAGAAGGGCTGTGACTCTTCACCAGGCCAATCAGAGGCTTAGCTCCAT
GTTCGCATGCAACGGGCTGCACACAGCCGGATGCGCACCCTCATACCGTGTGCGCAGGACCGACATTTCCGGGCACGCCG
AGGAGGCGGTTGTCAATGCCGCCAATGCGAAAGGCACAGTCGGCGATGGGGTTTGCAGAGCGGTGGCGAGAAAATGGCCA
GACTCCTTCAAAGGTGCCGCGACTCCCGTGGGTACGGCCAAGTTGGTACAGGCCAACGGTATGAATGTCATCCATGCGGT
AGGCCCGAATTTCTCCACGGTGACCGAGGCAGAGGGCGACAGAGAGTTGGCCGCCGCATACCGTGCCGTGGCGGGTATCA
TCAATGCTGGTAACATTAAGAGTGTAGCCATCCCTCTGTTGTCGACGGGGGTGTTCTCCGGGGGTAAAGATAGAGTCATG
CAGTCACTAAATCACCTGTTTACCGCAATGGACACCACGGACGCTGACGTAGTCATCTATTGCCGCGACAAAGCCTGGGA
GAAGAAAATCCAGGAAGCTATTGATCGCCGCACCGCTGTGGAATTGGTATCTGAAGACATCTCACTCGAGTCTGACTTGA
TACGGGTGCACCCGGATAGTTGTTTGGTAGGCAGAAAAGGTTACAGCATAACAGATGGGAAGCTGCATTCGTACCTGGAA
GGTACCCGCTTTCATCAGACTGCGGTGGATATGGCTGAGATATCTACCTTGTGGCCGAAACTTCAGGACGCAAACGAACA
AATATGCTTGTATGCATTGGGTGAGAGTATGGACAGTATCAGAACGAAATGTCCCGTCGAGGACGCCGATTCGTCCACGC
CTCCGAAAACAGTTCCTTGTCTGTGTAGGTATGCTATGACTGCTGAGAGAGTGGCGAGGCTTCGGATGAACAACACTAAG
GCCATAATTGTGTGCTCTTCATTCCCTTTACCGAAGTACAGAATTGAAGGCGTCCAGAAGGTCAAGTGCGACCGAGTGCT
GATTTTTGACCAGACGGTGCCATCTCTGGTCAGTCCAAGGAAATACATACCAGCCGCCGCCTCTA---------------
---------------------TGCACGCAGATACCGTGAGCTTGGATTCTACAGTATCCACAGGATCCGCGTGGTCGTTC
CCATCCGAGGCCACGTATGAGACCATGGAAGTAGTGGCTGAGGTGCACCACTCGGAACCTCCAGTCCCGCCACCGCGCAG
GCGTCGTGCGCAGGTGACGATGCACCACCAGGAGCTGTTGGAAGTTTCTGACATGCACACCCCGATTGCGGCAAGGGTCG
AGATCCCTGTGTATGATACCGCTGTTGTAGTGGAGAGAGTGGCCATTCCTTGCACGAGTGAGTACGCAACCCCCATACCA
ACACCACGGGCAGCAAGGGTCGTACCCGTGCCGGCACCACGCATTCAGCGAGCGTCGACGTACAGGGTCTCTCCTACACC
CACGCCTCGCGCTCTGAGAGCCTCGGTATGCAGTGTGACCACTAGTGCTGGGGTAGAGTTCCCTTGGGCGCCTGAAGATC
TGGAGGTACTCACCGAGCCTGTGCATTGCGAAATGCGCGAGCCGGTTGAGTTACCGTGGGAGCCTGAGGACGTTGATGTC
CAGTTCGGAGATTTTGCAACGCCCGACAAAATCCAGTTCGGCGACATTGATTTCGACCAATTCTGACTAGGCAGAGCGGG
GGCGTACATCTTCTCGTCTGATATCGGACCGGGGCACTTACAACAGAAGTCAGTACGGCAACACGCACTACCGTGCGAAA
TGCTATACGCCCACGAGGAAGAACGGACGTACCCCCCCGCACTGGATGAGGCTAGGGAGAAACTGCTGCAGGCAAAAATG
CAGATGGCACCTACGGAAGCAAACAAGAGTAGGTACCAATCAAGGAAGGTTGAAAACATGAAGGCAGTGATCATAGATAG
GCTGAAGGATGGAGCAAGAACCTACCTGGCAGAACAGTCAGAGAAGATTCCAACCTATGCTAGTAAGTACCCGCGGCCAG
TTTACTCGCCGTCGGTAGAGGATAGCTTGCAGAATCCCGAGGTCGCTGTGGCGGCCTGCAATGCTTTCCTGGAAGCCAAT
TACCCGACAGTGGCTAGTTACCAGATCACGGACGAGTACGATGCCTACTTGGATATGGTTGATGGGTCAGAGAGTTGCTT
AGACCGGGCGACCTTCTGCCCGGCAAAATTACGCTGCTACCCAAAGCATCATGCTTACCACCAACCGCAGGTAAGGAGTG
CGGTCCCATCACCATTTCAAAACACCCTGCAGAATGTGCTAGCAGCAGCCACGAAGAGAAATTGCAATGTTACACAGATG
AGAGAACTACCTACTCTAGACTCAGCAGTGTTTAACGTGGAATGCTTCAAAAAATTTGCATGCAACGGAGAATACTGGCA
GGAATTCAAAGATAACCCAATAAGAATAACTACAGAGAATATAACAACTTATGTCACTAGGCTTAAGGGCCCTAAAGCAG
CGGCGCTGTTTGCGAAGACTCACAATTTAGTCCCGCTGCAAGAGGTGCCCATGGACCGGTTTGTGGTAGATATGAAGAGA
GACGTGAAAGTTACCCCTGGCACTAAACATACTGAGGAACGCCCAAAGGTGCAAGTCATCCAGGCCGCCGAGCCTTTAGC
TACAGCTTATTTATGTGGCATTCACAGGGAGTTGGTCCGCCGCCTGAAGGCCGTCCTGGCCCCGAACATACATACATTGT
TCGATATGTCGGCAGAAGACTTTGACGCCATCATAGCCGTACATTTCCAACCAGGTGACGCAGTTTTGGAAACGGACATA
GCCTCCTTTGATAAGAGCCAAGATGACTCTTTGGCGTTGACGGCACTGATGCTGTTGGAGGACCTCGGGGTTGACCAAGA
TCTACTAGACCTGATAGAGGCAGCGTTTGGGGAAATTACCAGCGTCCACCTGCCAACAGGTACGCGGTTCAAGTTTGGCG
CCATGATGAAGTCCGGAATGTTTCTGACACTATTTATAAATACCCTGTTAAACATTGTCATAGCATGCCGTGTACTGCGT
GAGAAGCTGACAAACTCCATCTGCGCCGCGTTCATCGGGGATGACAACATAGTGCACGGGGTAAGATCTGACCCGTTGAT
GGCTGAGAGGTGCGCCAGCTGGGTTAATATGGAGGTAAAGATAATTGACGCTACCATGTGCGAGAAACCACCATATTTCT
GCGGCGGGTTTATACTGTATGACAATGTCACCGGCTCGGCGTGCCGTGTGGCCGACCCTCTGAAAAGGTTATTTAAATTA
GGCAAACCTTTACCCGCCGGAGACACCCAAGACGAAGATCGTAGGCGTGCATTGAAGGATGAGACGGATAGGTGGGCACG
AGTAGGGTTGAAGTCTGAACTGGAAATAGCACTAAGTTCCCGGTATGAGGTGAACGGGACCGGCAACATAGTGCGAGCAA
TGGCCACACTGGCCAAGAGCTTGAAGAACTTTAAAAAATTGCGTGGACCCATTGTACACCTCTACGGCGGTCCTAAATAG
ATGCAGAGACACTCCTTCATCTAATATAGCTCACAACAGTAAACATGAATTACATACCAACCCAGACTTTTTACGGACGC
CGTTGGCGGCCTCGCCCGGCGTTCCGTCCATGGCAGGTGCCGATGCAGCCGACACCTACTGTGGTTACACCCATGCTGCA
AGCCCCGGACCTACAGGCCCAACAGATGCAACAACTGATCAGCGCAGTCTCTGCACTAACCACCAAACAGAATGTAAAAG
CACCAAAAGGGCAACGGAAACAGAAACAGCAGAAACCAAAGGAAAAGAAGGAAAAACAGAAGAAAAAGCCGACGCAAAAG
AAGAAGCAGCAGCAGAAACCAAAACCACAGGCTAAGAAGAAGAAACCAGGGAGAAGAGAAAGAATGTGCATGAAGATCGA
GAATGACTGCATTTTCGAGGTCAAACTGGACGGCAAGGTTACCGGTTATGCGTGCCTAGTCGGAGATAAAGTCATGAAGC
CGGCTCATGTTAAAGGCACAATTGACAACCCAGACCTTGCGAAGCTGACTTACAAGAAATCCAGTAAGTATGACCTCGAA
TGCGCCCAGATCCCAGTGCACATGAAGTCCGACGCCTCCAAGTACACACATGAAAAGCCAGAAGGTCATTACAACTGGCA
CCATGGAGCAGTGCAGTACAGCGGAGGAAGGTTTACCATCCCCACAGGCGCCGGCAAACCAGGAGATAGCGGTAGGCCTA
TTTTTGACAACAAAGGGCGGGTGGTGGCCATTGTGTTAGGCGGGGCCAACGAAGGTGCCCGCACTGCGCTGTCTGTGGTG
ACGTGGACAAAAGACATGGTCACTCGGGTAACGCCAGAAGGAACCGAAGAGTGGTCTGCCGCGCTGATGATGTGTATCCT
TGCCAACACCTCTTTCCCATGCTCGTCACCCCCCTGCTACCCCTGCTGCTACGAAAAACAGCCAGAACAGACATTACGGA
TGTTGGAAGACAACGTGAATAGACCTGGGTACTATGAGTTACTGGAAGCGTCCATGACATGCAGAAATGGATCACGCCAC
CGCCGCAGTGTAACAGAGCACTTCAATGTGTATAAGGCTACTAGACCGTACTTAGCGCACTGCGCTGACTGCGGGGACGG
GTACTTCTGCTATAGCCCGGTTGCTATCGAGAAGATCCGAGATGAGGCGTCCGATGGCATGCTCAAGATCCAAGTCTCCG
CCCAAATAGGTCTGGACAAGGCAGGTACCCACGCCCACACGAAGATGCGATATATGGCTGGTCATGATGTTCAGGAATCC
AAGAGAGATTCCTTGAGGGTGTATACGTCCGCAGCGTGCTCTATACATGGGACGATGGGACACTTCATCGTCGCACACTG
TCCACCAGGCGACTACCTCAAGGTTTCGTTCGAGGACGCAGATTCACACGTGAAGGCATGCAAGGTCCAATACAAGCACG
ACCCATTGCCGGTGGGTAGAGAGAAGTTCGTGGTCAGACCACACTTCGGCGTAGAGCTGCCATGCACCTCATACCAGCTG
ACAACGGCTCCCACCGACGAGGAGATCGACATGCATACACCACCAGATATACCGGATCGTACCCTGCTATCACAGACGGC
GGGCAACGTCAAAATAACAGCAGGCGGCAGGACTATCAGGTACAATTGTACCTGCGGCCGTGACAACGTAGGCACTACCA
GTACTGACAAGACCATCAACACATGCAAGATCGACCAATGCCATGCTGCCGTTACCAGCCATGACAAATGGCAATTTACC
TCTCCATTTGTTCCCAGGGCTGATCAGACAGCCAGGAAAGGCAAAGTGCATGTCCCATTCCCTTTGACTAACGTCACCTG
CCGAGTGCCGTTGGCACGAGCGCCGGATGTCACCTATGGTAAGAAGGAGGTGACCCTGAGACTACACCCAGATCATCCGA
CGCTCTTCTCCTATAGGAGTTTAGGAGCCGTACCGCACCCGTATGAGGAGTGGGTTGACAAGTTCTCTGAGCGCATCATC
CCAGTGACGGAAGAAGGGATTGAGTACCAGTGGGGCAACAACCCGCCGGTCCGCCTGTGGGCGCAACTGACGACCGAGGG
TAAACCCCATGGCTGGCCACATGAAATCATTCAGTACTATTATGGACTGTACCCCGCCGCCACTATTGCCGCAGTATCCG
GGGCGAGTCTGATGGCCCTCCTAACTCTAGCGGCCACATGCTGCATGCTGGCCGCCGCGAGGAGAAAGTGCCTAACACCG
TACGCCTTGACGCCAGGAGCGGTGGTACCGTTGACATTGGGGCTGCTTTGCTGCGCACCGAGGGCGAACGCAGCATCATT
CGCTGAGACTATGGCCTACCTGTGGGACGAGAACAAAACCCTCTTCTGGATGGAATTCGCGGCCCCGGCCGCTGCGCTTG
CTTTGCTGGCATGCTGTATCAAAAGCCTGATCTGCTGTTGTAAGCCACTTTCTTTTTTAGTGTTACTGAGCCTGGGAGCC
TCCGCAAAAGCTTACGAGCACACAGCCACAATTCCGAACGTGGTGGGGTTCCCGTATAAGGCTCACATTGAAAGGAATGG
CTTCTCGCCCATGACCCTGCAGCTTGAAGTGGTGGAGACAAGCTTGGAACCCACACTTAACCTGGAGTACATTACCTGCG
AATACAAGACGGTGGTCCCTTCGCCATTTATCAAATGTTGCGGAACATCAGAATGCTCATCTAAAGAGCAGCCAGACTAC
CAATGCAAGGTGTACACGGGTGTATACCCTTTCATGTGGGGTGGAGCCTACTGTTTCTGCGACTCCGAGAACACGCAGCT
TAGCGAGGCCTATGTCGACAGGTCAGACGTTTGCAAACATGATCACGCATTGGCCTATAAGGCACACACGGCCTCTCTAA
AAGCAATAATCAGGATCAGCTACGGCACCATCAACCAGACCACCGAGGCCTTCGTCAATGGAGAACATGCGGTCAACGTG
GGCGGAAGCAAGTTCATCTTTGGACCGATCTCAACAGCTTGGTCACCGTTCGACAATAAAATTGTCGTGTATAAAGATGA
TGTCTACAACCAGGACTTCCCACCCTACGGATCAGGACAGCCGGGCAGATTCGGAGACATTCAGAGCAGGACAGTGGAGA
GCAAAGACTTGTATGCCAATACGGCCCTAAAACTCTCAAGACCATCATCCGGGGTTGTGCATGTGCCATACACGCAGACA
CCATCCGGATTTAAGTATTGGCTGAAGGAGAAAGGATCTTCATTGAATACAAAGGCCCCTTTTGGCTGCAAGATAAAGAC
CAATCCAGTCAGAGCTATGGATTGTGCAGTTGGCAGTATACCTGTGTCGATGGACATACCTGACAGTGCATTCACACGAG
TGGTAGATGCCCCGGCTGTAACAGACCTGAGCTGCCAGGTAGCTGTCTGTACACACTCCTCCGATTTCGGAGGTGTCGCC
ACATTGTCTTACAAGACGGATAAACCCGGCAAGTGCGCCGTTCACTCACATTCCAACGTCGCAACGTTGCAAGAGGCGAC
GGTGGATGTCAAGGAGGACGGCAAGGTCACAGTGCACTTTTCTACTGCGTCCGCCTCCCCGGCATTCAAAGTGTCCGTCT
GTGACGCAAAAACAACGTGCACGGCGGCGTGCGAGCCTCCGAAAGACCACATCGTCCCTTATGGGGCGAGCCATAACAAC
CAGGTCTTTCCGGACATGTCAGGAACTGCGATGACGTGGGTACAGAGGATGGCCAGTGGGTTAGGTGGGCTGGCCCTCAT
CGCGGTGGTTGTGCTGGTCTTAGTAACCTGCATAACAATGCGTCGGTAAGCTTTAGCTAAAAGGG-CATATAAATCCCAG
AATAGTAACAAAACAT
>MN038202.1 |Ross River virus strain AN572.2, partial genome
AAGGCCCTTCAGAAAGCATTCCCGGCTTTTGAGGTTGAATCACAGCAGGTCACACCTAATGACCATGCTAATGCCAGAGC
TTTTTCGCATCTGGCCACAAAGTTAATTGAACAAGAGGTTCCAGCCAACATCACCATCCTGGACGTGGGCAGTGCGCCCG
CAAGGAGGTTGATGTCTGACCACAGCTACCATTGCATTTGTCCCATGAAGAGTGCGGAAGACCCAGAGAGATTAGCGAAC
TACGCCCGGAAACTGGCAAAAGCAGCAGGGGAAGTGCTAGACAAAAATGTGTCCGGTAAGATCACGGACCTGCAGGACGT
CATGGCAACCCCCGATCTGGAATCTCCAACGTTCTGTCTCCACACCGACGAGACGTGTCGCACTAGAGCTGAAGTAGCTG
TGTACCAGGACGTGTACGCGGTACACGCACCGACCTCGCTTTATCATCAAGCGATGAAAGGGGTCAGGACAGTATACTGG
ATAGGATTCGACACCACCCCATTCATGTTCGAGGTCTTGGCTGGCGCATACCCAACGTATTCCACGAATTGGGCGGACGA
ACAGGTCCTGCAGGCACGTAACATCGGCCTATGCGCGACCAGTCTTAGCGAAGGACATCGAGGAAAAATCTCTATTATGA
GGAAGAAACGCCTAAGGCCGAGCGACAGGGTCATGTTCTCGGTTGGGTCAACGCTATATACAGAAAGTAGACGCCTTCTT
AAGAGCTGGCATCTTCCCTCAGTGTTCCACCTGAAAGGCAAGAATAGCTTTACTTGCAGGTGCGATACAATAGTTTCATG
CGAGGGCTACGTTGTTAAAAAGATCACAATGAGCCCAGGGATGTACGGGAAGACGGTTGGATACGCCGTTACGCACCATG
CAGAAGGTTTCCTAATGTGCAAAGTGACGGACACTGTGCGCGGGGAGAGAGTATCATTCCCGGTATGCACTTATGTGCCT
GCAACCATTTGCGATCAGATGACAGGAATCCTGGCTACCGACGTCACACCCGAAGATGCGCAGAAGCTACTGGTGGGGTT
GAACCAACGTATAGTTGTGAATGGCAGAACCCAAAGGAACACCAACACAATGAAAAACTACCTATTGCCGGTAGTGGCCC
AAGCTTTCAGCAAGTGGGCACGAGAAGCAAAAGCAGATATGGAAGATGAGAAACCTCTGGGAACCAGAGAAAGAACCCTG
ACGTGTTGTTGCCTGTGGGCATTCAAGGGCCACAAGACACACACCATGTACAAAAGGCCGGATACCCAAACTATAGTCAA
GGTGCCGTCTACTTTTGACTCGTTTGTGATTCCAAGCCTGTGGTCATCCAGCCTATCCATAGGCATACGGCAAAGAATAA
AACTACTGTTAGGCCCAAAACTCTCGCGAGACCTCCCGTACTCTGGAGACCGAAACGAAGCGCGAGAAGCAGAGAAGGAA
GCCGAAGAGATCAAGGAAGCAGAATTGACACGGGAAGCACTGCCACCATTGGTGGGAAGCAACTGTGCTGATGACGTCGA
TCGGGTAGATGTGGAAGAGCTGACGTACCGCGCCGGAGCAGGGGTAGTGGAGACACCCAGAAATGCGCTCAAAGTGACAC
CACAAGAGCGCGATCAGCTGATCGGCGCGTACCTGATCTTGTCTCCGCAAACGGTACTGAGGAGTGAAAAACTCACACCG
ATACATCCACTGGCGGAGCAGGTGACAATCATGACGCACTCAGGAAGATCAGGCAGATACCCGGTTGACCGCTACGACGG
ACGGGTGTTGGTCCCGACGGGCGCAGCGATCCCCGTCAGCGAATTTCAAGCACTCAGTGAGAGTGCTACTATGGTCTACA
ACGAACGTGAGTTCATCAATCGCAAGTTGCACCATATAGCACTCTACGGCCCCGCCCTAAACACTGATGAGGAGAACTAT
GAAAAAATAAGGGCAGAGAGAGCCGAAGCTGAATACGTGTTCGACGTTGACAAGAGGACATGCGTGAAGAGAGAAGAAGC
ATCGGGCCTTGTACTAGTTGGCGACCTAATCAACCCACCCTTCCACGAGTTCGCGTATGAAGGACTGAAGATACGGCCCG
CAGCGCCTTTCCAAACTACGGTCATTGGCGTCTTTGGGGTACCCGGTTCCGGTAAGTCAGCCATAATCAAGAGTGTGGTG
ACTACGAGGGACCTGGTCGCCAGTGGGAAGAAGGAGAACTGCCAGGAGATAGTTAATGATGTCAAAAAGCAGAGAGGACT
GGATGTAGCAGCCAGGACTGTTGACTCTATCCTGTTGAACGGGTGCAGAAGAGGAGTAGAGAATCTATACGTGGACGAAG
CATTTGCCTGTCATTCAGGTACACTGTTGGCCCTTATTGCCATGGTGAAACCAACTGGCAAGGTGATCCTATGCGGGGAC
CCAAAACAGTGTGGATTCTTTAACCTGATGCAGCTGAAGGTGAACTTCAACCACGATATCTGCACACAAGTGCTCCACAA
AAGCATATCCAGAAGATGCACCCTCCCGATTACGGCTATCGTCTCGACCCTACACTATCAGGGTAAGATGAGAACCACGA
ACTTATGTAGTGCACCCATCCAGATAGACACAACAGGTACCACTAAACCAGCCAAAGGAGACATCGTGTTAACGTGCTTC
CGCGGTTGGGTAAAGCAACTGCAGATAGACTATCGTGGACACGAAGTCATGACAGCAGCTGCATCACAAGGACTGACTAG
AAAAGGGGTATACGCCGTTAGGCAGAAAGTGAATGAAAACCCACTTTATGCCCCTTCATCAGAACATGTCAACGTATTGC
TGACTAGAACTGAAAACCGGCTGGTGTGGAAAACACTGTCGGGAGACCCGTGGATAAAGGTGTTAACCAATATCCCCAAG
GGCGATTTCAGCGCTACGTTGGAGGAGTGGCAAGAGGAGCATGACAACATTATGAACGCCCTTCGCGAGAGGTCGACAGC
AGTAGACCCGTTCCAGAACAAAGCCAAAGTCTGCTGGGCAAAGTGCCTCGTGCAGGTCCTAGAAACAGCTGGGATACGCA
TGTCGGCAGAGGAGTGGGATACAGTGTTGGCTTTCCGCGAAGACAGGGCGTACTCACCCGAAGTGGCTCTGAACGAGATC
TGTACCAAGTATTACGGCGTTGATTTGGACAGCGGATTGTTCTCTGCCCAATTGGTCTCATTGTACTATGAAAACAACCA
CTGGGACAATAGACCGGGCGGCCGGATGTATGGATTCAACCGCGAAGTCGCCCGTAAGTTTGAGCAACGCTACCCATTCC
TGAGAGGTAAGATGGACTCGGGGCTACAAGTTAATGTTCCAGAGAGAAAAGTACAGCCATTCAATGCGGAATGTAATATA
TTACCATCAAACAGGCGACTTCCGCACGCCCTCGTCACCAGCTACCAGCAGTGCCAGGGCGAGAGGGTAGAATGGCTTTT
GAAGAAGCTTCCAGGATACCATTTATTGCTGGTAAGCGAGTACAATCTGGCGCTGCCCCATAAAAGAGTATTTTGGATTG
CACCACCCCACGTGTCTGGTGCAGATCGTATTTATGATCTTGACCTAGGGTTACCCCTGAATGCAGGCCGTTACGACTTG
GTATTTGTGAACATACACACTGAGTACAGGACGCACCATTACCAACAGTGCGTCGACCATTCCATGAAGTTACAGATGTT
GGGCGGTGACTCCTTACACCTATTGAAGCCTGGCGGCTCACTGCTTATCCGTGCTTACGGGTACGCCGACAGAGTCAGCG
AAATGGTGGTCACTGCATTAGCTAGGAAGTTTTCCGCCTTTAGAGTCCTGAGACCAGCATGTGTAACAAGTAACACTGAA
GTCTTTCTGTTGTTTACCAATTTTGATAACGGCAGAAGGGCTGTGACTCTTCACCAGGCCAATCAGAGGCTTAGCTCCAT
GTTTGCATGCAACGGGCTGCACACAGCCGGATGCGCACCCTCATACCGTGTGCGCAGGACTGACATTTCCGGGCACGCCG
AGGAGGCGGTTGTCAATGCCGCCAATGCGAAAGGCACAGTCGGCGATGGGGTTTGCAGAGCGGTGGCGAGAAAATGGCCA
GACTCCTTCAAAGGTGCCGCGACTCCCGTGGGTACGGCCAAGTTGGTACAGGCCAACGGTATGAATGTCATCCATGCGGT
AGGCCCGAATTTCTCCACGGTGACCGAGGCAGAGGGCGACAGAGAGTTGGCCGCCGCATACCGTGCCGTGGCGGGTATCA
TCAATGCTAGTAACATTAAGAGCGTAGCCATCCCTCTGTTGTCGACGGGGGTGTTCTCCGGGGGTAAAGATAGAGTCATG
CAGTCACTAAATCACCTGTTTACCGCAATGGACACCACGGACGCTGACGTAGTTATCTATTGCCGCGACAAAGCCTGGGA
GAAGAAAATCCAGGAGGCTATTGATCGCCGCACCGCTGTGGAATTGGTATCTGAAGACATCTCACTCGAGTCTGACTTGA
TACGGGTGCACCCGGATAGTTGTTTGGTAGGCAGAAAAGGTTACAGCATAACAGATGGGAAGCTGCATTCGTACCTGGAA
GGTACCCGCTTTCATCAGACTGCGGTGGATATGGCTGAGATATCTACCTTGTGGCCGAAACTTCAGGACGCAAACGAACA
AATATGCTTGTATGCATTGGGTGAGAGTATGGACAGTATCAGAACGAAATGTCCCGTTGAGGACGCCGATTCGTCCACGC
CTCCGAAAACAGTTCCTTGTCTGTGTAGGTACGCTATGACTGCTGAGAGAGTGGCGAGGCTTCGGATGAACAACACTAAG
GCCATAATTGTGTGCTCTTCATTCCCTTTACCGAAGTACAGAATTGAAGGCGTCCAGAAGGTCAAGTGCGACCGAGTGCT
GATTTTTGACCAGACGGTGCCATCTCTGGTCAGTCCAAGGAAATACATACCAGCCGCCGCCTCTA---------------
---------------------TGCACGCAGATACCGTGAGCTTGGATTCTACAGTATCCACAGGATCCGCGTGGTCGTTC
CCATCCGAGGCCACGTATGAGACCATGGAAGCAGTGGCTGAGGTGCACCACTCGGAACCTCCAGTCCCGCCACCGCGCAG
GCGTCGTGCGCAGGTGACGATGCACCACCAGGAGCTGTTGGAAGTTTCTGACATGCACACCCCGATTGCGGCAAGGGTCG
AGATCCCTGTGTATGATACCGCAGTTGTAGTGGAGAGAGTGGCCATTCCTTGCACGAGTGAGTACGCAACCCCCATACCA
ACACCACGGGCAGCAAGGGTCGTACCCGTGCCGGCACCACGCATTCAGCGAGCGTCGACGTACAGGGTCTCTCCTACACC
CACGCCTCGCGCTCTGAGAGCCTCGGTATGCAGTGTGACCACTAGTGCTGGGGTAGAGTTCCCTTGGGCGCCTGAAGATC
TGGAGGTACTCACCGAGCCTGAGCATTGCGAAATGCGCGAGCCGGTTGAGTTACCGTGGGAGCCTGAGGACGTTGATGTC
CAGTTCGGAGATTTTGCAACGCCCGACAAAATCCAGTTCGGCGACATTGATTTCGACCAATTCTGACTAGGCAGAGCGGG
GGCGTACATCTTCTCGTCTGATATCGGACCGGGGCACTTACAACAGAAGTCAGTACGGCAACACGCACTACCATGCGAAA
TGCTATACGCCCACGAGGAAGAACGGACGTACCCCCCCGCACTGGATGAGGCTAGGGAGAAACTGCTGCAGGCAAAAATG
CAGATGGCACCTACGGAAGCAAACAAGAGTAGGTACCAATCAAGGAAGGTTGAAAACATGAAGGCAGTGATCATAGATAG
GCTGAAGGATGGAGCAAGAACCTACCTGGCGGAACAGTCAGAGAAGATTCCAACCTATGCTAGTAAGTACCCGCGGCCAG
TTTACTCGCCGTCGGTAGAGGATAGCTTGCAGAATCCAGAGGTCGCTGTGGCGGCCTGCAATGCTTTCCTGGAAGCCAAT
TACCCGACAGTGGCTAGTTACCAGATCACGGACGAGTACGATGCCTACTTGGATATGGTTGATGGGTCAGAGAGTTGCTT
AGACCGGGCGACCTTCTGCCCGGCAAAATTACGCTGCTACCCAAAGCATCATGCTTACCACCAACCGCAGGTAAGGAGTG
CGGTCCCATCACCATTTCAAAACACCCTGCAGAATGTGCTAGCAGCAGCCACGAAGAGAAATTGCAATGTTACACAGATG
AGAGAACTACCTACTCTAGACTCAGCAGTGTTTAACGTGGAATGCTTCAAAAAATTTGCATGCAACGGAGAATACTGGCA
GGAATTCAAAGATAACCCAATAAGAATAACTACAGAGAATATAACAACTTATGTCACTAGGCTTAAGGGCCCTAAAGCAG
CGGCGCTGTTCGCGAAGACTCACAATTTAGTCCCGCTGCAAGAGGTGCCCATGGACCGGTTTGTGGTAGATATGAAGAGA
GACGTGAAAGTTACCCCTGGCACTAAACATACTGAGGAACGCCCAAAGGTGCAAGTCATCCAGGCCGCCGAGCCTTTAGC
AACAGCTTATTTATGTGGCATTCACAGGGAGTTGGTCCGCCGCCTGAAGGCCGTCCTGGCCCCGAACATACATACATTGT
TCGATATGTCGGCAGAAGACTTTGACGCCATCATAGCCGTACATTTCCAACCAGGTGACGCAGTTTTGGAAACGGACATA
GCCTCCTTTGATAAGAGCCAAGATGACTCTTTGGCGTTGACGGCACTGATGCTGTTGGAGGACCTCGGGGTTGACCAAGA
TCTACTAGACCTGATAGAGGCAGCGTTTGGGGAAATTACCAGCGTCCACCTGCCAACAGGTACGCGGTTCAAGTTTGGTG
CCATGATGAAGTCCGGAATGTTTCTGACACTATTTATAAATACCCTGTTAAACATTGTCATAGCATGCCGTGTACTGCGT
GAGAAGCTGACAAACTCCATCTGCGCCGCGTTCATCGGGGATGACAACATAGTGCACGGGGTAAGATCTGACCCGTTGAT
GGCTGAGAGGTGCGCCAGCTGGGTTAATATGGAGGTAAAGATAATTGACGCTACCATGTGCGAGAAACCACCATATTTCT
GCGGCGGGTTTATACTGTATGACAATGTCACCGGCTCGGCGTGCCGTGTGGCCGACCCTCTGAAAAGGTTATTTAAATTA
GGCAAACCTTTACCCGCCGGAGACACCCAAGATGAAGATCGTAGGCGTGCATTGAAGGATGAGACGGATAGGTGGGCACG
AGTAGGGTTGAAGTCTGAACTGGAAATAGCACTAAGTTCCCGGTATGAGGTGAACGGGACCGGCAACATAGTGCGAGCAA
TGGCCACACTGGCCAAGAGCTTGAAGAACTTTAAAAAATTGCGTGGACCCATTGTACACCTCTACGGCGGTCCTAAATAG
ATGCAGAGACACTCCTTCATCTAATATAGCTCACAACAGTAAACATGAATTACATACCAACCCAGACTTTTTACGGACGC
CGTTGGCGGCCTCGCCCGGCGTTCCGTCCATGGCAGGTGCCGATGCAGCCGACACCTACTGTGGTTACACCCATGCTGCA
AGCCCCGGATCTACAGGCCCAACAGATGCAACAACTGATCAGCGCAGTCTCTGCACTAACCACCAAACAGAATGTAAAAG
CACCAAAAGGGCAACGGAAACAGAAACAGCAGAAACCAAAGGAAAAGAAGGAAAAACAGAAGAAAAAGCCGACGCATAAG
AAGAAGCAGCAGCAGAAACCAAAACCACAGGCTAAGAAGAAGAAACCAGGGAGAAGAGAAAGAATGTGCATGAAGATCGA
GAATGACTGCATTTTCGAGGTCAAACTGGACGGCAAGGTTACCGGTTATGCGTGCCTAGTCGGAGATAAAGTCATGAAGC
CGGCTCATGTTAAAGGCACAATTGACAACCCAGACCTTGCGAAGCTGACTTACAAGAAATCCAGTAAGTATGACCTCGAA
TGCGCCCAGATCCCAGTGCACATGAAGTCCGACGCCTCCAAGTACACACATGAAAAGCCAGAAGGTCATTACAACTGGCA
CCACGGAGCAGTGCAGTACAGCGGAGGAAGGTTTACCATCCCCACAGGCGCCGGCAAACCAGGAGATAGCGGTAGGCCTA
TTTTTGATAACAAAGGGCGGGTGGTGGCCATTGTGTTAGGCGGGGCCAACGAAGGTGCCCGCACTGCGCTGTCTGTGGTG
ACGTGGACAAAAGACATGGTCACTCGGGTAACGCCAGAAGGAACCGAAGAGTGGTCTGCCGCGCTGATGATGTGTATCCT
TGCCAACACCTCTTTCCCATGCTCGTCACCCCCCTGCTACCCCTGCTGCTACGAAAAACAGCCAGAACAGACGTTACGGA
TGTTGGAAGACAACGTGAATAGACCTGGGTACTATGAGTTACTGGAAGCGTCCATGACATGCAGAAATGGATCACGCCAC
CGCCGCAGTGTAACAGAGCACTTCAATGTGTATAAGGCTACTAGACCGTATTTAGCGCACTGCGCTGACTGCGGGGACGG
GTACTTCTGCTACAGCCCGGTTGCAATCGAGAAGATCCGAGATGAGGCGTCCGATGGCATGCTCAAGATCCAAGTCTCCG
CCCAAATAGGTCTGGACAAGGCAGGTACCCACGCCCACACGAAGATGCGATATATGGCTGGTCATGATGTTCAGGAATCC
AAGAGAGATTCCTTGAGGGTGTATACGTCCGCAGCGTGCTCTATACATGGGACGATGGGACACTTCATCGTCGCACACTG
TCCACCAGGCGACTACCTCAAGGTTTCGTTCGAGGACGCAGATTCACATGTGAAGGCATGCAAGGTCCAATACAAGCACG
ACCCATTGCCGGTGGGTAGAGAGAAGTTCGTGGTCAGACCACACTTCGGCGTAGAGCTGCCATGCACCTCATACCAGCTG
ACAACGGCTCCCACCGACGAGGAGATCGACATGCATACACCACCAGATATACCGGATCGTACCCTACTATCACAGACGGC
GGGCAACGTCAAAATAACAGCAGGCGGCAGGACTATCAGGTACAATTGTACCTGCGGCCGTGACAACGTAGGCACTACCA
GTACTGACAAGACCATCAACACATGCAAGATCGACCAATGCCATGCTGCCGTTACCAGTCATGACAAATGGCAATTTACC
TCTCCATTTGTTCCCAGGGCTGATCAGACAGCCAGGAAAGGCAAAGTGCATGTCCCATTCCCTTTGACTAACGTCACCTG
CCGAGTGCCGTTGGCACGAGCGCCGGATGTCACCTATGGTAAGAAGGAGGTGACCCTGAGACTACACCCAGATCATCCGA
CGCTCTTCTCCTATAGGAGTTTAGGAGCCGTACCGCACCCGTATGAGGAGTGGGTTGACAAGTTCTCTGAGCGCATCATC
CCAGTGACAGAAGAAGGGATTGAGTACCAGTGGGGCAACAACCCGCCGGTCCGCCTGTGGGCGCAACTGACGACCGAGGG
TAAACCCCATGGCTGGCCACATGAAATCATTCAGTACTATTATGGACTGTACCCCGCCGCCACTATTGCCGCAGTATCCG
GGGCGAGTCTGATGGCCCTCCTAACTCTAGCGGCCACATGCTGCATGCTGGCCACCGCGAGGAGAAAGTGCCTAACACCG
TACGCCTTGACGCCAGGAGCGGTGGTACCGTTGACATTGGGGCTGCTTTGCTGCGCACCGAGGGCGAACGCAGCATCATT
CGCTGAGACTATGGCCTACCTGTGGGACGAGAACAAAACCCTCTTCTGGATGGAATTCGCGGCCCCGGCCGCTGCGCTTG
CTTTGCTGGCATGCTGTATCAAAAGCCTGATCTGCTGTTGTAAGCCACTTTCTTTTTTAGTGTTACTGAGCCTGGGAGCC
TCCGCAAAAGCTTACGAGCACACAGCCACAATTCCGAACGTGGTGGGGTTCCCGTATAAGGCTCACATTGAAAGGAATGG
CTTCTCGCCCATGACTCTGCAGCTTGAAGTGGTGGAGACAAGCTTGGAACCCACACTTAACCTGGAGTACATTACCTGCG
AATACAAGACGGTAGTCCCTTCGCCATTTATCAAATGTTGCGGAACATCAGAATGCTCATCTAAAGAGCAGCCAGACTAC
CAATGCAAGGTGTACACGGGCGTATACCCTTTCATGTGGGGTGGAGCCTACTGCTTCTGCGACTCCGAGAACACGCAGCT
TAGCGAGGCCTATGTCGACAGGTCAGACATTTGCAAACACGATCATGCATTGGCCTACAAGGCACACACAGCCTCTCTAA
AAGCAACAATCAGGATCAGCTACGGCACCATCAACCAGACCACCGAGGCCTTCGTCAATGGAGAACACGCGGTCAACGTG
GGCGGAAGCAAGTTCATCTTTGGACCGATCTCAACAGCTTGGTCACCGTTCGACAATAAAATTGTCGTGTATAAAGATGA
TGTCTACAACCAGGACTTCCCACCCTATGGATCAGGCCAGCCGGGTAGATTCGGAGACATTCAGAGCAGGACAGTGGAGA
GCAAAGACTTGTACGCCAACACGGCCCTAAAACTCTCAAGACCATCACCCGGGGTTGTGCATGTGCCATACACGCAGACA
CCATCCGGATTTAAATACTGGCTGAAGGAGAAAGGATCTTCATTGAATACAAAGGCCCCTTTTGGCTGCAAGATAAAGAC
CAATCCAGTCAGAGCCATAGACTGTGCAGTTGGCAGTATACCTGTGTCGATGGACATACCTGACAGTGCATTCACACGAG
TGGTAGATGCCCCGGCTGTAACAGACCTGAGCTGCCAGGTAGCGGTCTGTACACACTCCTCCGACTTCGGAGGAGTTGCC
ACATTGTCTTACAAGACGGACAAACCCGGCAAGTGCGCTGTCCACTCACATTCCAATGTCGCAACGTTGCAAGAGGCGAC
GGTGGATGTCAAGGAGGATGGCAAGGTCACAGTGCACTTTTCCACGGCGTCCGCCTCCCCGGCGTTCAAAGTGTCCGTCT
GTGACGCAAAAACAACGTGCACGGCGGCGTGTGAGCCTCCGAAAGACCACATCGTCCCTTATGGGGCGAGCCATAACAAC
CAGGTCTTTCCGGACATGTCAGGAACCGCGATGACGTGGGTGCAGAGGATGGCCAGTGGGTTAGGTGGGCTGGCTCTCAT
CGCGGTGGTTGTGCTGGTCTTGGTAACCTGCATAACAATGCGTCGGTAAGCTTTAGTTCAAAGGGCCATATATACCCCTG
AATAGTAACAAAATAT
>MN038219.1 |Ross River virus strain K1503, partial genome
AAGGCCCTTCAGAAAGCATTCCCGGCTTTTGAGGTTGAATCACAGCAGGTCACACCTAATGACCATGCTAATGCCAGAGC
TTTTTCGCATCTGGCCACAAAGTTAATTGAACAAGAGGTTCCAGCCAACATCACCATCCTGGACGTGGGCAGTGCGCCCG
CAAGGAGGTTGATGTCTGACCACAGCTACCATTGCATTTGTCCCATGAAGAGTGCGGAAGACCCAGAGAGATTAGCGAAC
TACGCCCGGAAACTGGCAAAAGCAGCAGGGGAAGTGCTAGACAAAAATGTGTCCGGTAAGATCACGGACCTGCAGGACGT
CATGGCAACCCCCGATCTGGAATCTCCAACGTTCTGTCTCCACACCGACGAGACGTGTCGCACTAGAGCTGAAGTAGCTG
TGTACCAGGACGTGTACGCGGTACACGCACCGACCTCGCTTTATCATCAAGCGATGAAAGGGGTCAGGACAGTATACTGG
ATAGGATTCGACACCACCCCATTCATGTTCGAGGTCTTGGCTGGCGCATACCCAACGTATTCCACGAATTGGGCGGACGA
ACAGGTCCTGCAGGCACGTAACATCGGCCTATGCGCGACCAGTCTTAGCGAAGGACATCGAGGAAAAATCTCTATTATGA
GGAAGAAACGCCTAAGGCCGAGCGACAGGGTCATGTTCTCGGTTGGGTCAACGCTATATATAGAAAGTAGACGCCTTCTT
AAGAGCTGGCATCTTCCCTCAGTGTTCCACCTGAAAGGCAAGAATAGCTTTACTTGCAGGTGCGATACAATAGTTTCATG
CGAGGGCTACGTTGTTAAAAAGATCACAATGAGCCCAGGGATGTACGGGAAGACGGTTGGATACGCCGTTACGCACCATG
CAGAAGGTTTCCTAATGTGCAAAGTGACGGACACTGTGCGCGGGGAGAGAGTATCATTCCCGGTATGCACTTATGTGCCT
GCAACCATTTGCGATCAGATGACAGGAATCCTGGCTACCGACGTCACACCCGAAGATGCGCAGAAGCTACTGGTGGGGTT
GAACCAACGTATAGTTGTGAATGGCAGAACCCAAAGGAACACCAACACAATGAAAAACTACCTATTGCCGGTAGTGGCCC
AAGCTTTCAGCAAGTGGGCACGAGAAGCAAAAGCAGATATGGAAGATGAGAAACCTCTGGGAACCAGAGAAAGAACCCTG
ACGTGTTGTTGCCTGTGGGCATTCAAGGGCCACAAGACACACACCATGTACAAAAGGCCGGATACCCAAACTATAGTCAA
GGTGCCGTCTACTTTTGACTCGTTTGTGATTCCAAGCCTGTGGTCATCCAGCCTATCCATAGGCATACGGCAAAGAATAA
AACTACTGTTAGGCCCAAAACTCTCGCGAGACCTCCCGTACTCTGGAGACCGAAACGAAGCGCGAGAAGCAGAGAAGGAA
GCCGAAGAGATCAAGGAAGCAGAATTGACACGGGAAGCACTGCCACCATTGGTGGGAAGCAACTGTGCTGATGACGTCGA
TCGGGTAGATGTGGAAGAGCTGACGTACCGCGCCGGAGCAGGGGTAGTGGAGACACCCAGAAATGCGCTCAAAGTGACAC
CACAAGAGCGCGATCAGCTGATCGGCGCGTACCTGATCTTGTCTCCGCAAACGGTACTGAGGAGTGAAAAACTCACACCG
ATACATCCACTGGCGGAGCAGGTGACAATCATGACGCACTCAGGAAGATCAGGCAGATACCCGGTTGACCGCTACGACGG
ACGGGTGTTGGTCCCGACGGGCGCAGCGATCCCCGTCAGCGAATTTCAAGCACTCAGTGAGAGTGCTACTATGGTCTACA
ACGAACGTGAGTTCATCAATCGCAAGTTGCACCATATAGCACTCTACGGCCCCGCCCTAAACACTGATGAGGAGAACTAT
GAAAAAATAAGGGCAGAGAGAGCCGAAGCTGAATACGTGTTCGACGTTGACAAGAGGACATGCGTGAAGAGAGAAGAAGC
ATCGGGCCTTGTACTAGTTGGCGACCTAATCAACCCACCCTTCCATGAGTTCGCGTATGAAGGACTGAAGATACGGCCCG
CAGCGCCTTTCCAAACTACGGTCATTGGCGTCTTTGGGGTACCCGGTTCCGGTAAGTCAGCCATAATCAAGAGTGTGGTG
ACTACGAGGGACCTGGTCGCCAGTGGGAAGAAGGAGAACTGCCAGGAGATAGTTAATGATGTCAAAAAGCAGAGAGGACT
GGATGTAGCAGCCAGGACTGTTGACTCTATCCTGTTGAACGGGTGCAGAAGAGGAGTAGAGAATCTATACGTGGACGAAG
CATTTGCCTGTCATTCAGGTACACTGTTGGCCCTTATTGCCATGGTGAAACCAACTGGCAAGGTGATCCTATGCGGGGAC
CCAAAACAGTGTGGATTCTTTAACCTGATGCAGCTGAAGGTGAACTTCAACCACGATATCTGCACACAAGTGCTCCACAA
AAGCATATCCAGAAGATGCACCCTCCCGATTACGGCTATCGTCTCGACCCTACACTATCAGGGTAAGATGAGAACCACGA
ACTTATGTAGTGCACCCATCCAGATAGACACAACAGGTACCACTAAACCAGCCAAAGGAGACATCGTGTTAACGTGCTTC
CGCGGTTGGGTAAAGCAACTGCAGATAGACTATCGTGGACACGAAGTCATGACAGCAGCTGCATCACAAGGACTGACTAG
AAAAGGGGTATACGCCGTTAGGCAGAAAGTGAATGAAAACCCACTTTATGCCCCTTCATCAGAACATGTCAACGTATTGC
TGACTAGAACTGAAAACCGGCTGGTGTGGAAAACACTGTCGGGAGACCCGTGGATAAAGGTGTTAACCAATATCCCCAAG
GGCGATTTCAGCGCTACGTTGGAGGAGTGGCAAGAGGAGCATGACAACATTATGAACGCCCTTCGCGAGAGGTCGACAGC
AGTAGACCCGTTCCAGAACAAAGCCAAAGTCTGCTGGGCAAAGTGCCTCGTGCAGGTCCTAGAAACAGCTGGGATACGCA
TGTCGGCAGAGGAGTGGGATACAGTGTTGGCTTTCCGCGAAGACAGGGCGTACTCACCCGAAGTGGCTCTGAACGAGATC
TGTACCAAGTATTACGGCGTTGATTTGGACAGCGGATTGTTCTCTGCCCAATTGGTCTCATTGTACTATGAAAACAACCA
CTGGGACAATAGACCGGGCGGCCGGATGTATGGATTCAACCGCGAAGTCGCCCGTAAGTTTGAGCAACGCTACCCATTCC
TGAGAGGTAAGATGGACTCGGGGCTACAAGTTAATGTTCCAGAGAGAAAAGTACAGCCATTCAATGCGGAATGTAATATA
TTACCATCAAACAGGCGACTTCCGCACGCCCTCGTCACCAGCTACCAGCAGTGCCAGGGCGAGAGGGTAGAATGGCTTTT
GAAGAAGCTTCCAGGATACCATTTATTGCTGGTAAGCGAGTACAATCTGGCGCTGCCCCATAAAAGAGTATTTTGGATTG
CACCACCCCACGTGTCTGGTGCAGATCGTATTTATGATCTTGACCTAGGGTTACCCCTGAATGCAGGCCGTTACGACTTG
GTATTTGTGAACATACACACTGAGTACAGGACGCACCATTACCAACAGTGCGTCGACCATTCCATGAAGTTACAGATGTT
GGGCGGTGACTCCTTACACCTATTGAAGCCTGGCGGCTCACTGCTTATCCGTGCTTACGGGTACGCCGACAGAGTCAGCG
AAATGGTGGTCACTGCATTAGCTAGGAAGTTTTCCGCCTTTAGAGTCCTGAGACCAGCATGTGTAACAAGTAACACTGAA
GTCTTTCTGTTGTTTACCAATTTTGATAACGGCAGAAGGGCTGTGACTCTTCACCAGGCCAATCAGAGGCTTAGCTCCAT
GTTTGCATGCAACGGGCTGCACACAGCCGGATGCGCACCCTCATACCGTGTGCGCAGGACTGACATTTCCGGGCACGCCG
AGGAGGCGGTTGTCAATGCCGCCAATGCGAAAGGCACAGTCGGCGATGGGGTTTGCAGAGCGGTGGCGAGAAAATGGCCA
GACTCCTTCAAAGGTGCCGCGACTCCCGTGGGTACGGCCAAGTTGGTACAGGCCAACGGTATGAATGTCATCCATGCGGT
AGGCCCGAATTTCTCCACGGTGACCGAGGCAGAGGGCGACAGAGAGTTGGCCGCCGCATACCGTGCCGTGGCGGGTATCA
TCAATGCTAGTAACATTAAGAGCGTAGCCATCCCTCTGTTGTCGACGGGGGTGTTCTCCGGGGGTAAAGATAGAGTCATG
CAGTCACTAAATCACCTGTTTACCGCAATGGACACCACGGACGCTGACGTAGTTATCTATTGCCGCGACAAAGCCTGGGA
GAAGAAAATCCAGGAGGCTATTGATCGCCGCACCGCTGTGGAATTGGTATCTGAAGACATCTCACTCGAGTCTGACTTGA
TACGGGTGCACCCGGATAGTTGTTTGGTAGGCAGAAAAGGTTACAGCATAACAGATGGGAAGCTGCATTCGTACCTGGAA
GGTACCCGCTTTCATCAGACTGCGGTGGATATGGCTGAGATATCTACCTTGTGGCCGAAACTTCAGGACGCAAACGAACA
AATATGCTTGTATGCATTGGGTGAGAGTATGGACAGTATCAGAACGAAATGTCCCGTTGAGGACGCCGATTCGTCCACGC
CTCCGAAAACAGTTCCTTGTCTGTGTAGGTACGCTATGACTGCTGAGAGAGTGGCGAGGCTTCGGATGAACAACACTAAG
GCCATAATTGTATGCTCTTCATTCCCTTTACCGAAGTACAGAATTGAAGGCGTCCAGAAGGTCAAGTGCGACCGAGTGCT
GATTTTTGACCAGACGGTGCCATCTCTGGTCAGTCCAAGGAAATACATACCAGCCGCCGCCTCTA---------------
---------------------TGCACGCAGATACCGTGAGCTTGGATTCTACAGTATCCACAGGATCCGCGTGGTCGTTC
CCATCCGAGGCCACGTATGAGACCATGGAAGTAGTGGCTGAGGTGCACCACTCGGAACCTCCAGTCCCGCCACCGCGCAG
GCGTCGTGCGCAGGTGACGATGCACCACCAGGAGCTGTTGGAAGTTTCTGACATGCACACCCCGATTGCGGCAAGGGTCG
AGATCCCTGTGTATGATACCGCTGTTGTAGTGGAGAGAGTGGCCATTCCTTGCACGAGTGAGTACGCAACCCCCATACCA
ACACCACGGGCAGCAAGGGTCGTACCCGTGCCGGCACCACGCATTCAGCGAGCGTCGACGTACAGGGTCTCTCCTACACC
CACGCCTCGCGCTCTGAGAGCCTCGGTATGCAGTGTGACCACTAGTGCTGGGGTAGAGTTCCCTTGGGCGCCTGAAGATC
TGGAGGTACTCACCGAGCCTGAGCATTGCGAAATGCGCGAGCCGGTTGAGTTACCGTGGGAGCCTGAGGACGTTGATGTC
CAGTTCGGAGATTTTGCAACGCCCGACAAAATCCAGTTCGGCGACATTGATTTCGACCAATTCTGACTAGGCAGAGCGGG
GGCGTACATCTTCTCGTCTGATATCGGACCGGGGCACTTACAACAGAAGTCAGTACGGCAACACGCACTACCATGCGAAA
TGCTATACGCCCACGAGGAAGAACGGACGTACCCCCCCGCACTGGATGAGGCTAGGGAGAAACTGCTGCAGGCAAAAATG
CAGATGGCACCTACGGAAGCAAACAAGAGTAGGTACCAATCAAGGAAGGTTGAAAACATGAAGGCAGTGATCATAGATAG
GCTGAAGGATGGAGCAAGAACCTACCTGGCGGAACAGTCAGAGAAGATTCCAACCTATGCTAGTAAGTACCCGCGGCCAG
TTTACTCGCCGTCGGTAGAGGATAGCTTGCAGAATCCAGAGGTCGCTGTGGCGGCCTGCAATGCTTTCCTGGAAGCCAAT
TACCCGACAGTGGCTAGTTACCAGATCACGGACGAGTACGATGCCTACTTGGATATGGTTGATGGGTCAGAGAGTTGCTT
AGACCGGGCGACCTTCTGCCCGGCAAAATTACGCTGCTACCCAAAGCATCATGCTTACCACCAACCGCAGGTAAGGAGTG
CGGTCCCATCACCATTTCAAAACACCCTGCAGAATGTGCTAGCAGCAGCCACGAAGAGAAATTGCAATGTTACACAGATG
AGAGAACTACCTACTCTAGACTCAGCAGTGTTTAACGTGGAATGCTTCAAAAAATTTGCATGCAACGGAGAATACTGGCA
GGAATTCAAAGATAACCCAATAAGAATAACTACAGAGAATATAACAACTTATGTCACTAGGCTTAAGGGCCCTAAAGCAG
CGGCGCTGTTCGCGAAGACTCACAATTTAGTCCCGCTGCAAGAGGTGCCCATGGACCGGTTTGTGGTAGATATGAAGAGA
GACGTGAAAGTTACCCCTGGCACTAAACATACTGAGGAACGCCCAAAGGTGCAAGTCATCCAGGCCGCCGAGCCTTTAGC
AACAGCTTATTTATGTGGCATTCACAGGGAGTTGGTCCGCCGCCTGAAGGCCGTCCTGGCCCCGAACATACATACATTGT
TCGATATGTCGGCAGAAGACTTTGACGCCATCATAGCCGTACATTTCCAACCAGGTGACGCAGTTTTGGAAACGGACATA
GCCTCCTTTGATAAGAGCCAAGATGACTCTTTGGCGTTGACGGCACTGATGCTGTTGGAGGACCTCGGGGTTGACCAAGA
TCTACTAGACCTGATAGAGGCAGCGTTTGGGGAAATTACCAGCGTCCACCTGCCAACAGGTACGCGGTTCAAGTTTGGTG
CCATGATGAAGTCCGGAATGTTTCTGACACTATTTATAAATACCCTGTTAAACATTGTCATAGCATGCCGTGTACTGCGT
GAGAAGCTGACAAACTCCATCTGCGCCGCGTTCATCGGGGATGACAACATAGTGCACGGGGTAAGATCTGACCCGTTGAT
GGCTGAGAGGTGCGCCAGCTGGGTTAATATGGAGGTAAAGATAATTGACGCTACCATGTGCGAGAAACCACCATATTTCT
GCGGCGGGTTTATACTGTATGACAATGTCACCGGCTCGGCGTGCCGTGTGGCCGACCCTCTGAAAAGGTTATTTAAATTA
GGCAAACCTTTACCCGCCGGAGACACCCAAGATGAAGATCGTAGGCGTGCATTGAAGGATGAGACGGATAGGTGGGCACG
AGTAGGGTTGAAGTCTGAACTGGAAATAGCACTAAGTTCCCGGTATGAGGTGAACGGGACCGGCAACATAGTGCGAGCAA
TGGCCACACTGGCCAAGAGCTTGAAGAACTTTAAAAAATTGCGTGGACCCATTGTACACCTCTACGGCGGTCCTAAATAG
ATGCAGAGACACTCCTTCATCTAATATAGCTCACAACAGTAAACATGAATTACATACCAACCCAGACTTTTTACGGACGC
CGTTGGCGGCCTCGCCCGGCGTTCCGTCCATGGCAGGTGCCGATGCAGCCGACACCTACTGTGGTTACACCCATGCTGCA
AGCCCCGGATCTACAGGCCCAACAGATGCAACAACTGATCAGCGCAGTCTCTGCACTAACCACCAAACAGAATGTAAAAG
CACCAAAAGGGCAACGGAAACAGAAACAGCAGAAACCAAAGGAAAAGAAGGAAAAACAGAAGAAAAAGCCGACGCATAAG
AAGAAGCAGCAGCAGAAACCAAAACCACAGGCTAAGAAGAAGAAACCAGGGAGAAGAGAAAGAATGTGCATGAAGATCGA
GAATGACTGCATTTTCGAGGTCAAACTGGACGGCAAGGTTACCGGTTATGCGTGCCTAGTCGGAGATAAAGTCATGAAGC
CGGCTCATGTTAAAGGCACAATTGACAACCCAGACCTTGCGAAGCTGACTTACAAGAAATCCAGTAAGTATGACCTCGAA
TGCGCCCAGATCCCAGTGCACATGAAGTCCGACGCCTCCAAGTACACACATGAAAAGCCAGAAGGTCATTACAACTGGCA
CCACGGAGCAGTGCAGTACAGCGGAGGAAGGTTTACCATCCCCACAGGCGCCGGCAAACCAGGAGATAGCGGTAGGCCTA
TTTTTGATAACAAAGGGCGGGTGGTGGCCATTGTGTTAGGCGGGGCCAACGAAGGTGCCCGCACTGCGCTGTCTGTGGTG
ACGTGGACAAAAGACATGGTCACTCGGGTAACGCCAGAAGGAACCGAAGAGTGGTCTGCCGCGCTGATGATGTGTATCCT
TGCCAACACCTCTTTCCCATGCTCGTCACCCCCCTGCTACCCCTGCTGCTACGAAAAACAGCCAGAACAGACGTTACGGA
TGTTGGAAGACAACGTGAATAGACCTGGGTACTATGAGTTACTGGAAGCGTCCATGACATGCAGAAATGGATCACGCCAC
CGCCGCAGTGTAACAGAGCACTTCAATGTGTATAAGGCTACTAGACCGTATTTAGCGCACTGCGCTGACTGCGGGGACGG
GTACTTCTGCTACAGCCCGGTTGCAATCGAGAAGATCCGAGATGAGGCGTCCGATGGCATGCTCAAGATCCAAGTCTCCG
CCCAAATAGGTCTGGACAAGGCAGGTACCCACGCCCACACGAAGATGCGATATATGGCTGGTCATGATGTTCAGGAATCC
AAGAGAGATTCCTTGAGGGTGTATACGTCCGCAGCGTGCTCTATACATGGGACGATGGGACACTTCATCGTCGCACACTG
TCCACCAGGCGACTACCTCAAGGTTTCGTTCGAGGACGCAGATTCACATGTGAAGGCATGCAAGGTCCAATACAAGCACG
ACCCATTGCCGGTGGGTAGAGAGAAGTTCGTGGTCAGACCACACTTCGGCGTAGAGCTGCCATGCACCTCATACCAGCTG
ACAACGGCTCCCACCGACGAGGAGATCGACATGCATACACCACCAGATATACCGGATCGTACCCTACTATCACAGACGGC
GGGCAACGTCAAAATAACAGCAGGCGGCAGGACTATCAGGTACAATTGTACCTGCGGCCGTGACAACGTAGGCACTACCA
GTACTGACAAGACCATCAACACATGCAAGATCGACCAATGCCATGCTGCCGTTACCAGTCATGACAAATGGCAATTTACC
TCTCCATTTGTTCCCAGGGCTGATCAGACAGCCAGGAAAGGCAAAGTGCATGTCCCATTCCCTTTGACTAACGTCACCTG
CCGAGTGCCGTTGGCACGAGCGCCGGATGTCACCTATGGTAAGAAGGAGGTGACCCTGAGACTACACCCAGATCATCCGA
CGCTCTTCTCCTATAGGAGTTTAGGAGCCGTACCGCACCCGTATGAGGAGTGGGTTGACAAGTTCTCTGAGCGCATCATC
CCAGTGACAGAAGAAGGGATTGAGTACCAGTGGGGCAACAACCCGCCGGTCCGCCTGTGGGCGCAACTGACGACCGAGGG
TAAACCCCATGGCTGGCCACATGAAATCATTCAGTACTATTATGGACTGTACCCCGCCGCCACTATTGCCGCAGTATCCG
GGGCGAGTCTGATGGCCCTCCTAACTCTAGCGGCCACATGCTGCATGCTGGCCACCGCGAGGAGAAAGTGCCTAACACCG
TACGCCTTGACGCCAGGAGCGGTGGTACCGTTGACATTGGGGCTGCTTTGCTGCGCACCGAGGGCGAACGCAGCATCATT
CGCTGAGACTATGGCCTACCTGTGGGACGAGAACAAAACCCTCTTCTGGATGGAATTCGCGGCCCCGGCCGCTGCGCTTG
CTTTGCTGGCATGCTGTATCAAAAGCCTGATCTGCTGTTGTAAGCCACTTTCTTTTTTAGTGTTACTGAGCCTGGGAGCC
TCCGCAAAAGCTTACGAGCACACAGCCACAATTCCGAACGTGGTGGGGTTCCCGTATAAGGCTCACATTGAAAGGAATGG
CTTCTCGCCCATGACTCTGCAGCTTGAAGTGGTGGAGACAAGCTTGGAACCCACACTTAACCTGGAGTACATTACCTGCG
AATACAAGACGGTGGTCCCTTCGCCATTTATCAAATGTTGCGGAACATCAGAATGCTCATCTAAAGAGCAGCCAGACTAC
CAATGCAAGGTGTACACGGGTGTATACCCTTTCATGTGGGGTGGAGCCTACTGTTTCTGCGACTCCGAGAACACGCAGCT
TAGCGAGGCCTATGTCGACAGGTCAGACGTTTGCAAACATGATCACGCATTGGCCTATAAGGCACACACGGCCTCTCTAA
AAGCAACAATCAGGATCAGCTACGGCACCATCAACCAGACCACCGAGGCCTTCGTCAATGGAGAACATGCGGTCAACGTG
GGCGGAAGCAAGTTCATCTTTGGACCGATCTCAACAGCTTGGTCACCGTTCGACAATAAAATTGTCGTGTATAAAGATGA
TGTCTACAATCAGGACTTCCCACCCTACGGATCAGGCCAGCCAGGCAGATTCGGAGACATTCAGAGCAGGACAGTGGAGA
GCAAAGACTTGTATGCCAATACGGCCCTAAAACTCTCAAGACCATCACCCGGGGTGGTGCATGTGCCATACACGCAGACA
CCATCCGGATTTAAGTATTGGCTGAAGGAGAAAGGATCTTCATTGAATACAAAGGCCCCTTTTGGCTGCAAGATAAAGAC
CAACCCAGTCAGAGCTATGGATTGTGCAGTTGGCAGTATACCTGTGTCGATGGACATACCTGACAGTGCATTCACACGAG
TGGTAGATGCCCCGGCTGTAACAGACCTGAGCTGCCAGGTAGCTGTCTGTACACACTCCTCCGATTTCGGAGGTGTTGCC
ACATTGTCTTACAAGACGGATAAACCCGGCAAGTGCGCCGTTCACTCACATTCCAACGTCGCAACGTTGCAAGAGGCGAC
GGTGGATGTCAAGGAGGACGGCAAGGTCACAGTGCACTTTTCTACTGCGTCCGCCTCCCCGGCATTCAAAGTGTCCGTCT
GTGACGCAAAAACAACGTGCACGGCGGCGTGCGAGCCTCCGAAAGACCACATCGTCCCTTATGGGGCGAGCCATAACAAC
CAGGTCTTTCCGGACATGTCAGGAACTGCGATGACGTGGGTACAGAGGATGGCCAGTGGGTTAGGTGGGCTGGCCCTCAT
CGCGGTGGTTGTGCTGGTCTTAGTAACCTGCATAACAATGCGTCGGTAAGCTTTAGCTAAAAGGG-CATATAGATCCCAG
AATAGTAACAAAACAT
>MK028845.2_1 |Ross River virus isolate Ross River Virus/H.sapiens-wt/Australia/1972/14389, complete genome
AAGGCCCTTCAGAAAGCATTCCCGGCTTTTGAGGTTGAATCACAGCAGGTCACACCCAATGACCATGCTAATGCCAGAGC
TTTTTCGCATCTGGCCACAAAGTTAATTGAACAAGAGGTTCCAACCAACATCACCATCCTGGATGTGGGCAGCGCGCCCG
CAAGGAGGTTGATGTCTGATCACAGCTACCACTGCATTTGTCCCATGAAGAGTGCGGAAGACCCAGAGAGATTAGCGAAC
TATGCCCGGAAACTGGCAAAAGCAGCAGGGGAAGTGCTAGACAAAAATGTGTCCGGTAAGATCACGGACCTGCAGGACGT
CATGGCAACCCCCGATCTGGAATCTCCAACGTTCTGTCTCCACACCGACGAGACGTGTCGCACTAGAGCTGAAGTAGCTG
TGTACCAGGACGTGTACGCGGTGCACGCACCGACCTCGCTTTATCATCAAGCGATGAAAGGGGTCAGGACAGTATACTGG
ATAGGATTTGACACCACCCCATTCATGTTCGAGGTTTTGGCTGGCGCATACCCAACGTATTCCACGAATTGGGCGGACGA
GCAGGTCCTGCAGGCACGTAACATCGGCCTGTGTGCGACCAGTCTCAGCGAAGGACACCGCGGAAAACTCTCTATTATGA
GGAAGAAACGCCTAAGGCCAAGCGACAGGGTCATGTTCTCGGTTGGGTCAACGCTATATATAGAAAGTAGACGCCTTCTT
AAGAGTTGGCATCTTCCCTCCGTGTTCCACCTGAAAGGCAAGAATAGCTTTACTTGCAGGTGCGACACAATAGTTTCATG
CGAGGGCTACGTTGTTAAAAAGATCACAATGAGCCCAGGGACGTACGGGAAGACGGTCGGATACGCCGTTACGCATCATG
CAGAAGGTTTCCTAGTGTGCAAGGTGACGGACACTGTGCGCGGGGAGAGAGTATCATTCCCGGTATGCACTTATGTGCCT
GCAACCATTTGCGATCAGATGACAGGAATCCTGGCTACCGACGTCACACCCGAAGATGCGCAGAAACTACTGGTGGGGTT
GAATCAACGTATAGTTGTGAACGGCAGAACCCAAAGAAATACCAACACAATGAAAAACTACCTATTGCCGGTAGTGGCCC
AAGCTTTCAGCAAGTGGGCACGAGAAGCAAAAGCAGACATGGAGGATGAGAAACCTCTGGGAACCAGAGAAAGAACCCTG
ACGTGCTGTTGCCTGTGGGCATTCAAGAGCCACAAGACACACACCATGTACAAAAGGCCGGATACCCAAACTATAGTCAA
GGTGCCATCTACTTTTGACTCGTTTGTGATCCCAAGCCTGTGGTCATCCAGCCTATCCATAGGCCTACGGCAAAGAATAA
AACTACTATTAGGCCCAAAACTCTCGCGGGACCTCCCGTACTCTGGAGACCGAAACGAAGCGCGAGAAGCAGAGAAGGAA
GCTGAAGAGATCAAGGAAGCAGAATTGACACGGGAAGCACTGCCACCATTGGTGGGAAGCAACTGCGCTGATGACGTCGA
TCGGGTAGATGTGGAAGAGCTGACGTACCGCGCCGGAGCAGGGGTAGTGGAGACACCCAGGAATGCGCTCAGAGTGACAC
CACAAGAGCGCGATCAGCTGATCGGCGCGTACCTGATCTTGTCTCCGCAAGCAGTACTGAAGAGTGAGAAACTCACACCG
ATACATCCACTGGCTGAGCAAGTGACAATCATGACGCACTCTGGAAGATCTGGCAGATACCCGGTTGACCGCTACGACGG
ACGGGTGTTGGTCCCGACGGGCGCAGCGATCCCCGTCAGCGAATTTCAAGCACTCAGTGAGAGTGCTACTATGGTCTACA
ACGAACGCGAGTTCATCAATCGCAAGTTGCACCATATAGCACTCTACGGCCCCGCCCTAAACACTGAGGAGGAGAACTAT
GAAAAAGTAAGGGCAGAGAGAGCCGAAGCTGAATACGTGTTTGACGTTGACAAGAGGATGTGCGTGAAGAGAGAAGAAGC
ATCAGGCCTTGTACTGGTTGGTGACTTAATCAACCCACCCTTCCATGAGTTCGCGTATGAAGGACTGAAGATACGGCCCG
CAACGCCTTTCCAAACCACGGTCATTGGCGTCTTCGGGGTACCTGGTTCGGGCAAGTCAGCCATAATCAAGAGTGTAGTG
ACTACGAGGGACCTGGTCGCCAGTGGGAAGAAGGAGAACTGCCAGGAGATAGTTAATGATGTCAAAAAGCAGAGAGGACT
GGATGTAACAGCCAGGACTGTTGACTCTATCCTGTTGAATGGGTGCAGAAGAGGAGTAGAGAACCTATACGTGGACGAAG
CATTTGCCTGTCATTCAGGTACACTATTGGCTCTTATTGCCATGGTGAAACCAACTGGCAAGGTGATCCTATGCGGAGAC
CCAAAACAGTGCGGATTTTTTAACCTGATGCAACTGAAGGTGAACTTCAACCACGATATCTGCACACAAGTGCTCCACAA
AAGCATATCCAGAAGATGCACCCTCCCGATCACGGCTATCGTCTCGACCCTACACTACCAGGGTAAGATGAGAACCACGA
ACTTATGTAGTGCACCCATCCAGATAGACACAACAGGTACCACTAAACCAGCCAAAGGAGACATCGTGTTAACATGCTTC
CGCGGTTGGGTAAAGCAACTGCAGATAGACTACCGTGGACACGAAGTCATGACAGCAGCTGCATCACAAGGACTGACTAG
AAAAGGGGTATACGCCGTTAGGCAGAAAGTGAATGAAAACCCGCTTTATGCCCCTTCATCAGAACATGTCAACGTATTGC
TGACTAGAACTGAAAACCGGCTGGTGTGGAAAACACTGTCGGGAGACCCGTGGATAAAGGTGTTAACCAATATCCCCAAG
GGCGATTTCAGCGCTACGTTGGAGGAGTGGCAAGAGGAGCATGACAACATCATGAACGCCCTTCGCGAGAGGTCGACAGC
AGTAGACCCGTTCCAGAACAAAGCCAAAGTCTGCTGGGCAAAGTGCCTCGTGCAGGTCCTAGAAACGGCTGGGATACGCA
TGACGGCAGAGGAGTGGGATACAGTGTTGGCTTTCCGCGAAGACAGGGCGTACTCACCCGAAGTGGCTCTGAACGAGATC
TGTACCAAGTATTACGGCGTTGACTTAGACAGCGGATTGTTCTCCGCCCAATCGGTCTCATTGTACTATGAAAACAACCA
CTGGGACAATAGACCAGGCGGCCGGATGTATGGATTCAACCGCGAAGTCGCCCGTAAGTTTGAGCAACGCTACCCATTCC
TGAGAGGCAAGATGGACTCGGGGCTACAAGTTAATGTTCCAGAGAGAAAAGTACAGCCATTCAACGCGGAATGTAATATA
TTACCATCAAACAGGCGACTTCCGCACGCCCTCGTCACCAGCTACCAGCAGTGCCGGGGCGAGAGGGTAGAATGGCTTTT
GAAGAAGCTTCCCGGGTACCATTTATTGCTGGTAAGCGAGTACAATCTGGCGCTGCCCCATAAAAGAGTCTTTTGGATTG
CACCACCCCATGTGTCTGGTGCAGATCGTATTTATGATCTTGACCTAGGATTACCCCTGAATGCAGGCCGTTACGACTTG
GTATTTGTGAACATACACACTGAGTACAGGACGCACCACTACCAACAGTGCGTCGACCACTCTATGAAGTTACAGATGTT
GGGCGGTGACTCCTTACATCTATTGAAACCAGGCGGCTCACTGCTTATCCGTGCATACGGGTACGCCGACAGAGTCAGCG
AAATGGTGGTCACTGCATTAGCTAGGAAGTTTTCCGCCTTCAGAGTCTTGAGACCAGCATGTGTAACAAGTAACACTGAA
GTCTTTCTGTTGTTCACCAATTTTGATAACGGCAGAAGGGCTGTGACTCTTCACCAGGCCAATCAGAGGCTCAGCTCCAT
GTTTGCATGCAACGGGCTACACACAGCCGGATGCGCACCCTCATACCGTGTGCGTAGGACCGACATTTCCGGGCACGCTG
AAGAGGCGGTTGTTAATGCCGCCAACGCGAAGGGCACAGTCGGCGATGGGGTTTGCAGAGCGGTGGCGAGAAAATGGCCA
GACTCCTTCAAAGGTGCCGCGACTCCCGTGGGTACGGCTAAGTTGGTACAGGCCAACGGTATGAATGTCATCCACGCGGT
AGGCCCAAATTTCTCCACGGTGACCGAGGCAGAGGGCGATAGAGAGTTGGCCGCCGCATACCGCGCCGTGGCGGGCATCA
TCAATGCTAGTAACATTAAGAGTGTAGCCATCCCTCTGTTGTCGACGGGAGTGTTCTCCGGAGGTAAAGATAGAGTCATG
CAGTCACTAAATCACCTGTTTACCGCAATGGACACCACGGACGCTGACGTAGTCATCTATTGCCGCGACAAAGCCTGGGA
GAAGAAAATCCAGGAGGCTATTGATCGCCGCACCGCCGTGGAATTGGTATCTGAAGACATCTCACTCGAGTCTGACTTAA
TACGGGTACACCCAGATAGTTGCTTGGTAGGCAGAAAAGGTTACAGCATAACAGATGGGAAGCTGCATTCATACCTGGAA
GGTACCCGCTTTCATCAGACTGCGGTGGACATGGCTGAGATATCTACCTTGTGGCCGAAACTTCAGGACGCAAACGAACA
AATATGCTTGTATGCATTGGGTGAGAGTATGGACAGCATCAGAACGAAATGCCCTGTTGAGGACGCCGATTCGTCCACGC
CTCCGAAAACAGTTCCGTGTCTGTGTAGGTACGCTATGACTGCTGAGAGAGTGGCAAGACTTCGGATGAACAACACTAAG
GCCATAATTGTGTGTTCCTCCTTCCCTTTACCGAAGTACAGGATTGAAGGCGTCCAGAAGGTCAAGTGCGACCGAGTGCT
GATTTTTGACCAGACGGTGCCATCTCTGGTTAGTCCAAGGAAGTACATACCAGCCGCCGCCTCTA---------------
---------------------CGCACGCAGATACCGTGAGCTTGGATTCTACAGTATCCACAGGATCCGCGTGGTCATTC
CCATCTGAGGCCACGTATGAGACCATGGAAGTAATAGCAGAGGTGCACCACTCGGAACCACCAGTCCCGCCACCGCGCAG
GCGTCGTGCGCAGGTGACGATGCACCACCAGGAGCTGTTGGAAGTCTCTGACATGCACACCCCGATTGCGGCAAGGGTCG
AGATCCCTGTGTACGATACCGCTGTTGTAGTGGAGAGAGTGGCAATTCCTTGCACAAGCGAGTATGCAAAACCCATACCA
GCACCACGGGCAGCAAGGGTCGTACCCGTGCCGGCACCACGCATTCAGCGAGCGTCGACGTACAGGGCCTCTCCTATACC
CACGCCTCGCGTTCTGAGAGCCTCGGTATGCAGTGTGACCACTAGCGCTGGGGTAGAGTTCCCTTGGGCGCCTGAAGATC
TGGAGGTGCTCACCGAGCCTGTGCACTGCAAAATGCGCGAGCCGGTTGAGTTACCGTGGGAGCCTGAGGACGTTGATATC
CAGTTCGGAGATTTTGAAACATCCGACAAAATCCAATTCGGCGATATCGATTTTGACCAATTCTGACTAGGCAGAGCGGG
GGCGTACATCTTCTCGTCTGATACCGGACCAGGGCACTTACAACAGAAGTCAGTACGGCAACACGCACTACCGTGCGAAA
TGCTATACGTCCACGAGGAAGAACGGACGTACCCCCCCGCACTGGATGAGGCCAGGGAGAAACTGCTGCAGGCAAAAATG
CAGATGGCACCAACGGAAGCAAACAAGAGCAGGTACCAATCAAGGAAGGTTGAAAACATGAAGGCAGTGATCATAGATAG
GCTGAAGGATGGAGCAAGAACCTACCTGACAGAACAGTCAGAGAAGATTCCAACCTATGTTAGTAAGTACCCGCGGCCAG
TTTACTCGCCGTCGGTAGAGGATAACTTGCAGAATCCCGAGGTCGCTGTGGCGGCCTGCAATGCTTTCCTGGAAGCTAAT
TACCCGACAGTGGCTAGTTACCAGATCACGGACGAGTATGATGCCTACTTGGATATGGTTGATGGGTCAGAGAGTTGTTT
AGACCGGGCAACCTTCTGCCCGGCAAAATTACGCTGCTACCCAAAGCATCATGCTTACCACCAACCGCAGGTTAGGAGCG
CGGTCCCATCACCATTTCAAAACACCCTGCAGAATGTGCTAGCAGCAGCCACGAAGAGAAACTGCAATGTTACACAGATG
AGAGAGCTACCCACTCTAGACTCAGCCGTGCTTAACGTGGAATGCTTCAAAAAATTCGCATGCAACGGAGAATACTGGCA
GGAATTCAAAGACAACCCAATAAGAATAACTACAGAGAATATAACAACTTATGTTACTAGGCTTAAGGGCCCTAAAGCAG
CGGCGCTGTTTGCAAAGACTCACAATCTAGTCCCGCTGCAGGAGGTGCCCATGGACCGGTTTGTGGTAGATATGAAGAGA
GACGTGAAAGTTACCCCTGGCACCAAACATACCGAGGAACGCCCAAAGGTGCAAGTCATCCAGGCCGCCGAACCTTTAGC
TACAGCTTATTTATGTGGCATTCACAGGGAGTTAGTCCGCCGCCTGAAGGCCGTCCTGGCCCCGAACATACATACATTGT
TCGATATGTCGGCAGAAGATTTTGATGCCATCATAGCTGCACATTTCCAACCAGGCGACGCAGTTTTGGAAACGGACATA
GCCTCCTTTGACAAGAGCCAAGACGACTCTCTGGCGTTGACGGCACTGATGCTGTTGGAAGACCTCGGGGTTGACCAAGA
ACTACTAGACTTGATAGAGGCAGCGTTCGGGGAAATTACCAGCGTCCACCTGCCAACAGGTACGCGGTTCAAGTTTGGCG
CCATGATGAAGTCCGGAATGTTCCTGACACTGTTTGTAAATACCCTGTTAAACATTGTCATAGCATGCCGTGTACTGCGT
GAGAAGCTGACAAACTCCGTCTGCGCCGCGTTTATCGGGGATGACAACATAGTGCACGGGGTAAGATCCGACCCGTTGAT
GGCTGAAAGGTGCGCCAGCTGGGTTAATATGGAGGTAAAGATAATTGACGCTACCATGTGCGAGAAACCACCATATTTCT
GCGGCGGGTTTATATTGTATGACAAAGTCACCGGATCGGCATGCCGAGTGGCCGACCCTCTGAAAAGGTTATTTAAACTA
GGTAAACCTTTACCCGCCGGGGATACCCAAGATGAAGATCGTAGGCGTGCATTGAAGGATGAGACGGAAAGGTGGGCACG
AGTAGGGCTGAAGTCTGAACTGGAAATAGCACTAAGTTCTCGGTATGAGGTGAACGGGACCGGCAACATAGTGCGAGCAA
TGGCCACACTGGCCAAGAGCCTGAAGAATTTTAAAAAGCTGCGTGGACCCATCGTACACCTCTACGGCGGTCCTAAATAG
ATGCAGAGACACACCTTCATCTAATACAGCTCACAACAGTAAACATGAATTACATACCAACCCAGACTTTTTACGGACGC
CGTTGGCGGCCTCGCCCGGCGTTCCGTCCATGGCAGGTGCCGATGCAGCCGACACCTACTATGGTTACACCCATGCTGCA
AGCACCAGACCTACAGGCCCAACAGATGCAACAACTGATCAGCGCTGTCTCTGCATTAACCACCAAACAGAATGTAAAAG
CACCAAAAGGGCAACGGAAGAAGAAACAGCAGAAACCAAAGGAAAAGAAGGAAAACCAGAAGAAAAAGCCGACGCAAAAG
AAGAAGCAGCAGCAGAAACCAAAACCACAGGCTAAGAAGAAGAAACCAGGGAGAAGAGAAAGAATGTGCATGAAGATCGA
GAATGACTGCATATTCGAGGTCAAACTGGATGGCAAGGTTACCGGTTATGCGTGCCTAGTCGGAGACAAGGTCATGAAGC
CGGCTCATGTTAAAGGCACAATTGATAACCCAGACCTTGCGAAGCTGACTTACAAGAAATCCAGTAAGTACGACCTCGAA
TGCGCCCAGATACCAGTGCACATGAAGTCCGACGCCTCCAAGTACACACATGAAAAACCCGAAGGTCATTACAATTGGCA
CCATGGAGCAGTGCAGTACAGCGGAGGAAGGTTTACCATCCCCACAGGCGCCGGCAAACCGGGAGATAGCGGTAGGCCTA
TTTTTGACAACAAAGGGCGAGTAGTGGCCATCGTGTTAGGCGGGGCCAACGAAGGTGCTCGCACTGCGCTGTCTGTGGTG
ACGTGGACAAAAGACATGGTCACTCGGGTAACGCCAGAAGGAACTGAAGAGTGGTCTGCCGCGCTGATGATGTGTATCCT
TGCCAACACCTCTTTCCCCTGCTCATCACCTCCCTGCTACCCCTGCTGCTACGAAAAACAGCCAGAACAGACACTGCGGA
TGCTGGAAGACAATGTGAATAGACCAGGGTACTATGAGCTACTGGAGGCGTCCATGACATGCAGAAACAGATCACGCCAC
CGCCGTAGTGTAACAGAGCACTTCAATGTGTATAAGGCTACCAGACCGTACTTAGCGCATTGCGCTGACTGTGGGGACGG
GTACTTCTGCTATAGCCCAGTTGCTATCGAGAAGATCCGAGATGAGGCGTCTGACGGCATGCTCAAGATCCAAGTCTCCG
CCCAAATAGGTCTGGATAAGGCAGGTACCCACGCCCACACGAAGCTCCGATATATGGCTGGTCATGATGTTCAGGAATCT
AAGAGAGATTCCTTGAGGGTGTACACGTCCGCAGCGTGCTCTATACATGGGACGATGGGACACTTCATTGTCGCACATTG
TCCGCCGGGCGACTACCTCAAGGTTTCGTTCGAGGACGCAGATTCACACGTGAAGGCATGTAAGGTCCAATACAAGCACG
ACCCATTGCCGGTGGGTAGAGAGAAGTTCGTGGTTAGACCCCACTTTGGCGTAGAGCTGCCATGCACCTCATACCAGCTG
ACGACAGCTCCCACCGACGAGGAGATCGACATGCACACACCGCCAGATATACCGGATCGCACCCTGCTATCACAGACGGC
GGGCAACGTCAAAATAACAGCAGGCGGCAGGACTATCAGGTACAATTGTACCTGTGGCCGTGACAACGTAGGCACTACCA
GTACTGACAAGACCATCAACACATGCAAGATTGACCAATGCCATGCTGCCGTTACCAGCCATGACAAATGGCAATTTACC
TCTCCATTTGTTCCCAGGGCTGATCAGACGGCTAGGAGGGGCAAAGTGCATGTTCCATTCCCTTTGACTAACGTCACCTG
CCGAGTGCCGTTGGCTCGAGCGCCGGATGTCACCTATGGTAAGAAGGAGGTGACCCTGAGATTACACCCAGATCATCCGA
CGCTCTTCTCCTATAGGAGTTTAGGAGCCGAACCGCACCCGTACGAGGAGTGGGTTGACAAGTTCTCTGAGCGCATCATC
CCAGTGACGGAAGAAGGGATTGAGTACCAGTGGGGCAACAACCCGCCGGTCCGCCTATGGGCGCAACTGACGACCGAGGG
CAAACCCCATGGCTGGCCACACGAAATCATTCAGTACTATTATGGACTATACCCCGCCGCCACCATTGCCGCAGTATCCG
GGGCGAGTCTGATGGCCCTCCTAACTCTAGCGGCCACATGCTGCATGCTGGCCACCGCGAGGAGAAAGTGCCTAACACCA
TACGCCTTGACGCCAGGAGCGGTGGTACCGTTGACACTGGGGCTGCTTTGCTGCGCACCGAGGGCGAACGCAGCATCATT
CGCTGAGACTATGGCATATCTGTGGGACGAGAACAAAACCCTCTTTTGGATGGAATTCGCGGCCCCAGCCGCAGCGCTTG
CTTTGCTGGCATGCTGCATCAAAAGCCTGATCTGCTGTTGTAAGCCATTTTCTTTTTTAGTGTTACTGAGCCTGGGAGCC
TCCGCAAAAGCTTACGAGCACACAGCCACAATTCCGAATGTGGTGGGGTTCCCGTATAAGGCTCACATTGAAAGGAATGG
TTTCTCGCCCATGACTCTGCAGCTTGAAGTGGTGGAGACAAGCTTGGAACCCACACTTAACCTGGAGTACATTACCTGCG
AATACAAGACGGTGGTCCCTTCGCCATTCATCAAATGTTGCGGAACATCAGAATGCTCATCCAAGGAGCAGCCAGACTAC
CAATGCAAGGTGTACACGGGTGTATACCCATTCATGTGGGGTGGAGCCTACTGTTTCTGCGACTCCGAGAACACGCAGCT
CAGCGAGGCCTATGTCGACAGGTCAGACGTTTGCAAACATGATCACGCATCGGCCTACAAGGCACACACGGCCTCTCTAA
AAGCAACAATCAGGATCAGTTATGGCACCATCAACCAGACCACCGAGGCCTTCGTTAATGGTGAACACGCGGTCAACGTG
GGCGGAAGCAAGTTCATCTTTGGACCGATCTCAACAGCTTGGTCACCGTTCGACAATAAAATTGTCGTGTATAAAGATGA
TGTCTACAACCAGGACTTCCCACCCTACGGATCAGGCCAGCCGGGTAGATTCGGAGACATTCAGAGCAGGACAGTGGAGA
GCAAAGACTTGTATGCCAACACGGCCCTAAAACTCTCAAGACCATCACCCGGGGTTGTGCATGTGCCATACACGCAGACA
CCATCCGGATTTAAATATTGGCTGAAGGAGAAAGGATCTTCATTGAATACAAAGGCCCCTTTTGGCTGCAAGATAAAGAC
CAATCCAGTCAGAGCCATGGATTGTGCAGTTGGCAGTATACCTGTGTCGATGGACATACCTGACAGTGCATTCACACGAG
TGGTAGATGCCCCGGCCGTAACAGACCTGAGCTGCCAGGTAGCGGTCTGTACACACTCCTCCGATTTCGGAGGAGTTGCC
ACATTGTCTTACAAAACGGACAAACCCGGCAAGTGCGCTGTCCACTCACATTCCAACGTCGCAACGTTGCAAGAGGCGAC
GGTGGATGTCAAGGAGGATGGCAAGGTCACAGTGCACTTTTCCACGGCGTCCGCCTCCCCGGCCTTCAAAGTGTCCGTCT
GTGACGCAAAAACAACGTGCACGGCGGCGTGCGAGCCTCCAAAAGACCACATCGTCCCCTATGGGGCGAGCCACAACAAC
CAGGTCTTTCCGGACATGTCAGGAACTGCGATGACGTGGGTGCAGAGGCTGGCCAGTGGGTTAGGTGGGCTGGCTCTCAT
CGCGGTGGTTGTGCTGGTCTTGGTAACCTGCATAACAATGCGTCGGTAAGTTTTAGTTCGAAGGGCCATATAAACCCCTG
AATAGTAATAAAATAT
>MK028845.2_2 Ross River virus isolate Ross River Virus/H.sapiens-wt/Australia/1972/14389, complete genome
AAGGCCCTTCAGAAAGCATTCCCGGCTTTTGAGGTTGAATCACAGCAGGTCACACCCAATGACCATGCTAATGCCAGAGC
TTTTTCGCATCTGGCCACAAAGTTAATTGAACAAGAGGTTCCAACCAACATCACCATCCTGGATGTGGGCAGCGCGCCCG
CAAGGAGGTTGATGTCTGATCACAGCTACCACTGCATTTGTCCCATGAAGAGTGCGGAAGACCCAGAGAGATTAGCGAAC
TATGCCCGGAAACTGGCAAAAGCAGCAGGGGAAGTGCTAGACAAAAATGTGTCCGGTAAGATCACGGACCTGCAGGACGT
CATGGCAACCCCCGATCTGGAATCTCCAACGTTCTGTCTCCACACCGACGAGACGTGTCGCACTAGAGCTGAAGTAGCTG
TGTACCAGGACGTGTACGCGGTGCACGCACCGACCTCGCTTTATCATCAAGCGATGAAAGGGGTCAGGACAGTATACTGG
ATAGGATTTGACACCACCCCATTCATGTTCGAGGTTTTGGCTGGCGCATACCCAACGTATTCCACGAATTGGGCGGACGA
GCAGGTCCTGCAGGCACGTAACATCGGCCTGTGTGCGACCAGTCTCAGCGAAGGACACCGCGGAAAACTCTCTATTATGA
GGAAGAAACGCCTAAGGCCAAGCGACAGGGTCATGTTCTCGGTTGGGTCAACGCTATATATAGAAAGTAGACGCCTTCTT
AAGAGTTGGCATCTTCCCTCCGTGTTCCACCTGAAAGGCAAGAATAGCTTTACTTGCAGGTGCGACACAATAGTTTCATG
CGAGGGCTACGTTGTTAAAAAGATCACAATGAGCCCAGGGACGTACGGGAAGACGGTCGGATACGCCGTTACGCATCATG
CAGAAGGTTTCCTAGTGTGCAAGGTGACGGACACTGTGCGCGGGGAGAGAGTATCATTCCCGGTATGCACTTATGTGCCT
GCAACCATTTGCGATCAGATGACAGGAATCCTGGCTACCGACGTCACACCCGAAGATGCGCAGAAACTACTGGTGGGGTT
GAATCAACGTATAGTTGTGAACGGCAGAACCCAAAGAAATACCAACACAATGAAAAACTACCTATTGCCGGTAGTGGCCC
AAGCTTTCAGCAAGTGGGCACGAGAAGCAAAAGCAGACATGGAGGATGAGAAACCTCTGGGAACCAGAGAAAGAACCCTG
ACGTGCTGTTGCCTGTGGGCATTCAAGAGCCACAAGACACACACCATGTACAAAAGGCCGGATACCCAAACTATAGTCAA
GGTGCCATCTACTTTTGACTCGTTTGTGATCCCAAGCCTGTGGTCATCCAGCCTATCCATAGGCCTACGGCAAAGAATAA
AACTACTATTAGGCCCAAAACTCTCGCGGGACCTCCCGTACTCTGGAGACCGAAACGAAGCGCGAGAAGCAGAGAAGGAA
GCTGAAGAGATCAAGGAAGCAGAATTGACACGGGAAGCACTGCCACCATTGGTGGGAAGCAACTGCGCTGATGACGTCGA
TCGGGTAGATGTGGAAGAGCTGACGTACCGCGCCGGAGCAGGGGTAGTGGAGACACCCAGGAATGCGCTCAGAGTGACAC
CACAAGAGCGCGATCAGCTGATCGGCGCGTACCTGATCTTGTCTCCGCAAGCAGTACTGAAGAGTGAGAAACTCACACCG
ATACATCCACTGGCTGAGCAAGTGACAATCATGACGCACTCTGGAAGATCTGGCAGATACCCGGTTGACCGCTACGACGG
ACGGGTGTTGGTCCCGACGGGCGCAGCGATCCCCGTCAGCGAATTTCAAGCACTCAGTGAGAGTGCTACTATGGTCTACA
ACGAACGCGAGTTCATCAATCGCAAGTTGCACCATATAGCACTCTACGGCCCCGCCCTAAACACTGAGGAGGAGAACTAT
GAAAAAGTAAGGGCAGAGAGAGCCGAAGCTGAATACGTGTTTGACGTTGACAAGAGGATGTGCGTGAAGAGAGAAGAAGC
ATCAGGCCTTGTACTGGTTGGTGACTTAATCAACCCACCCTTCCATGAGTTCGCGTATGAAGGACTGAAGATACGGCCCG
CAACGCCTTTCCAAACCACGGTCATTGGCGTCTTCGGGGTACCTGGTTCGGGCAAGTCAGCCATAATCAAGAGTGTAGTG
ACTACGAGGGACCTGGTCGCCAGTGGGAAGAAGGAGAACTGCCAGGAGATAGTTAATGATGTCAAAAAGCAGAGAGGACT
GGATGTAACAGCCAGGACTGTTGACTCTATCCTGTTGAATGGGTGCAGAAGAGGAGTAGAGAACCTATACGTGGACGAAG
CATTTGCCTGTCATTCAGGTACACTATTGGCTCTTATTGCCATGGTGAAACCAACTGGCAAGGTGATCCTATGCGGAGAC
CCAAAACAGTGCGGATTTTTTAACCTGATGCAACTGAAGGTGAACTTCAACCACGATATCTGCACACAAGTGCTCCACAA
AAGCATATCCAGAAGATGCACCCTCCCGATCACGGCTATCGTCTCGACCCTACACTACCAGGGTAAGATGAGAACCACGA
ACTTATGTAGTGCACCCATCCAGATAGACACAACAGGTACCACTAAACCAGCCAAAGGAGACATCGTGTTAACATGCTTC
CGCGGTTGGGTAAAGCAACTGCAGATAGACTACCGTGGACACGAAGTCATGACAGCAGCTGCATCACAAGGACTGACTAG
AAAAGGGGTATACGCCGTTAGGCAGAAAGTGAATGAAAACCCGCTTTATGCCCCTTCATCAGAACATGTCAACGTATTGC
TGACTAGAACTGAAAACCGGCTGGTGTGGAAAACACTGTCGGGAGACCCGTGGATAAAGGTGTTAACCAATATCCCCAAG
GGCGATTTCAGCGCTACGTTGGAGGAGTGGCAAGAGGAGCATGACAACATCATGAACGCCCTTCGCGAGAGGTCGACAGC
AGTAGACCCGTTCCAGAACAAAGCCAAAGTCTGCTGGGCAAAGTGCCTCGTGCAGGTCCTAGAAACGGCTGGGATACGCA
TGACGGCAGAGGAGTGGGATACAGTGTTGGCTTTCCGCGAAGACAGGGCGTACTCACCCGAAGTGGCTCTGAACGAGATC
TGTACCAAGTATTACGGCGTTGACTTAGACAGCGGATTGTTCTCCGCCCAATCGGTCTCATTGTACTATGAAAACAACCA
CTGGGACAATAGACCAGGCGGCCGGATGTATGGATTCAACCGCGAAGTCGCCCGTAAGTTTGAGCAACGCTACCCATTCC
TGAGAGGCAAGATGGACTCGGGGCTACAAGTTAATGTTCCAGAGAGAAAAGTACAGCCATTCAACGCGGAATGTAATATA
TTACCATCAAACAGGCGACTTCCGCACGCCCTCGTCACCAGCTACCAGCAGTGCCGGGGCGAGAGGGTAGAATGGCTTTT
GAAGAAGCTTCCCGGGTACCATTTATTGCTGGTAAGCGAGTACAATCTGGCGCTGCCCCATAAAAGAGTCTTTTGGATTG
CACCACCCCATGTGTCTGGTGCAGATCGTATTTATGATCTTGACCTAGGATTACCCCTGAATGCAGGCCGTTACGACTTG
GTATTTGTGAACATACACACTGAGTACAGGACGCACCACTACCAACAGTGCGTCGACCACTCTATGAAGTTACAGATGTT
GGGCGGTGACTCCTTACATCTATTGAAACCAGGCGGCTCACTGCTTATCCGTGCATACGGGTACGCCGACAGAGTCAGCG
AAATGGTGGTCACTGCATTAGCTAGGAAGTTTTCCGCCTTCAGAGTCTTGAGACCAGCATGTGTAACAAGTAACACTGAA
GTCTTTCTGTTGTTCACCAATTTTGATAACGGCAGAAGGGCTGTGACTCTTCACCAGGCCAATCAGAGGCTCAGCTCCAT
GTTTGCATGCAACGGGCTACACACAGCCGGATGCGCACCCTCATACCGTGTGCGTAGGACCGACATTTCCGGGCACGCTG
AAGAGGCGGTTGTTAATGCCGCCAACGCGAAGGGCACAGTCGGCGATGGGGTTTGCAGAGCGGTGGCGAGAAAATGGCCA
GACTCCTTCAAAGGTGCCGCGACTCCCGTGGGTACGGCTAAGTTGGTACAGGCCAACGGTATGAATGTCATCCACGCGGT
AGGCCCAAATTTCTCCACGGTGACCGAGGCAGAGGGCGATAGAGAGTTGGCCGCCGCATACCGCGCCGTGGCGGGCATCA
TCAATGCTAGTAACATTAAGAGTGTAGCCATCCCTCTGTTGTCGACGGGAGTGTTCTCCGGAGGTAAAGATAGAGTCATG
CAGTCACTAAATCACCTGTTTACCGCAATGGACACCACGGACGCTGACGTAGTCATCTATTGCCGCGACAAAGCCTGGGA
GAAGAAAATCCAGGAGGCTATTGATCGCCGCACCGCCGTGGAATTGGTATCTGAAGACATCTCACTCGAGTCTGACTTAA
TACGGGTACACCCAGATAGTTGCTTGGTAGGCAGAAAAGGTTACAGCATAACAGATGGGAAGCTGCATTCATACCTGGAA
GGTACCCGCTTTCATCAGACTGCGGTGGACATGGCTGAGATATCTACCTTGTGGCCGAAACTTCAGGACGCAAACGAACA
AATATGCTTGTATGCATTGGGTGAGAGTATGGACAGCATCAGAACGAAATGCCCTGTTGAGGACGCCGATTCGTCCACGC
CTCCGAAAACAGTTCCGTGTCTGTGTAGGTACGCTATGACTGCTGAGAGAGTGGCAAGACTTCGGATGAACAACACTAAG
GCCATAATTGTGTGTTCCTCCTTCCCTTTACCGAAGTACAGGATTGAAGGCGTCCAGAAGGTCAAGTGCGACCGAGTGCT
GATTTTTGACCAGACGGTGCCATCTCTGGTTAGTCCAAGGAAGTACATACCAGCCGCCGCCTCTA---------------
---------------------CGCACGCAGATACCGTGAGCTTGGATTCTACAGTATCCACAGGATCCGCGTGGTCATTC
CCATCTGAGGCCACGTATGAGACCATGGAAGTAATAGCAGAGGTGCACCACTCGGAACCACCAGTCCCGCCACCGCGCAG
GCGTCGTGCGCAGGTGACGATGCACCACCAGGAGCTGTTGGAAGTCTCTGACATGCACACCCCGATTGCGGCAAGGGTCG
AGATCCCTGTGTACGATACCGCTGTTGTAGTGGAGAGAGTGGCAATTCCTTGCACAAGCGAGTATGCAAAACCCATACCA
GCACCACGGGCAGCAAGGGTCGTACCCGTGCCGGCACCACGCATTCAGCGAGCGTCGACGTACAGGGCCTCTCCTATACC
CACGCCTCGCGTTCTGAGAGCCTCGGTATGCAGTGTGACCACTAGCGCTGGGGTAGAGTTCCCTTGGGCGCCTGAAGATC
TGGAGGTGCTCACCGAGCCTGTGCACTGCAAAATGCGCGAGCCGGTTGAGTTACCGTGGGAGCCTGAGGACGTTGATATC
CAGTTCGGAGATTTTGAAACATCCGACAAAATCCAATTCGGCGATATCGATTTTGACCAATTCTGACTAGGCAGAGCGGG
GGCGTACATCTTCTCGTCTGATACCGGACCAGGGCACTTACAACAGAAGTCAGTACGGCAACACGCACTACCGTGCGAAA
TGCTATACGTCCACGAGGAAGAACGGACGTACCCCCCCGCACTGGATGAGGCCAGGGAGAAACTGCTGCAGGCAAAAATG
CAGATGGCACCAACGGAAGCAAACAAGAGCAGGTACCAATCAAGGAAGGTTGAAAACATGAAGGCAGTGATCATAGATAG
GCTGAAGGATGGAGCAAGAACCTACCTGACAGAACAGTCAGAGAAGATTCCAACCTATGTTAGTAAGTACCCGCGGCCAG
TTTACTCGCCGTCGGTAGAGGATAACTTGCAGAATCCCGAGGTCGCTGTGGCGGCCTGCAATGCTTTCCTGGAAGCTAAT
TACCCGACAGTGGCTAGTTACCAGATCACGGACGAGTATGATGCCTACTTGGATATGGTTGATGGGTCAGAGAGTTGTTT
AGACCGGGCAACCTTCTGCCCGGCAAAATTACGCTGCTACCCAAAGCATCATGCTTACCACCAACCGCAGGTTAGGAGCG
CGGTCCCATCACCATTTCAAAACACCCTGCAGAATGTGCTAGCAGCAGCCACGAAGAGAAACTGCAATGTTACACAGATG
AGAGAGCTACCCACTCTAGACTCAGCCGTGCTTAACGTGGAATGCTTCAAAAAATTCGCATGCAACGGAGAATACTGGCA
GGAATTCAAAGACAACCCAATAAGAATAACTACAGAGAATATAACAACTTATGTTACTAGGCTTAAGGGCCCTAAAGCAG
CGGCGCTGTTTGCAAAGACTCACAATCTAGTCCCGCTGCAGGAGGTGCCCATGGACCGGTTTGTGGTAGATATGAAGAGA
GACGTGAAAGTTACCCCTGGCACCAAACATACCGAGGAACGCCCAAAGGTGCAAGTCATCCAGGCCGCCGAACCTTTAGC
TACAGCTTATTTATGTGGCATTCACAGGGAGTTAGTCCGCCGCCTGAAGGCCGTCCTGGCCCCGAACATACATACATTGT
TCGATATGTCGGCAGAAGATTTTGATGCCATCATAGCTGCACATTTCCAACCAGGCGACGCAGTTTTGGAAACGGACATA
GCCTCCTTTGACAAGAGCCAAGACGACTCTCTGGCGTTGACGGCACTGATGCTGTTGGAAGACCTCGGGGTTGACCAAGA
ACTACTAGACTTGATAGAGGCAGCGTTCGGGGAAATTACCAGCGTCCACCTGCCAACAGGTACGCGGTTCAAGTTTGGCG
CCATGATGAAGTCCGGAATGTTCCTGACACTGTTTGTAAATACCCTGTTAAACATTGTCATAGCATGCCGTGTACTGCGT
GAGAAGCTGACAAACTCCGTCTGCGCCGCGTTTATCGGGGATGACAACATAGTGCACGGGGTAAGATCCGACCCGTTGAT
GGCTGAAAGGTGCGCCAGCTGGGTTAATATGGAGGTAAAGATAATTGACGCTACCATGTGCGAGAAACCACCATATTTCT
GCGGCGGGTTTATATTGTATGACAAAGTCACCGGATCGGCATGCCGAGTGGCCGACCCTCTGAAAAGGTTATTTAAACTA
GGTAAACCTTTACCCGCCGGGGATACCCAAGATGAAGATCGTAGGCGTGCATTGAAGGATGAGACGGAAAGGTGGGCACG
AGTAGGGCTGAAGTCTGAACTGGAAATAGCACTAAGTTCTCGGTATGAGGTGAACGGGACCGGCAACATAGTGCGAGCAA
TGGCCACACTGGCCAAGAGCCTGAAGAATTTTAAAAAGCTGCGTGGACCCATCGTACACCTCTACGGCGGTCCTAAATAG
ATGCAGAGACACACCTTCATCTAATACAGCTCACAACAGTAAACATGAATTACATACCAACCCAGACTTTTTACGGACGC
CGTTGGCGGCCTCGCCCGGCGTTCCGTCCATGGCAGGTGCCGATGCAGCCGACACCTACTATGGTTACACCCATGCTGCA
AGCACCAGACCTACAGGCCCAACAGATGCAACAACTGATCAGCGCTGTCTCTGCATTAACCACCAAACAGAATGTAAAAG
CACCAAAAGGGCAACGGAAGAAGAAACAGCAGAAACCAAAGGAAAAGAAGGAAAACCAGAAGAAAAAGCCGACGCAAAAG
AAGAAGCAGCAGCAGAAACCAAAACCACAGGCTAAGAAGAAGAAACCAGGGAGAAGAGAAAGAATGTGCATGAAGATCGA
GAATGACTGCATATTCGAGGTCAAACTGGATGGCAAGGTTACCGGTTATGCGTGCCTAGTCGGAGACAAGGTCATGAAGC
CGGCTCATGTTAAAGGCACAATTGATAACCCAGACCTTGCGAAGCTGACTTACAAGAAATCCAGTAAGTACGACCTCGAA
TGCGCCCAGATACCAGTGCACATGAAGTCCGACGCCTCCAAGTACACACATGAAAAACCCGAAGGTCATTACAATTGGCA
CCATGGAGCAGTGCAGTACAGCGGAGGAAGGTTTACCATCCCCACAGGCGCCGGCAAACCGGGAGATAGCGGTAGGCCTA
TTTTTGACAACAAAGGGCGAGTAGTGGCCATCGTGTTAGGCGGGGCCAACGAAGGTGCTCGCACTGCGCTGTCTGTGGTG
ACGTGGACAAAAGACATGGTCACTCGGGTAACGCCAGAAGGAACTGAAGAGTGGTCTGCCGCGCTGATGATGTGTATCCT
TGCCAACACCTCTTTCCCCTGCTCATCACCTCCCTGCTACCCCTGCTGCTACGAAAAACAGCCAGAACAGACACTGCGGA
TGCTGGAAGACAATGTGAATAGACCAGGGTACTATGAGCTACTGGAGGCGTCCATGACATGCAGAAACAGATCACGCCAC
CGCCGTAGTGTAACAGAGCACTTCAATGTGTATAAGGCTACCAGACCGTACTTAGCGCATTGCGCTGACTGTGGGGACGG
GTACTTCTGCTATAGCCCAGTTGCTATCGAGAAGATCCGAGATGAGGCGTCTGACGGCATGCTCAAGATCCAAGTCTCCG
CCCAAATAGGTCTGGATAAGGCAGGTACCCACGCCCACACGAAGCTCCGATATATGGCTGGTCATGATGTTCAGGAATCT
AAGAGAGATTCCTTGAGGGTGTACACGTCCGCAGCGTGCTCTATACATGGGACGATGGGACACTTCATTGTCGCACATTG
TCCGCCGGGCGACTACCTCAAGGTTTCGTTCGAGGACGCAGATTCACACGTGAAGGCATGTAAGGTCCAATACAAGCACG
ACCCATTGCCGGTGGGTAGAGAGAAGTTCGTGGTTAGACCCCACTTTGGCGTAGAGCTGCCATGCACCTCATACCAGCTG
ACGACAGCTCCCACCGACGAGGAGATCGACATGCACACACCGCCAGATATACCGGATCGCACCCTGCTATCACAGACGGC
GGGCAACGTCAAAATAACAGCAGGCGGCAGGACTATCAGGTACAATTGTACCTGTGGCCGTGACAACGTAGGCACTACCA
GTACTGACAAGACCATCAACACATGCAAGATTGACCAATGCCATGCTGCCGTTACCAGCCATGACAAATGGCAATTTACC
TCTCCATTTGTTCCCAGGGCTGATCAGACGGCTAGGAGGGGCAAAGTGCATGTTCCATTCCCTTTGACTAACGTCACCTG
CCGAGTGCCGTTGGCTCGAGCGCCGGATGTCACCTATGGTAAGAAGGAGGTGACCCTGAGATTACACCCAGATCATCCGA
CGCTCTTCTCCTATAGGAGTTTAGGAGCCGAACCGCACCCGTACGAGGAGTGGGTTGACAAGTTCTCTGAGCGCATCATC
CCAGTGACGGAAGAAGGGATTGAGTACCAGTGGGGCAACAACCCGCCGGTCCGCCTATGGGCGCAACTGACGACCGAGGG
CAAACCCCATGGCTGGCCACACGAAATCATTCAGTACTATTATGGACTATACCCCGCCGCCACCATTGCCGCAGTATCCG
GGGCGAGTCTGATGGCCCTCCTAACTCTAGCGGCCACATGCTGCATGCTGGCCACCGCGAGGAGAAAGTGCCTAACACCA
TACGCCTTGACGCCAGGAGCGGTGGTACCGTTGACACTGGGGCTGCTTTGCTGCGCACCGAGGGCGAACGCAGCATCATT
CGCTGAGACTATGGCATATCTGTGGGACGAGAACAAAACCCTCTTTTGGATGGAATTCGCGGCCCCAGCCGCAGCGCTTG
CTTTGCTGGCATGCTGCATCAAAAGCCTGATCTGCTGTTGTAAGCCATTTTCTTTTTTAGTGTTACTGAGCCTGGGAGCC
TCCGCAAAAGCTTACGAGCACACAGCCACAATTCCGAATGTGGTGGGGTTCCCGTATAAGGCTCACATTGAAAGGAATGG
TTTCTCGCCCATGACTCTGCAGCTTGAAGTGGTGGAGACAAGCTTGGAACCCACACTTAACCTGGAGTACATTACCTGCG
AATACAAGACGGTGGTCCCTTCGCCATTCATCAAATGTTGCGGAACATCAGAATGCTCATCCAAGGAGCAGCCAGACTAC
CAATGCAAGGTGTACACGGGTGTATACCCATTCATGTGGGGTGGAGCCTACTGTTTCTGCGACTCCGAGAACACGCAGCT
CAGCGAGGCCTATGTCGACAGGTCAGACGTTTGCAAACATGATCACGCATCGGCCTACAAGGCACACACGGCCTCTCTAA
AAGCAACAATCAGGATCAGTTATGGCACCATCAACCAGACCACCGAGGCCTTCGTTAATGGTGAACACGCGGTCAACGTG
GGCGGAAGCAAGTTCATCTTTGGACCGATCTCAACAGCTTGGTCACCGTTCGACAATAAAATTGTCGTGTATAAAGATGA
TGTCTACAACCAGGACTTCCCACCCTACGGATCAGGCCAGCCGGGTAGATTCGGAGACATTCAGAGCAGGACAGTGGAGA
GCAAAGACTTGTATGCCAACACGGCCCTAAAACTCTCAAGACCATCACCCGGGGTTGTGCATGTGCCATACACGCAGACA
CCATCCGGATTTAAATATTGGCTGAAGGAGAAAGGATCTTCATTGAATACAAAGGCCCCTTTTGGCTGCAAGATAAAGAC
CAATCCAGTCAGAGCCATGGATTGTGCAGTTGGCAGTATACCTGTGTCGATGGACATACCTGACAGTGCATTCACACGAG
TGGTAGATGCCCCGGCCGTAACAGACCTGAGCTGCCAGGTAGCGGTCTGTACACACTCCTCCGATTTCGGAGGAGTTGCC
ACATTGTCTTACAAAACGGACAAACCCGGCAAGTGCGCTGTCCACTCACATTCCAACGTCGCAACGTTGCAAGAGGCGAC
GGTGGATGTCAAGGAGGATGGCAAGGTCACAGTGCACTTTTCCACGGCGTCCGCCTCCCCGGCCTTCAAAGTGTCCGTCT
GTGACGCAAAAACAACGTGCACGGCGGCGTGCGAGCCTCCAAAAGACCACATCGTCCCCTATGGGGCGAGCCACAACAAC
CAGGTCTTTCCGGACATGTCAGGAACTGCGATGACGTGGGTGCAGAGGCTGGCCAGTGGGTTAGGTGGGCTGGCTCTCAT
CGCGGTGGTTGTGCTGGTCTTGGTAACCTGCATAACAATGCGTCGGTAAGTTTTAGTTCGAAGGGCCATATAAACCCCTG
AATAGTAATAAAATAT
>GQ433357.1 |Ross River virus strain 8961, complete genome
AAGGCCCTTCAGAAAGCATTCCCGGCTTTTGAGGTTGAATCACAGCAGGTCACACCCAATGACCATGCTAATGCCAGAGC
TTTTTCGCATCTGGCCACAAAGTTAATTGAACAAGAGGTTCCAACCAACATCACCATCCTGGATGTGGGCAGCGCGCCCG
CAAGGAGGTTGATGTCTGATCACAGCTACCACTGCATTTGTCCCATGAAGAGTGCGGAAGACCCAGAGAGATTAGCGAAC
TATGCCCGGAAACTGGCAAAAGCAGCAGGGGAAGTGCTAGACAAAAATGTGTCCGGTAAGATCACGGACCTGCAGGACGT
CATGGCAACCCCCGATCTGGAATCTCCAACGTTCTGTCTCCACACCGACGAGACGTGTCGCACTAGAGCTGAAGTAGCTG
TGTACCAGGACGTGTACGCGGTGCACGCACCGACCTCGCTTTATCATCAAGCGATGAAAGGGGTCAGGACAGTATACTGG
ATAGGATTTGACACCACCCCATTCATGTTCGAGGTTTTGGCTGGCGCATACCCAACGTATTCCACGAATTGGGCGGACGA
GCAGGTCCTGCAGGCACGTAACATCGGCCTATGTGCGACCAGTCTCAGCGAAGGACATCGAGGAAAACTCTCTATTATGA
GGAAGAAACGCCTAAGGCCAAGCGACAGGGTCATGTTCTCGGTTGGGTCAACGCTATATACAGAAAGTAGACGCCTTCTT
AAGAGTTGGCATCTTCCCTCCGTGTTCCACCTGAAAGGCAAGAATAGCTTTACTTGCAGGTGCGACACAATAGTTTCATG
CGAGGGCTACGTTGTTAAAAAGATCACAATGAGCCCAGGGACGTACGGGAAGACGGTCGGATACGCCGTTACGCATCATG
CAGAAGGTTTCCTAATGTGCAAGGTGACGGACACTGTGCGCGGGGAGAGAGTATCATTCCCGGTATGCACTTATGTGCCT
GCAACCATTTGCGATCAGATGACAGGAATCCTGGCTACCGACGTCACACCCGAAGATGCGCAGAAACTACTGGTGGGGTT
GAATCAACGTATAGTTGTGAACGGCAGAACCCAAAGAAATACCAACACAATGAAAAACTACCTATTGCCGGTAGTGGCCC
AAGCTTTCAGCAAGTGGGCACGAGAAGCAAAAGCAGACATGGAGGATGAGAAACCTCTGGGAAYCAGAGAAAGAACCCTG
ACGTGCTGTTGCCTGTGGGCATTCAAGAGCCACAAGACACACACCATGTACAAAAGGCCGGATACCCAAACTATAGTCAA
GGTGCCATCTACTTTTGACTCGTTTGTGATCCCAAGCCTGTGGTCATCCAGCCTATCCATAGGCATACGGCAAAGAATAA
AACTGCTATTAGGCCCAAAACTCTCGCGGGACCTCCCGTACTCTGGAGACCGAAACGAAGCGCGAGAAGCAGAGAAGGAA
GCCGAAGAGATCAAGGAAGCAGAATTGACACGGGAAGCACTGCCACCATTGGTGGGAAGCAACTGCGCTGATGACGTCGA
TCGGGTAGATGTGGAAGAGCTGACGTACCGCGCCGGAGCAGGGGTAGTGGAGACACCCAGGAATGCGCTCAGAGTGACAC
CACAAGAGCGCGATCAGCTGATCGGCGCGTACCTGATCTTGTCTCCGCAAGCAGTACTGAAGAGTGAGAAACTCACACCG
ATACATCCACTGGCTGAGCAAGTGACAATCATGACGCACTCTGGAAGATCTGGCAGATACCCGGTTGACCGCTACGACGG
ACGGGTGTTGGTCCCGACGGGCGCAGCGATCCCCGTCAGCGAATTTCAAGCACTCAGTGAGAGTGCTACTATGGTCTACA
ACGAACGCGAGTTCATCAATCGCAAGTTGCACCATATAGCACTCTACGGCCCCGCCCTAAACACTGAGGAGGAGAACTAT
GAAAAAGTAAGGGCAGAGAGAGCCGAAGCTGAATACGTGTTTGACGTTGACAAGAGGATGTGCGTGAAGAGAGAAGAAGC
ATCAGGCCTTGTACTGGTTGGTGACTTAATCAACCCACCCTTCCATGAGTTCGCGTATGAAGGACTGAAGATACGGCCCG
CAACGCCTTTCCAAACCACGGTCATTGGCGTCTTCGGGGTACCTGGTTCGGGCAAGTCAGCCATAATCAAGAGTGTAGTG
ACTACGAGGGACCTGGTCGCCAGTGGGAAGAAGGAGAACTGCCAGGAGATAGTTAATGATGTCAAAAAGCAGAGAGGACT
GGATGTAACAGCCAGGACTGTTGACTCTATCCTGTTGAATGGGTGCAGAAGAGGAGTAGAGAACCTATACGTGGACGAAG
CATTTGCCTGTCATTCAGGTACACTATTGGCTCTTATTGCCATGGTGAAACCAACTGGCAAGGTGATCCTATGCGGAGAC
CCAAAACAGTGTGGATTTTTTAACCTGATGCAACTGAAGGTGAACTTCAACCACGATATCTGCACACAAGTGCTCCACAA
AAGCATATCCAGAAGATGCACCCTCCCGATCACGGCTATCGTCTCGACCCTACACTACCAGGGTAAGATGAGAACCACGA
ACTTATGTAGTGCACCCATCCAGATAGACACAACAGGTACCACTAAACCAGCCAAAGGAGACATCGTGTTAACATGCTTC
CGCGGTTGGGTAAAGCAACTGCAGATAGACTACCGTGGACACGAAGTCATGACAGCAGCTGCATCACAAGGACTGACTAG
AAAAGGGGTATACGCCGTTAGGCAGAAAGTGAATGAAAACCCGCTTTATGCCCCTTCATCAGAACATGTCAACGTATTGC
TGACTAGAACTGAAAACCGGCTGGTGTGGAAAACACTGTCGGGAGACCCGTGGATAAAGGTGTTAACCAATATCCCCAAG
GGCGATTTCAGCGCTACGTTGGAGGAGTGGCAAGAGGAGCATGACAACATCATGAACGCCCTTCGCGAGAGGTCGACAGC
AGTAGACCCGTTCCAGAACAAAGCCAAAGTCTGCTGGGCAAAGTGCCTCGTGCAGGTCCTAGAAACGGCTGGGATACGCA
TGACGGCAGAGGAGTGGGATACAGTGTTGGCTTTCCGCGAAGACAGGGCGTACTCACCCGAAGTGGCTCTGAACGAGATC
TGTACCAAGTATTACGGCGTTGACTTAGACAGCGGATTGTTCTCCGCCCAATCGGTCTCATTGTACTATGAAAACAACCA
CTGGGACAATAGACCGGGCGGCCGGATGTATGGATTCAACCGCGAAGTCGCCCGTAAGTTTGAGCAACGCTACCCATTCC
TGAGAGGCAAGATGGACTCGGGGCTACAAGTTAATGTTCCAGAGAGAAAAGTACAGCCATTCAACGCGGAATGTAATATA
TTACCATCAAACAGGCGACTTCCGCACGCCCTCGTCACCAGCTACCAGCAGTGCCGGGGCGAGAGGGTAGAATGGCTTTT
GAAGAAGCTTCCCGGGTACCATTTATTGCTGGTAAGCGAGTACAATCTGGCGCTGCCCCATAAAAGAGTCTTTTGGATTG
CACCACCCCATGTGTCTGGTGCAGATCGTATTTATGATCTTGACCTAGGATTACCCCTGAATGCAGGCCGTTACGACTTG
GTATTTGTGAACATACACACTGAGTACAGGACGCACCACTACCAACAGTGCGTCGACCACTCTATGAAGTTACAGATGTT
GGGCGGTGACTCCTTACATCTATTGAAACCAGGCGGCTCACTGCTTATCCGTGCATACGGGTACGCCGACAGAGTCAGCG
AAATGGTGGTCACTGCATTAGCTAGGAAGTTTTCCGCCTTCAGAGTCTTGAGACCAGCATGTGTAACAAGTAACACTGAA
GTCTTTCTGTTGTTCACCAATTTTGATAACGGCAGAAGGGCTGTGACTCTTCACCAGGCCAATCAGAGGCTCAGCTCCAT
GTTTGCATGCAACGGGCTACACACAGCCGGATGCGCACCCTCATACCGTGTGCGTAGGACCGACATTTCCGGGCACGCTG
AAGAGGCGGTTGTTAATGCCGCCAACGCGAAGGGCACAGTCGGCGATGGGGTTTGCAGAGCGGTGGCGAGAAAATGGCCA
GACTCCTTCAAAGGTGCCGCGACTCCCGTGGGTACGGCTAAGTTGGTACAGGCCAACGGTATGAATGTCATCCACGCGGT
AGGCCCAAATTTCTCCACGGTGACCGAGGCAGAGGGCGATAGAGAGTTGGCCGCCGCATACCGCGCCGTGGCGGGTATCA
TCAATGCTAGTAACATTAAGAGTGTAGCCATCCCTCTGTTGTCGACGGGAGTGTTCTCCGGAGGTAAAGATAGAGTCATG
CAGTCACTAAATCACCTGTTTACCGCAATGGACACCACGGACGCTGACGTAGTCATCTATTGCCGCGACAAAGCCTGGGA
GAAGAAAATCCAGGAGGCTATTGATCGCCGCACCGCCGTGGAATTGGTATCTGAAGACATCTCACTCGAGTCTGACTTAA
TACGGGTACACCCAGATAGTTGCTTGGTAGGCAGAAAAGGTTACAGCATAACAGATGGGAAGCTGCATTCATACCTGGAA
GGTACCCGCTTTCATCAGACTGCGGTGGACATGGCTGAGATATCTACCTTGTGGCCGAAACTTCAGGACGCAAACGAACA
AATATGCTTGTATGCATTGGGTGAGAGTATGGACAGCATCAGAACGAAATGCCCTGTTGAGGACGCCGATTCGTCCACGC
CTCCGAAAACAGTTCCGTGTCTGTGTAGGTACGCTATGACTGCTGAGAGAGTGGCAAGACTTCGGATGAACAACACTAAG
GCCATAATTGTGTGTTCCTCCTTCCCTTTACCGAAGTACAGGATTGAAGGCGTCCAGAAGGTCAAGTGCGACCGAGTGCT
GATTTTTGACCAGACGGTGCCATCTCTGGTTAGTCCAAGGAAGTACATACCAGCCGCCGCCTCTA---------------
---------------------CGCACGCAGATACCGTGAGCTTGGATTCTACAGTATCCACAGGATCCGCGTGGTCATTC
CCATCTGAGGCCACGTATGAGACCATGGAAGTAATAGCAGAGGTGCACCACTCGGAACCACCAGTCCCGCCACCGCGCAG
GCGTCGTGCGCAGGTGACGATGCACCACCAGGAGCTGTTGGAAGTCTCTGACATGCACACCCCGATTGCGGCAAGGGTCG
AGATCCCTGTGTACGATACCGCTGTTGTAGTGGAGAGAGTGGCAATTCCTTGCACAAGCGAGTATGCAAAACCCATACCA
GCACCACGGGCAGCAAGGGTCGTACCCGTGCCGGCACCACGCATTCAGCGAGCGTCGACGTACAGGGCCTCTCCTACACC
CACGCCTCGCGTTCTGAGAGCCTCGGTATGCAGTGTGACCACTAGCGCTGGGGTAGAGTTCCCTTGGGCGCCTGAAGATC
TGGAGGTGCTCACCGAGCCTGTGCACTGCAAAATGCGCGAGCCGGTTGAGTTACCGTGGGAGCCTGAGGACGTTGATATC
CAGTTCGGAGATTTTGAAACATCCGACAAAATCCAATTCGGCGACATCGATTTTGACCAATTCTGACTAGGCAGAGCGGG
GGCGTACATCTTCTCGTCTGATACCGGACCAGGGCACTTACAACAGAAGTCAGTACGGCAACACGCACTACCGTGCGAAA
TGCTATACGTCCACGAGGAAGAACGGACGTACCCCCCCGCACTGGATGAGGCCAGGGAGAAACTGCTGCAGGCAAAAATG
CAGATGGCACCAACGGAAGCAAACAAGAGCAGGTACCAATCAAGGAAGGTTGAAAACATGAAGGCAGTGATCATAGATAG
GCTGAAGGATGGAGCAAGAACCTACCTGACAGAACAGTCAGAGAAGATTCCAACCTATGTTAGTAAGTACCCGCGGCCAG
TTTACTCGCCGTCGGTAGAGGATAGCTTGCAGAATCCCGAGGTCGCTGTGGCGGCCTGCAATGCTTTCCTGGAAGCTAAT
TACCCGACAGTGGCTAGTTACCAGATCACGGACGAGTATGATGCCTACTTGGATATGGTTGATGGGTCAGAGAGTTGTTT
AGACCGGGCAACCTTCTGCCCGGCAAAATTACGCTGCTACCCAAAGCATCATGCTTACCACCAACCGCAGGTTAGGAGCG
CGGTCCCATCACCATTTCAAAACACCCTGCAGAATGTGCTAGCAGCAGCCACGAAGAGAAACTGCAATGTTACACAGATG
AGAGAGCTACCCACTCTAGACTCAGCCGTGCTTAACGTGGAATGCTTCAAAAAATTCGCATGCAACGGAGAATACTGGCA
GGAATTCAAAGACAACCCAATAAGAATAACTACAGAGAATATAACAACTTATGTTACTAGGCTTAAGGGCCCTAAAGCAG
CGGCGCTGTTTGCAAAGACTCACAATCTAGTCCCGCTGCAGGAGGTGCCCATGGACCGGTTTGTGGTAGATATGAAGAGA
GACGTGAAAGTTACCCCTGGCACCAAACATACCGAGGAACGCCCAAAGGTGCAAGTCATCCAGGCCGCCGAACCTTTAGC
TACAGCTTATTTATGTGGCATTCACAGGGAGTTAGTCCGCCGCCTGAAGGCCGTCCTGGCCCCGAACATACATACATTGT
TCGATATGTCGGCAGAAGATTTTGATGCCATCATAGCTGCACATTTCCAACCAGGCGACGCAGTTTTGGAAACGGACATA
GCCTCCTTTGACAAGAGCCAAGATGACTCTCTGGCGTTGACGGCACTGATGCTGTTGGAAGACCTCGGGGTTGACCAAGA
ACTACTAGACTTGATAGAGGCAGCGTTCGGGGAAATTACCAGCGTCCACCTGCCAACAGGTACGCGGTTCAAGTTTGGCG
CCATGATGAAGTCCGGAATGTTCCTGACACTGTTTGTAAATACCCTGTTAAACATTGTCATAGCATGCCGTGTACTGCGT
GAGAAGCTGACAAACTCCGTCTGCGCCGCGTTTATCGGGGATGACAACATAGTGCACGGGGTAAGATCCGACCCGTTGAT
GGCTGAAAGGTGCGCCAGCTGGGTTAATATGGAGGTAAAGATAATTGACGCTACCATGTGCGAGAAACCACCATATTTCT
GCGGCGGGTTTATATTGTATGACAAAGTCACCGGATCGGCATGCCGAGTGGCCGACCCTCTGAAAAGGTTATTTAAACTA
GGTAAACCTTTACCCGCCGGGGATACCCAAGATGAAGATCGTAGGCGTGCATTGAAGGATGAGACGGATAGGTGGGCACG
AGTAGGGCTGAAGTCTGAACTGGAAATAGCACTAAGTTCTCGGTATGAGGTGAACGGGACCGGCAACATAGTGCGAGCAA
TGGCCACACTGGCCAAGAGCCTGAAGAATTTTAAAAAGCTGCGTGGACCCATCGTACACCTCTACGGCGGTCCTAAATAG
ATGCAGAGACACACCCTCATCTAATACAGCTCACAACAGTAAACATGAATTACATACCAACCCAGACTTTTTACGGACGC
CGTTGGCGGCCTCGCCCGGCGTTCCGTCCATGGCAGGTGCCGATGCAGCCGACACCTACTATGGTTACACCCATGCTGCA
AGCACCAGACCTACAGGCCCAACAGATGCAACAACTGATCAGCGCTGTCTTTGCATTAACCACCAAACAGAACGTAAAAG
CACCAAAAGGGCAACGGAAGAAGAAACAGCAGAAACCAAAGGAAAAGAAGGAAAACCAGAAGAAAAAGCCGACGCAAAAG
AAGAAGCAGCAGCAGAAACCAAAACCACAGGCTAAGAAGAAGAAACCAGGGAGAAGAGAAAGAATGTGCATGAAGATCGA
GAATGACTGCATATTCGAGGTCAAACTGGATGGCAAGGTTACCGGTTATGCGTGCCTAGTCGGAGACAAGGTCATGAAGC
CGGCTCATGTTAAAGGCACAATTGATAACCCAGACCTTGCGAAGCTGACTTACAAGAGATCCAGTAAGTACGACCTCGAA
TGCGCCCAGATACCAGTGCACATGAAGTCCGACGCCTCCAAGTACACACATGAAAAACCCGAAGGTCATTACAATTGGCA
CCATGGAGCAGTGCAGTACAGCGGAGGAAGGTTTACCATCCCCACAGGCGCCGGCAAACCGGGAGATAGCGGTAGGCCTA
TTTTTGACAACAAAGGGCGAGTAGTGGCCATCGTGTTAGGCGGGGCCAACGAAGGTGCTCGCACTGCGCTGTCTGTGGTG
ACGTGGACAAAAGACATGGTCACTCGGGTAACGCCAGAAGGAACTGAAGAGTGGTCTGCCGCGCTGATGATGTGTATCCT
TGCCAACACCTCTTTCCCCTGCTCATCACCTCCCTGCTACCCCTGCTGCTACGAAAAACAGCCAGAACAGACACTGCGGA
TGCTGGAAGACAATGTGAACAGACCAGGGTACTATGAGCTACTGGAAGCGTCCATGACATGCAGAAACAGATCACGCCAC
CGCCGTAGTGTAACAGAGCACTTCAATGTGTATAAGGCTACTAGACCGTACTTAGCGCATTGCGCTGACTGTGGGGACGG
GTACTTCTGCTATAGCCCAGTTGCTATCGAGAAGATCCGAGATGAGGCGTCTGACGGCATGCTCAAGATCCAAGTCTCCG
CCCAAATAGGTCTGGATAAGGCAGGTACCCACGCCCACACGAAGCTCCGATATATGGCTGGTCATGATGTTCAGGAATCT
AAGAGAGATTCCTTGAGGGTGTACACGTCCGCAGCGTGCTCTATACATGGGACGATGGGACACTTCATCGTCGCACATTG
TCCGCCAGGCGACTACCTCAAGGTTTCGTTCGAGGACGCAGATTCACACGTGAAGGCATGTAAGGTCCAATACAAGCACG
ACCCATTGCCGGTGGGTAGAGAGAAGTTCGTGGTTAGACCCCACTTTGGCGTAGAGCTGCCATGCACCTCATACCAGCTG
ACAACAGCTCCCACCGACGAGGAGATCGACATGCACACACCGCCAGATATACCGGATCGCACCCTGCTATCACAGACGGC
GGGCAACGTCAAAATAACAGCAGGCGGCAGGACTATCAGGTACAATTGTACCTGTGGCCGTGACAACGTAGGCACTACCA
GTACTGACAAGACCATCAACACATGCAAGATTGACCAATGCCATGCTGCCGTTACCAGCCATGACAAATGGCAATTTACC
TCTCCATTTGTTCCCAGGGCTGATCAGACGGCTAGGAGGGGCAAAGTGCATGTTCCATTCCCTTTGACTAACGTCACCTG
CCGAGTGCCGTTGGCTCGAGCGCCGGATGTCACCTATGGTAAGAAGGAGGTGACCCTGAGATTACACCCAGATCATCCGA
CGCTCTTCTCCTATAGGAGTTTAGGAGCCGAACCGCACCCGTACGAGGAGTGGGTTGACAAGTTCTCTGAGCGCATCATC
CCAGTGACGGAAGAAGGGATTGAGTACCAGTGGGGCAACAACCCGCCGGTCCGCCTATGGGCGCAACTGACGACCGAGGG
CAAACCCCATGGCTGGCCACACGAAATCATTCAGTACTATTATGGACTATACCCCGCCGCCACCATTGCCGCAGTATCCG
GGGCGAGTCTGATGGCCCTCCTAACTCTAGCGGCCACATGCTGCATGCTGGCCACCGCGAGGAGAAAGTGCCTAACACCA
TACGCCTTGACGCCAGGAGCGGCGGTACCGTTGACACTGGGGCTGCTTTGCTGCGCACCGAGGGCGAACGCAGCATCATT
CGCTGAGACTATGGCATATCTGTGGGACGAGAACAAAACCCTCTTTTGGATGGAATTCGCGGCCCCAGCCGCAGCGCTTG
CTTTGCTGGCATGCTGCATCAAAAGCCTGATCTGCTGTTGTAAGCCATTTTCTTTTTTAGTGTTACTGAGCCTGGGAGCC
TCCGCAAAAGCTTACGAGCACACAGCCACAATTCCGAATGTGGTGGGGTTCCCGTATAAGGCTCACATTGAAAGGAATGG
TTTCTCGCCCATGACTCTGCAGCTTGAAGTGGTGGAGACAAGCTTGGAACCCACACTTAACCTGGAGTACATTACCTGCG
AATACAAGACGGTGGTCCCTTCGCCATTCATCAAATGTTGCGGAACATCAGAATGCTCATCCAAGGAGCAGCCAGACTAC
CAATGCAAGGTGTACACGGGTGTATACCCATTCATGTGGGGTGGAGCCTACTGTTTCTGCGACTCCGAGAACACGCAGCT
CAGCGAGGCCTATGTCGACAGGTCAGACGTTTGCAAACATGATCACGCATCGGCCTACAAGGCACACACGGCCTCTCTAA
AAGCAACAATCAGGATCAGTTATGGCACCATCAACCAGACCACCGAGGCCTTCGTTAATGGTGAACACGCGGTCAACGTG
GGCGGAAGCAAGTTCATCTTTGGACCGATCTCAACAGCTTGGTCACCGTTCGACAATAAAATTGTCGTGTATAAAGATGA
TGTCTACAACCAGGACTTCCCACCCTACGGATCAGGCCAGCCGGGTAGATTCGGAGACATTCAGAGCAGGACAGTGGAGA
GCAAAGACTTGTATGCCAACACGGCCCTAAAACTCTCAAGACCATCACCCGGGGTTGTGCATGTGCCATACACGCAGACA
CCATCCGGATTTAAATATTGGCTGAAGGAGAAAGGATCTTCATTGAATACAAAGGCCCCTTTTGGCTGCAAGATAAAGAC
CAATCCAGTCAGAGCCATGGATTGTGCAGTTGGCAGTATACCTGTGTCGATGGACATACCTGACAGTGCATTCACACGAG
TGGTAGATGCCCCGGCCGTAACAGACCTGAGCTGCCAGGTAGCGGTCTGTACACACTCCTCCGATTTCGGAGGAGTTGCC
ACATTGTCTTACAAAACGGACAAACCCGGCAAGTGCGCTGTCCACTCACATTCCAACGTCGCAACGTTGCAAGAGGCGAC
GGTGGATGTCAAGGAGGATGGCAAGGTCACAGTGCACTTTTCCACGGCGTCCGCCTCCCCGGCCTTCAAAGTGTCCGTCT
GTGACGCAAAAACAACGTGCACGGCGGCGTGCGAGCCTCCAAAAGACCACATCGTCCCCTATGGGGCGAGCCACAACAAC
CAGGTCTTTCCGGACATGTCAGGAACTGCGATGACGTGGGTGCAGAGGCTGGCCAGTGGGTTAGGTGGGCTGGCTCTCAT
CGCGGTGGTTGTGCTGGTCTTGGTAACCTGCATAACAATGCGTCGGTAAGCTTTAGTTCGAAGGGCCATATAAACCCCTG
AATAGTAATAAAATAT
>GQ433358.1 |Ross River virus strain 9057, complete genome
AAGGCCCTTCAGAAAGCATTCCCGGCTTTTGAGGTTGAATCACAGCAGGTCACACCCAATGACCATGCTAATGCCAGAGC
TTTTTCGCATCTGGCCACAAAGTTAATTGAACAAGAGGTTCCAACCAACATCACCATCCTGGATGTGGGCAGCGCGCCCG
CAAGGAGGTTGATGTCTGATCACAGCTACCACTGCATTTGTCCCATGAAGAGTGCGGAAGACCCAGAGAGATTAGCGAAC
TATGCCCGGAAACTGGCAAAAGCAGCAGGGGAAGTGCTAGACAAAAATGTGTCCGGTAAGATCACGGACCTGCAGGACGT
CATGGCAACCCCCGATCTGGAATCTCCAACGTTCTGTCTCCACACCGACGAGACGTGTCGCACTAGAGCTGAAGTAGCTG
TGTACCAGGACGTGTACGCGGTGCACGCACCGACCTCGCTTTATCATCAAGCGATGAAAGGGGTCAGGACAGTATACTGG
ATAGGATTTGACACCACACCATTCATGTTCGAGGTTTTGGCTGGCGCATACCCAACGTATTCCACGAATTGGGCGGACGA
GCAGGTCCTGCAGGCACGTAACATCGGCCTATGTGCGACCAGTCTCAGCGAAGGACATCGAGGAAAACTCTCTATTATGA
GGAAGAAACGCCTAAGGCCAAGCGACAGGGTCATGTTCTCGGTTGGGTCAACGCTATATACAGAAAGTAGACGCCTTCTT
AAGAGTTGGCATCTTCCCTCCGTGTTCCACCTGAAAGGCAAGAATAGCTTTACTTGCAGGTGCGACACAATAGTTTCATG
CGAGGGCTACGTTGTTAAAAAGATCACAATGAGCCCAGGGACGTACGGGAAGACGGTCGGATACGCCGTTACGCATCATG
CAGAAGGTTTCCTAATGTGCAAGGTGACGGACACTGTGCGCGGGGAGAGAGTATCATTCCCGGTATGCACTTATGTGCCT
GCAACCATTTGCGATCAGATGACAGGAATCCTGGCTACCGACGTCACACCCGAAGATGCGCAGAAACTACTGGTGGGGTT
GAATCAACGTATAGTTGTGAACGGCAGAACCCAAAGAAATACCAACACAATGAAAAACTACCTATTGCCGGTAGTGGCCC
AAGCTTTCAGCAAGTGGGCACGAGAAGCAAAAGCAGACATGGAGGATGAGAAACCTCTGGGAACCAGAGAAAGAACCCTG
ACGTGCTGTTGCCTGTGGGCATTCAAGAGCCACAAGACACACACCATGTACAAAAGGCCGGATACCCAAACTATAGTCAA
GGTGCCATCTACTTTTGACTCGTTTGTGATCCCAAGCCTGTGGTCATCCAGCCTATCCATAGGCCTACGGCAAAGAATAA
AACTGCTTTTAGGCCCAAAACTCTCGCGGGACCTCCCGTACTCTGGAGACCGAAACGAAGCGCGAGAAGCAGAGAAGGAA
GCCGAAGAGATCAAGGAAGCAGAATTGACACGGGAAGCACTGCCACCATTGGTGGGAAGCAACTGCGCTGATGACGTCGA
TCGGGTAGATGTGGAAGAGCTGACGTACCGCGCCGGAGCAGGGGTAGTGGAGACACCCAGGAATGCGCTCAGAGTGACAC
CACAAGAGCGCGATCAGCTGATCGGCGCGTACCTGATCTTGTCTCCGCAAGCAGTACTGAAGAGTGAGAAACTCACACCG
ATACATCCACTGGCTGAGCAAGTGACAATCATGACGCACTCTGGAAGATCTGGCAGATACCCGGTTGACCGCTACGACGG
ACGGGTGTTGGTCCCGACGGGCGCAGCGATCCCCGTCAGCGAATTTCAAGCACTCAGTGAGAGTGCTACTATGGTCTACA
ACGAACGCGAGTTCATCAATCGCAAGTTGCACCATATAGCACTCTACGGCCCCGCCCTAAACACTGAGGAGGAGAACTAT
GAAAAAGTAAGGGCAGAGAGAGCCGAAGCTGAATACGTGTTTGACGTTGACAAGAGGATGTGCGTGAAGAGAGAAGAAGC
ATCAGGCCTTGTACTGGTTGGTGACTTAATCAACCCACCCTTCCATGAGTTCGCGTATGAAGGACTGAAGATACGGCCCG
CAACGCCTTTCCAAACCACGGTCATTGGCGTCTTCGGGGTACCTGGTTCGGGCAAGTCAGCCATAATCAAGAGTGTAGTG
ACTACGAGGGACCTGGTCGCCAGTGGGAAGAAGGAGAACTGCCAGGAGATAGTTAATGATGTCAAAAAGCAGAGAGGACT
GGATGTAACAGCCAGGACTGTTGACTCTATCCTGTTGAATGGGTGCAGAAGAGGAGTAGAGAACCTATACGTGGACGAAG
CATTTGCCTGTCATTCAGGTACACTATTGGCTCTTATTGCCATGGTGAAACCAACTGGCAAGGTGATCCTATGCGGAGAC
CCAAAACAGTGTGGATTTTTTAACCTGATGCAACTGAAGGTGAACTTCAACCACGATATCTGCACACAAGTGCTCCACAA
AAGCATATCCAGAAGATGCACCCTCCCGATCACGGCTATCGTCTCGACCCTACACTACCAGGGTAAGATGAGAACCACGA
ACTTATGTAGTGCACCCATCCAGATAGACACAACAGGTACCACTAAACCAGCCAAAGGAGACATCGTGTTAACATGCTTC
CGCGGTTGGGTAAAGCAACTGCAGATAGACTACCGTGGACACGAAGTCATGACAGCAGCTGCATCACAAGGACTGACTAG
AAAAGGGGTATACGCCGTTAGGCAGAAAGTGAATGAAAACCCGCTTTATGCCCCTTCATCAGAACATGTCAACGTATTGC
TGACTAGAACCGAAAACCGGCTGGTGTGGAAAACACTGTCGGGAGACCCGTGGATAAAGGTGTTAACCAATATCCCCAAG
GGCGATTTCAGCGCTACGTTGGAGGAGTGGCAAGAGGAGCATGACAACATCATGAACGCCCTTCGCGAGAGGTCGACAGC
AGTAGACCCGTTCCAGAACAAAGCCAAAGTCTGCTGGGCAAAGTGCCTCGTGCAGGTCCTAGAAACGGCTGGGATACGCA
TGACGGCAGAGGAGTGGGATACAGTGTTGGCTTTCCGCGAAGACAGGGCGTACTCACCCGAAGTGGCTCTGAACGAGATC
TGTACCAAGTATTACGGCGTTGACTTAGACAGCGGATTGTTCTCCGCCCAATCGGTCTCATTGTACTATGAAAACAACCA
CTGGGACAATAGACCGGGCGGCCGGATGTATGGATTCAACCGCGAAGTCGCCCGTAAGTTTGAGCAACGCTACCCATTCC
TGAGAGGCAAGATGGACTCGGGGCTACAAGTTAATGTTCCAGAGAGAAAAGTACAGCCATTCAACGCGGAATGTAATATA
TTACCATCAAACAGGCGACTTCCGCACGCCCTCGTCACCAGCTACCAGCAGTGCCGGGGCGAGAGGGTAGAATGGCTTTT
GAAGAAGCTTCCCGGGTACCATTTATTGCTGGTAAGCGAGTACAATCTGGCGCTGCCCCATAAAAGAGTCTTTTGGATTG
CACCACCCCATGTGTCTGGTGCAGATCGTATTTATGATCTTGACCTAGGATTACCCCTGAATGCAGGCCGTTACGACTTG
GTATTTGTGAACATACACACTGAGTACAGGACGCACCACTACCAACAGTGCGTCGACCACTCTATGAAGTTACAGATGCT
GGGCGGTGACTCCTTACATCTATTGAAACCAGGCGGCTCACTGCTTATCCGTGCATACGGGTACGCCGACAGAGTCAGCG
AAATGGTGGTCACTGCATTAGCTAGGAAGTTTTCCGCCTTCAGAGTCTTGAGACCAGCATGTGTAACAAGTAACACTGAA
GTCTTTCTGTTGTTCACCAATTTTGATAACGGCAGAAGGGCTGTGACTCTTCACCAGGCCAATCAGAGACTCAGCTCCAT
GTTTGCATGCAACGGGCTACACACAGCCGGATGCGCACCCTCATACCGTGTGCGTAGGACCGACATTTCCGGGCACGCTG
AAGAGGCGGTTGTTAATGCCGCCAACGCGAAGGGCACAGTCGGCGATGGGGTTTGCAGAGCGGTGGCGAGAAAATGGCCA
GACTCCTTCAAAGGTGCCGCGACTCCCGTGGGTACGGCTAAGTTGGTACAGGCCAACGGTATGAATGTCATCCACGCGGT
AGGCCCAAATTTCTCCACGGTGACCGAGGCAGAGGGCGATAGAGAGTTGGCCGCCGCATACCGCGCCGTGGCGGGTATCA
TCAATGCTAGTAACATTAAGAGTGTAGCCATCCCTCTGTTGTCGACGGGAGTGTTCTCCGGAGGTAAAGATAGAGTCATG
CAGTCACTAAATCACATGTTTACCGCAATGGACACCACGGACGCTGACGTAGTCATCTATTGCCGCGACAAAGCCTGGGA
GAAGAAAATCCAGGAGGCTATCGATCGCCGCACCGCCGTGGAATTGGTATCTGAAGACATCTCACTCGAGTCTGACTTAA
TACGGGTACACCCAGATAGTTGCTTGGTAGGCAGAAAAGGTTACAGCATAATAGATGGGAAGCTGCATTCATACCTGGAA
GGTACCCGCTTTCATCAGACTGCGGTGGACATGGCTGAGATATCTACCTTGTGGCCGAAACTTCAGGACGCAAACGAACA
AATATGCTTGTATGCATTGGGTGAGAGTATGGACAGCATCAGAACGAAATGCCCTGTTGAGGACGCCGATTCGTCCACGC
CTCCGAAAACAGTTCCGTGTCTGTGTAGGTACGCTATGACTGCTGAGAGAGTGGCAAGACTTCGGATGAACAACACTAAG
GCCATAATTGTGTGTTCCTCCTTCCCTTTACCGAAGTACAGGATTGAAGGCGTCCAGAAGGTCAAGTGCGACCGAGTGCT
GATTTTTGACCAGACGGTGCCATCTCTGGTTAGTCCAAGGAAGTACATACCAGCCGCCGCCTCTA---------------
---------------------CGCACGCAGATACCGTGAGCTTGGATTCTACAGTATCCACAGGATCCGCGTGGTCATTC
CCATCTGAGGCCACGTATGAGACCATGGAAGTAATAGCAGAGGTGCACCACTCGGAACCACCAGTCCCGCCACCGCGCAG
GCGTCGTGCGCAGGTGACGATGCACCACCAGGAGCTGTTGGAAGTCTCTGACATGCACACCCCGATTGCGGCAAGGGTCG
AGATCCCTGTGTACGATACCGCTGTTGTAGTGGAGAGAGTGGCAATTCCTTGCACAAGCGAGTATGCAAAACCCATACCA
GCACCACGGGCAGCAAGGGTCGTACCCGTGCCGGCACCACGCATTCAGCGAGCGTCGACGTACAGGGCCTCTCCTACACC
CACGCCTCGCGTTCTGAGAGCCTCGGTATGCAGTGTGACCACTAGCGCTGGGGTAGAGTTCCCTTGGGCGCCTGAAGATC
TGGAGGTGCTCACCGAGCCTGTGCACTGCAAAATGCGCGAGCCGGTTGAGTTACCGTGGGAGCCTGAGGACGTTGATATC
CAGTTCGGAGATTTTGAAACATCCGACAAAATCCAATTCGGCGATATCGATTTTGACCAATTCTGACTAGGCAGAGCGGG
GGCGTACATCTTCTCGTCTGATACCGGACCAGGGCACTTACAACAGAAGTCAGTACGGCAACACGCACTACCTTGCGAAA
TGCTATACGTCCACGAGGAAGAACGGACGTACCCCCCCGCACTGGATGAGGCCAGGGAGAAACTGCTGCAGGCAAAAATG
CAGATGGCACCAACGGAAGCAAACAAGAGCAGGTACCAATCAAGGAAGGTTGAAAACATGAAGGCAGTGATCATAGATAG
GCTGAAGGATGGAGCAAGAACCTACCTGACAGAACAGTCAGAGAAGATTCCAACCTATGTTAGTAAGTACCCGCGGCCAG
TTTACTCGCCGTCGGTAGAGGATAGCTTGCAGAATCCCGAGGTCGCTGTGGCGGCCTGCAATGCTTTCCTGGAAGCTAAT
TACCCGACAGTGGCTAGTTACCAGATCACGGACGAGTATGATGCCTACTTGGATATGGTTGATGGGTCAGAGAGTTGTTT
AGACCGGGCAACCTTCTGCCCGGCAAAATTACGCTGCTACCCAAAGCATCATGCTTACCACCAACCGCAGGTTAGGAGCG
CGGTCCCATCACCATTTCAAAACACCCTGCAGAATGTGCTAGCAGCAGCCACGAAGAGAAACTGCAATGTTACACAGATG
AGAGAGCTACCCACTCTAGACTCAGCCGTGCTTAACGTGGAATGCTTCAAAAATTTCGCATGCAACGGAGAATACTGGCA
GGAATTCAAAGACAACCCAATAAGAATAACTACAGAGAATATAACAACTTATGTTACTAGGCTTAAGGGCCCTAAAGCAG
CGGCGCTGTTTGCAAAGACTCACAATCTAGTCCCGCTGCAGGAGGTGCCCATGGACCGGTTTGTGGTAGATATGAAGAGA
GACGTGAAAGTTACCCCTGGCACCAAACATACCGAGGAACGCCCAAAGGTGCAAGTCATCCAGGCCGCCGAACCTTTAGC
TACAGCTTATTTATGTGGCATTCACAGGGAGTTAGTCCGCCGCCTGAAGGCCGTCCTGGCCCCGAACATACATACATTGT
TCGATATGTCGGCAGAAGATTTTGATGCCATCATAGCTGCACATTTCCAACCAGGCGACGCAGTTTTGGAAACGGACATA
GCCTCCTTTGACAAGAGCCAAGATGACTCTCTGGCGTTGACGGCACTGATGCTGTTGGAAGACCTCGGGGTTGACCAAGA
ACTACTAGACTTGATAGAGGCAGCGTTCGGGGAAATTACCAGCGTCCACCTGCCAACAGGTACGCGGTTCAAGTTTGGCG
CCATGATGAAGTCCGGAATGTTCCTGACACTGTTTGTAAATACCCTGTTAAACATTGTCATAGCATGCCGTGTACTGCGT
GAGAAGCTGACAAACTCCGTCTGCGCCGCGTTTATCGGGGATGACAACATAGTGCACGGGGTAAGATCCGACCCGTTGAT
GGCTGAAAGGTGCGCCAGCTGGGTTAATATGGAGGTAAAGATAATTGACGCTACCATGTGCGAGAAACCACCATATTTCT
GCGGCGGGTTTATATTGTATGACAAAGTCACCGGATCGGCATGCCGAGTGGCCGACCCTTTGAAAAGGTTATTTAAACTA
GGTAAACCTTTACCCGCCGGGGACACCCAAGATGAAGATCGTAGGCGTGCATTGAAGGATGAGACGGATAGGTGGGCACG
AGTAGGGCTGAAGTCTGAACTGGAAATAGCACTAAGTTCTCGGTATGAGGTGAACGGGACCGGCAACATAGTGCGAGCAA
TGGCCACACTGGCCAAGAGCCTGAAGAATTTTAAAAAGCTGCGTGGACCCATCGTACACCTCTACGGCGGTCCTAAATAG
ATGCAGATACACACCTTCATCTAATACAGCTCACAACAGTAAACATGAATTACATACCAACCCAGACTTTTTACGGACGC
CGTTGGCGGCCTCGCCCGGCGTTCCGTCCATGGCAGGTGCCGATGCAGCCGACACCTACTATGGTTACACCCATGCTGCA
AGCACCAGACCTACAGGCCCAACAGATGCAACAACTGATCAGCGCTGTCTTTGCATTAACCACCAAACAGAATGTAAAAG
CACCAAAAGGGCAACGGAAGAAGAAACAGCAGAAACCAAAGGAAAAGAAGGAAAACCAGAAGAAAAAGCCGACGCAAAAG
AAGAAGCAGCAGCAGAAACCAAAACCACAGGCTAAGAAGAAGAAACCAGGGAGAAGAGAAAGAATGTGCATGAAGATCGA
GAATGACTGCATATTCGAGGTCAAACTGGATGGCAAGGTTACCGGTTATGCGTGCCTAGTCGGAGACAAGGTCATGAAGC
CGGCTCATGTTAAAGGCACAATTGATAACCCAGACCTTGCGAAGCTGACTTACAAGAAATCCAGTAAGTATGACCTCGAA
TGCGCCCAGATACCAGTGCACATGAAGTCCGACGCCTCCAAGTACACACATGAAAAACCCGAAGGTCATTACAATTGGCA
CCATGGAGCAGTGCAGTACAGCGGAGGAAGGTTTACCATCCCCACAGGCGCCGGCAAACCGGGAGATAGCGGTAGGCCTA
TTTTTGACAACAAAGGGCGAGTAGTGGCCATCGTGTTAGGCGGGGCCAACGAAGGTGCTCGCACTGCGCTGTCTGTGGTG
ACGTGGACAAAAGACATGGTCACTCGGGTAACGCCAGAAGGAACTGAAGAGTGGTCTGCCGCGCTGATGATGTGTATCCT
TGCCAACACCTCTTTCCCCTGCTCATCACCTCCCTGCTACCCCTGCTGCTACGAAAAACAGCCAGAACAGACACTGCGGA
TGCTGGAAGACAATGTGAATAGACCAGGGTACTATGAGCTACTGGAGGCGTCCATGACATGCAGAAACAGATCACGCCAC
CGCCGTAGTGTAACAGAGCACTTCAATGTGTATAAGGCTACTAGACCGTACTTAGCGCATTGCGCTGACTGTGGGGACGG
GTACTTCTGCTATAGCCCAGTTGCTATCGAGAAGATCCGAGATGAGGCGTCTGACGGCATGCTCAAGATCCAAGTCTCCG
CCCAAATAGGTCTGGATAAGGCAGGTACCCACGCCCACACGAAGCTCCGATATATGGCTGGTCATGATGTTCAGGAATCT
AAGAGAGATTCCTTGAGGGTGTACACGTCCGCAGCGTGCTCTATACATGGGACGATGGGACACTTCATCGTCGCACATTG
TCCGCCGGGCGACTACCTCAAGGTTTCGTTCGAGGACGCAGATTCACACGTGAAGGCATGTAAGGTCCAATACAAGCACG
ACCCATTGCCGGTGGGTAGAGAGAAGTTCGTGGTTAGACCCCACTTTGGCGTAGAGCTGCCATGCACCTCATACCAGCTG
ACAACAGCTCCCACCGACGAGGAGATCGACATGCACACACCGCCAGATATACCGGATCGCACCCTGCTATCACAGACGGC
GGGCAACGTCAAAATAACAGCAGGCGGCAGGACTATCAGGTACAATTGTACCTGTGGCCGTGACAACGTAGGCACTACCA
GTACTGACAAGACCATCAACACATGCAAGATTGACCAATGCCATGCTGCCGTTACCAGCCATGACAAATGGCAATTTACC
TCTCCATTTGTTCCCAGGGCTGATCAGACGGCTAGGAGGGGCAAAGTGCATGTTCCATTCCCTTTGACTAACGTCACCTG
CCGAGTGCCGTTGGCTCGAGCGCCGGATGTCACCTATGGTAAGAAGGAGGTGACCCTGAGATTACACCCAGATCATCCGA
CGCTCTTCTCCTATAGGAGTTTAGGAGCCGAACCGCACCCGTACGAGGAGTGGGTTGACAAGTTCTCTGAGCGCATCATC
CCAGTGACGGAAGAAGGGATTGAGTACCAGTGGGGCAACAACCCGCCGGTCCGCCTATGGGCGCAACTGACGACCGAGGG
CAAACCCCATGGCTGGCCACATGAAATCATTCAGTACTATTATGGACTATACCCCGCCGCCACCATTGCCGCAGTATCCG
GGGCGAGTCTGATGGCCCTCCTAACTCTAGCGGCCACATGCTGCATGCTGGCCACCGCGAGGAGAAAGTGCCTAACACCA
TACGCCTTGACGCCAGGAGCGGTGGTACCGTTGACACTGGGGCTGCTTTGCTGCGCACCGAGGGCGAACGCAGCATCATT
CGCTGAGACTATGGCATATCTGTGGGACGAGAACAAAACCCTCTTTTGGATGGAATTCGCGGCCCCAGCCGCAGCGCTTG
CTTTGCTGGCATGCTGTATCAAAAGCCTGATCTGCTGTTGTAAGCCATTTTCTTTTTTAGTGTTACTGAGCCTGGGAGCC
TCCGCAAAAGCTTACGAGCACACAGCCACAATTCCGAATGTGGTGGGGTTCCCGTATAAGGCTCACATTGAAAGGAATGG
TTTCTCGCCCATGACTCTGCAGCTTGAAGTGGTGGAGACAAGCTTGGAACCCACACTTAACCTGGAGTACATTACCTGCG
AATACAAGACGGTGGTCCCTTCGCCATTCATCAAATGTTGCGGAACATCAGAATGCTCATCCAAGGAGCAGCCAGACTAC
CAATGCAAGGTGTACACGGGTGTATACCCATTCATGTGGGGTGGAGCCTACTGTTTCTGCGACTCCGAGAACACGCAGCT
CAGCGAGGCCTATGTCGACAGGTCAGACGTTTGCAAACATGATCACGCATCGGCCTACAAGGCACACACGGCCTCTCTAA
AAGCAACAATCAGGATCAGTTATGGCACCATCAACCAGACCACCGAGGCCTTCGTCAATGGTGAACACGCGGTCAACGTG
GGCGGAAGCAAGTTCATCTTTGGACCGATCTCAACAGCTTGGTCACCGTTCGACAATAAAATTGTCGTGTATAAAGATGA
TGTCTACAACCAGGACTTCCCACCCTACGGATCAGGCCAGCCGGGTAGATTCGGAGACATTCAGAGCAGGACAGTGGAGA
GCAAAGACTTGTATGCCAACACGGCCCTAAAACTCTCAAGACCATCACCCGGGGTTGTGCATGTGCCATACACGCAGACA
CCATCCGGATTTAAATATTGGCTGAAGGAGAAAGGATCTTCATTGAATACAAAGGCCCCTTTTGGCTGCAAGATAAAGAC
CAATCCAGTCAGAGCCATGGATTGTGCAGTTGGCAGTATACCTGTGTCGATGGACATACCTGACAGTGCATTCACACGAG
TGGTAGATGCCCCGGCTGTAACAGACCTGAGCTGCCAGGTAGCGGTCTGTACACACTCCTCCGATTTCGGAGGAGTTGCC
ACATTGTCTTACAAAACGGACAAACCCGGCAAGTGCGCTGTCCACTCACATTCCAACGTCGCAACGTTGCAAGAGGCGAC
GGTGGATGTCAAGGAGGATGGCAAGGTCACAGTGCACTTTTCCACGGCGTCCGCCTCCCCGGCCTTCAAAGTGTCCGTCT
GTGACGCAAAAACAACGTGCACGGCGGCGTGCGAGCCTCCAAAAGACCACATCGTCCCTTATGGGGCGAGCCACAACAAC
CAGGTCTTTCCGGACATGTCAGGAACTGCGATGACGTGGGTGCAGAGGCTGGCCAGTGGGTTAGGTGGGCTGGCTCTCAT
CGCGGTGGTTGTGCTGGTCTTGGTAACCTGCATAACAATGCGTCGGTAAGC-TTAGTTCAAAGGGCCATATAAACCCCTG
AATAGTAATAAAATAT
>MK028847.1 |Ross River virus isolate Ross River Virus/A.vigilax-tc/Australia/1959/T48, complete genome
AAGGCCCTTCAGAAAGCATTCCCGGCTTTTGAGGTTGAATCACAGCAGGTCACACCCAATGACCATGCTAATGCCAGAGC
TTTTTCGCATCTGGCCACAAAGTTAATTGAACAAGAGGTTCCAACCAACATCACCATCCTGGATGTGGGCAGCGCGCCCG
CAAGGAGGTTGATGTCTGATCACAGCTACCACAGCATTTGTCCCATGAAGAGTGCGGAAGACCCAGAGAGATTAGCGAAC
TATGCCCGGAAACTGGCAAAAGCAGCAGGGGAAGTGCTAGACAAAAATGTGGCCGGTAAGATCACGGACCTGCAGGACGT
CATGGCAACCCCCGATCTGGAATCTCCAACGTTCTGTCTCCACACCGACGAGACGTGTCGCACTAGAGCTGAAGTAGCTG
TGTACCAGGACGTGTACGCGGTGCACGCACCGACCTCGCTTTATCATCAAGCGATGAAAGGGGTCAGGACAGTATACTGG
ATAGGATTTGACACCACCCCATTCATGTTCGAGGTTTTGGCTGGCGCATACCCAACGTATTCCACGAATTGGGCGGACGA
GCAGGTCCTGCAGGCACGTAACATCGGCCTATGTGCGACCAGTCTCAGCGAAGGACATCGAGGAAAACTCTCTATTATGA
GGAAGAAACGCCTAAGGCCAAGCGACAGGGTCATGTTCTCGGTTGGGTCAACGCTATATATAGAAAGTAGACGCCTTCTT
AAGAGTTGGCATCTTCCCTCCGTGTTCCACCTGAAAGGCAAGAATAGCTTTACTTGCAGGTGCGACACAATAGTTTCATG
CGAGGGCTACGTTGTTAAAAAGATCACAATGAGCCCAGGGACGTACGGGAAGACGGTCGGATACGCCGTTACGCATCATG
CAGAAGGTTTCCTAATGTGCAAGGTGACGGACACTGTGCGCGGGGAGAGAGTATCATTCCCGGTATGCACTTATGTGCCT
GCAACCATTTGCGATCAGATGACAGGAATCCTGGCTACCGACGTCACACCCGAAGACGCGCAGAAACTCCTGGTGGGGTT
GAACCAACGTATAGTTGTGAACGGCAGAACCCAAAGAAATACCAACACAATGAAAAACTACCTATTGCCGGTAGTGGCCC
AAGCTTTCAGCAAGTGGGCACGAGAAGCAAAAGCAGACATGGAGGATGAGAAACCTCTGGGAACCAGAGAAAGAACCCTG
ACGTGCTGTTGCCTGTGGGCATTCAAGAGCCACAAGACACACACCATGTACAAAAGGCCGGATACCCAAACTATAGTCAA
GGTGCCATCTACTTTTGACTCGTTTGTGATTCCAAGCCTGTGGTCATCCAGCCTATCCATAGGCCTACGGCAAAGAATAA
AACTGCTATTAGGCCCAAAACTCTCGCGGGACCTCCCGTACTCTGGAGACCGAAACGAAGCGCGAGAAGCAGAGAAGGAA
GCCGAAGAGACCAAGGAAGCAGAATTGACACGGGAAGCACTGCCACCATTGGTGGGAAGCAACTGCGCTGATGACGTCGA
TCGGGTAGATGTGGAAGAGCTGACGTACCGCGCCGGAGCAGGGGTAGTGGAGACACCCAGGAATGCGCTCAGAGTGACAC
CACAAGAGCGCGATCAGCTGATCGGCGCGTACCTGATCTTGTCTCCGCAAGCAGTACTGAAGAGTGAAAAACTCACACCG
ATACATCCACTGGCTGAGCAAGTGACAATCATGACGCACTCTGGAAGATCTGGCAGATACCCGGTTGACCGCTACGACGG
ACGGGTGTTGGTCCCGACGGGCGCAGCGATCCCCGTCAGCGAATTTCAAGCACTCAGTGAGAGTGCTACTATGGTCTACA
ACGAACGTGAGTTCATCAATCGCAAGTTGCACCATATAGCACTCTACGGCCCCGCCCTAAACACTGAGGAGGAGAACTAC
GAAAAAGTAAGGGCAGAGAGAGCCGAAGCTGAATACGTGTTTGACGTTGACAAGAGGATGTGCGTGAAGAGAGAAGAAGC
ATCAGGCCTTGTACTGGTTGGTGACTTAATCAACCCACCCTTCCATGAGTTCGCGTATGAAGGACTGAAGATACGGCCCG
CAACGCCTTTCCAAACCACGGTCATTGGCGTCTTCGGGGTACCTGGTTCGGGCAAGTCAGCCATAATCAAGAGTGTGGTG
ACTACGAGGGACCTGGTCGCCAGTGGGAAGAAGGAGAACTGCCAGGAGATAGTTAATGATGTCAAAAAGCAGAGAGGACT
GGATGTAACAGCCAGGACTGTTGACTCTATCCTGTTGAACGGGTGCAGAAGAGGAGTAGAGAACCTATACGTGGACGAAG
CATTTGCCTGTCATTCAGGTACACTGTTGGCTCTTATTGCCATGGTGAAACCAACTGGCAAGGTGATCCTATGCGGAGAC
CCAAAACAGTGTGGATTTTTTAACCTGATGCAACTGAAGGTGAACTTCAACCACGATATCTGCACACAAGTGCTCCACAA
AAGCATATCCAGAAGATGCACCCTCCCGATCACGGCTATCGTCTCGACCCTACACTATCAGGGTAAGATGAGAACCACGA
ACTTATGTAGTGCACCCATCCAGATAGACACAACAGGTACCACTAAACCAGCCAAAGGAGACATCGTGTTAACATGCTTC
CGCGGTTGGGTAAAGCAACTGCAGATAGACTACCGTGGACACGAAGTCATGACAGCAGCTGCATCACAAGGACTGACTAG
AAAAGGGGTATACGCCGTTAGGCAGAAAGTGAATGAAAACCCGCTTTATGCCCCTTCATCAGAACATGTCAACGTATTGC
TGACTAGAACTGAAAACCGGCTGGTGTGGAAAACACTGTCGGGAGACCCGTGGATAAAGGTGTTAACCAATATCCCCAAG
GGCGATTTCAGCGCTACGTTGGAGGAGTGGCAAGAGGAGCATGACAACATCATGAACGCCCTTCGCGAGAGGTCGACAGC
AGTAGACCCGTTCCAGAACAAAGCCAAAGTCTGCTGGGCAAAGTGCCTCGTGCAGGTCCTAGAAACGGCTGGGATACGCA
TGACGGCAGAGGAGTGGGATACAGTGTTGGCTTTCCGCGAAGACAGGGCGTACTCACCCGAAGTGGCTCTGAACGAGATC
TGTACCAAGTATTACGGCGTTGACTTAGACAGCGGATTGTTCTCCGCCCAATCGGTCTCATTGTACTATGAAAACAACCA
CTGGGACAATAGACCGGGCGGCCGGATGTATGGATTCAACCGCGAAGTCGCCCGTAAGTTTGAGCAACGCTACCCATTCC
TGAGAGGCAAGATGGACTCGGGGCTACAAGTTAATGTTCCAGAGAGAAAAGTACAGCCATTCAATGCGGAATGTAATATA
TTACCATCAAACAGGCGACTTCCGCACGCCCTCGTCACCAGCTACCAGCAGTGCCAGGGCGAGAGGGTAGAATGGCTTTT
GAAGAAGCTTCCCGGATACCATTTATTGCTGGTAAGCGAGTACAATCTGGCGCTGCCCCATAAAAGAGTCTTTTGGATTG
CACCACCCCATGTGTCTGGTGCAGATCGTATTTATGATCTTGACCTAGGATTACCCCTGAATGCAGGCCGTTACGACTTG
GTATTTGTGAACATACACACTGAGTACAGGACGCACCACTACCAACAGTGCGTCGACCACTCTATGAAGTTACAGATGTT
GGGCGGTGACTCCTTACATCTATTGAAACCAGGCGGCTCACTGCTTATCCGTGCTTACGGGTACGCCGACAGAGTCAGCG
AAATGGTGGTCACTGCATTAGCTAGGAAGTTTTCCGCCTTCAGAGTCTTGAGACCAGCATGTGTAACAAGTAACACTGAA
GTCTTTCTGTTGTTCACCAATTTTGATAACGGCAGAAGGGCTGTGACTCTTCACCAGGCCAATCAGAGGCTCAGCTCCAT
GTTTGCATGCAACGGGCTACACACAGCCGGATGCGCACCCTCATACCGTGTGCGTAGGACCGACATTTCCGGGCACGCTG
AAGAGGCGGTTGTTAATGCCGCCAACGCGAAGGGCACAGTCGGCGATGGGGTTTGCAGAGCGGTGGCGAGAAAATGGCCA
GACTCCTTCAAAGGTGCCGCGACTCCCGTGGGTACGGCTAAGTTGGTACAGGCCAACGGTATGAATGTCATCCACGCGGT
AGGCCCGAATTTCTCCACGGTGACCGAGGCAGAGGGCGACAGAGAGTTGGCCGCCGCATACCGTGCCGTGGCGGGTATTA
TCAATGCTAGTAACATTAAGAGTGTAGCCATCCCTCTGTTGTCGACGGGAGTGTTCTCCGGAGGTAAAGATAGAGTCATG
CAGTCACTAAATCACCTGTTTACCGCAATGGACACCACGGACGCTGACGTAGTCATCTATTGCCGCGACAAAGCCTGGGA
GAAGAAAATCCAGGAGGCTATCGATCGCCGCACCGCCGTGGAATTGGTATCTGAAGACATCTCACTCGAGTCTGACTTGA
TACGGGTACACCCAGATAGTTGCTTGGTAGGCAGAAAAGGTTACAGCATAACAGATGGGAAGCTGCATTCATACCTGGAA
GGTACCCGCTTTCATCAGACTGCGGTGGACATGGCTGAGATATCTACCTTGTGGCCGAAACTTCAGGACGCAAACGAACA
AATATGCTTGTATGCATTGGGTGAGAGTATGGACAGCATCAGAACGAAATGCCCTGTTGAGGACGCCGATTCGTCCACGC
CTCCGAAAACAGTTCCGTGTCTGTGTAGGTACGCTATGACTGCTGAGAGAGTGGCAAGACTTCGGATGAACAACACTAAG
GCCATAATTGTGTGCTCCTCCTTCCCTTTACCGAAGTACAGGATTGAAGGCGTCCAGAAGGTCAAGTGCGACCGAGTGCT
GATTTTTGACCAGACGGTGCCATCTCTGGTTAGTCCAAGGAAGTACATACCAGCCGCCGCCTCTA---------------
---------------------CGCACGCAGATACCGTGATCTTGGATTCTACAGTATCCACAGGATCCGCGTGGTCATTC
CCATCTGAGGCCACGTATGAGACCATGGAAGTAGTAGCAGAGGTGCACCACTCGGAACCACCAGTCCCGCCACCGCGCAG
GCGTCGTGCGCAGGTGACGATGCACCACCAGGAGCTGTTGGAAGTCTCTGACATGCACACCCCGATTGCGGCAAGGGTCG
AGATCCCCGTGTACGATACCGCTGTTGTAGTGGAGAGAGTGGCAATTCCTTGCACAAGCGAGTATGCAAAACCCATACCA
GCACCACGGGCAGCAAGGGTCGTACCCGTGCCGGCACCACGCATTCAGCGAGCGTCGACGTACAGAGTCTCTCCTACACC
CACGCCTCGCGTTCTGAGAGCCTCGGTATGCAGTGTGACCACTAGCGCTGGGGTAGAGTTCCCTTGGGCGCCTGAAGATC
TGGAGGTACTCACCGAGCCTGTGCACTGCAAAATGCGCGAGCCGGTTGAGTTACCGTGGGAGCCTGAGGACGTTGATATC
CAGTTCGGAGATTTTGAAACATCCGACAAAATCCAATTCGGCGATATTGATTTTGACCAATTCTGACTAGGCAGAGCGGG
GGCGTACATCTTCTCGTCTGATACCGGACCAGGGCACTTACAACAGAAGTCAGTACGGCAACACGCACTACCGTGCGAAA
TGCTATACGTCCACGAGGAAGAACGGACGTACCCCCCCGCACTGGATGAGGCCAGGGAGAAACTGCTGCAGGCAAAAATG
CAGATGGCACCTACGGAAGCAAACAAGAGCAGGTACCAATCAAGGAAGGTTGAAAACATGAAGGCAGTGATCATAGATAG
GCTGAAGGATGGAGCAAGAACCTACCTGACAGAACAGTCAGAGAAGATTCCAACCTATGTTAGTAAGTACCCGCGGCCAG
TTTACTCGCCGTCGGTAGAGGATAGCTTGCAGAATCCCGAGGTCGCTGTGGCGGCCTGCAATGCTTTCCTGGAAGCCAAT
TACCCGACAGTGGCTAGTTACCAGATCACGGACGAGTATGATGCCTACTTGGATATGGTTGATGGGTCAGAGAGTTGTTT
AGACCGGGCAACCTTCTGCCCGGCAAAATTACGCTGCTACCCAAAGCATCATGCTTACCACCAACCGCAGGTTAGGAGCG
CGGTCCCATCACCATTTCAAAACACCCTGCAGAATGTGCTAGCAGCAGCCACGAAGAGAAACTGCAATGTTACACAGATG
AGAGAGCTACCCACTCTAGACTCAGCCGTGCTTAACGTGGAATGCTTCAAAAAATTCGCATGCAACGGAGAATACTGGCA
GGAATTCAAAGACAACCCAATAAGAATAACTACAGAGAACATAACAACTTATGTTACTAGGCTTAAGGGCCCTAAAGCAG
CGGCGCTGTTTGCAAAGACTCACAATCTAGTCCCGCTGCAGGAGGTGCCCATGGACCGGTTTGTGGTAGATATGAAGAGA
GACGTGAAAGTTACCCCTGGCACCAAACATACCGAGGAACGCCCAAAGGTGCAAGTCATCCAGGCCGCCGAACCTTTAGC
TACAGCTTATTTATGTGGCATTCACAGGGAGTTAGTCCGCCGCCTGAAGGCCGTCCTGGCCCCGAACATACATACATTGT
TCGATATGTCGGCAGAAGATTTTGATGCCATCATAGCTGCACATTTCCAACCAGGCGACGCAGTTTTGGAAACGGACATA
GCCTCCTTTGACAAGAGCCAAGATGACTCTCTGGCGTTGACGGCACTGATGCTGTTGGAAGACCTCGGGGTTGACCAAGA
ACTACTAGACTTGATAGAGGCAGCGTTCGGGGAAATTACCAGCGTCCACCTGCCAACAGGTACGCGGTTCAAGTTTGGCG
CCATGATGAAGTCCGGAATGTTCCTGACACTGTTTGTAAATACCCTGTTAAACATTGTCATAGCATGCCGTGTACTGCGT
GAGAAGCTGACAAACTCCGTCTGCGCCGCGTTTATCGGGGATGACAACATAGTGCACGGGGTAAGATCCGACCCGTTGAT
GGCTGAAAGGTGCGCCAGCTGGGTTAATATGGAGGTAAAGATAATTGACGCTACCATGTGCGAGAAACCACCATATTTCT
GCGGCGGGTTTATATTGTATGACAAAGTCACCGGATCGGCGTGCCGAGTGGCCGACCCTCTGAAAAGGTTATTTAAACTA
GGTAAACCTTTACCCGCCGGAGACACCCAAGATGAAGATCGTAGGCGTGCATTGAAGGATGAGACGGATAGGTGGGCACG
AGTAGGGCTGAAGTCTGAACTGGAAATAGCACTAAGTTCTCGGTATGAGGTGAACGGGACCGGCAACATAGTGCGAGCAA
TGGCCACACTGGCCAAGAGCCTGAAGAATTTTAAAAAGCTGCGTGGACCCATCGTACACCTCTACGGCGGTCCTAAATAG
ATGCAGAGACACACCTTCATCTAATACAGCTCACAACAGTAAACATGAATTACATACCAACCCAGACTTTTTACGGACGC
CGTTGGCGGCCTCGCCCGGCGTTCCGTCCATGGCAGGTGCCGATGCAGCCGACACCTACTATGGTTACACCCATGCTGCA
AGCACCAGACCTACAGGCCCAACAGATGCAACAACTGATCAGCGCTGTCTCTGCATTAACCACCAAACAGAATGTAAAAG
CACCAAAAGGGCAACGGAAGAAGAAACAGCAGAAACCAAAGGAAAAGAAGGAAAACCAGAAGAAAAAGCCGACGCAAAAG
AAGAAGCAGCAGCAGAAACCAAAACCACAGGCTAAGAAGAAGAAACCAGGGAGAAGAGAAAGAATGTGCATGAAGATCGA
GAATGACTGCATATTCGAGGTCAAACTGGATGGCAAGGTTACCGGTTATGCGTGCCTAGTCGGAGACAAGGTCATGAAGC
CGGCTCACGTTAAAGGCACAATTGATAACCCAGACCTTGCGAAGCTGACTTACAAGAAATCCAGTAAGTATGACCTCGAA
TGCGCCCAGATACCAGTGCACATGAAGTCCGACGCCTCCAAGTACACACATGAAAAACCCGAAGGTCATTACAATTGGCA
CCATGGAGCAGTGCAGTACAGCGGAGGAAGGTTTACCATCCCCACAGGCGCCGGCAAACCGGGAGATAGCGGTAGGCCTA
TTTTTGACAACAAAGGGCGAGTAGTGGCCATCGTGTTAGGCGGGGCCAACGAAGGTGCTCGCACTGCGCTGTCTGTGGTG
ACGTGGACAAAAGACATGGTCACTCGGGTAACGCCAGAAGGAACTGAAGAGTGGTCTGCCGCGCTGATGATGTGTATCCT
TGCCAACACCTCTTTCCCCTGCTCATCACCTCCCTGCTACCCCTGCTGCTACGAAAAACAGCCAGAACAGACACTGCGGA
TGCTGGAAGACAATGTGAATAGACCAGGGTACTATGAGCTACTGGAAGCGTCCATGACATGCAGAAACAGATCACGCCAC
CGCCGTAGTGTAACAGAGCACTTCAATGTGTATAAGGCTACTAGACCGTACTTAGCGTATTGCGCTGACTGTGGGGACGG
GTACTTCTGCTATAGCCCAGTTGCTATCGAGAAGATCCGAGATGAGGCGTCTGACGGCATGCTCAAGATCCAAGTCTCCG
CCCAAATAGGTCTGGACAAGGCAGGTACCCACGCCCACACGAAGATCCGATATATGGCTGGTCATGATGTTCAGGAATCT
AAGAGAGATTCCTTGAGGGTGTACACGTCCGCAGCGTGCTCTATACATGGGACGATGGGACACTTCATCGTCGCACATTG
TCCGCCAGGCGACTACCTCAAGGTTTCGTTCGAGGACGCAGATTCACACGTGAAGGCATGTAAGGTCCAATACAAGCACG
ACCCATTGCCGGTGGGTAGAGAGAAGTTCGTGGTTAGACCCCACTTTGGCGTAGAGCTGCCATGCACCTCATACCAGCTG
ACAACAGCTCCCACCGACGAGGAGATCGACATGCACACACCGCCAGATATACCGGATCGCACCCTGCTATCACAGACGGC
GGGCAACGTCAAAATAACAGCAGGCGGCAGGACTATCAGGTACAATTGTACCTGTGGCCGTGACAACGTAGGCACTACCA
GTACTGACAAGACCATCAACACATGCAAGATTGACCAATGCCATGCTGCCGTTACCAGCCATGACAAATGGCAATTTACC
TCTCCATTTGTTCCCAGGGCTGATCAGACAGCTAGGAGGGGCAAAGTGCATGTTCCATTCCCTTTGACTAACGTCACCTG
CCGAGTGCCGTTGGCTCGAGCGCCGGATGTCACCTATGGTAAGAAGGAGGTGACCCTGAGATTACACCCAGATCATCCGA
CGCTCTTCTCCTATAGGAGTTTAGGAGCCGAACCGCACCCGTACGAGGAGTGGGTTGACAAGTTCTCTGAGCGCATCATC
CCAGTGACGGAAGAAGGGATTGAGTACCAGTGGGGCAACAACCCGCCGGTCCGCCTATGGGCGCAACTGACGACCGAGGG
CAAACCCCATGGCTGGCCACATGAAATCATTCAGTACTATTATGGACTATACCCCGCCGCCACCATTGCCGCAGTATCCG
GGGCGAGTCTGATGGCCCTCCTAACTCTAGCGGCCACATGCTGCATGCTGGCCACCGCGAGGAGAAAGTGCCTAACACCA
TACGCCTTGACGCCAGGAGCGGTGGTACCGTTGACACTGGGGCTGCTTTGCTGCGCACCGAGGGCGAACGCAGCATCATT
CGCTGAGACTATGGCATATCTGTGGGACGAGAACAAAACCCTCTTTTGGATGGAATTCGCGGCCCCAGCCGCAGCGCTTG
CTTTGCTGGCATGCTGTATCAAAAGCCTGATCTGCTGTTGTAAGCCATTTTCTTTTTTAGTGTTACTGAGCCTGGGAGCC
TCCGCAAAAGCTTACGAGCACACAGCCACAATTCCGAATGTGGTGGGGTTCCCGTATAAGGCTCACATTGAAAGGAATGG
CTTCTCGCCCATGACTCTGCAGCTTGAAGTGGTGGAGACAAGCTTGGAACCCACACTTAACCTGGAGTACATTACCTGCG
AATACAAGACGGTGGTCCCTTCGCCATTCATCAAATGTTGCGGAACATCAGAATGCTCATCCAAGGAGCAGCCAGACTAC
CAATGCAAGGTGTACACGGGTGTATACCCATTCATGTGGGGTGGAGCCTACTGTTTCTGCGACTCCGAGAACACGCAGCT
CAGCGAGGCCTATGTCGACAGGTCAGACGTTTGCAAACATGATCACGCATCGGCCTACAAGGCACACACGGCCTCTCTAA
AAGCAACAATCAGGATCAGTTATGGCACCATCAACCAGACCACCGAGGCCTTCGTTAATGGTGAACACGCGGTCAACGTG
GGCGGAAGCAAGTTCATCTTTGGACCGATCTCAACAGCTTGGTCACCGTTCGACAATAAAATTGTCGTGTATAAAGATGA
TGTCTACAACCAGGACTTCCCACCCTACGGATCAGGCCAGCCGGGTAGATTCGGAGACATTCAGAGCAGGACAGTGGAGA
GCAAAGACTTGTATGCCAACACGGCCCTAAAACTCTCAAGACCATCACCCGGGGTTGTGCATGTGCCATACACGCAGACA
CCATCCGGATTTAAATATTGGCTGAAGGAGAAAGGATCTTCATTGAATACAAAGGCCCCTTTTGGCTGCAAGATAAAGAC
CAATCCAGTCAGAGCCATGGATTGTGCAGTTGGCAGTATACCTGTGTCGATGGACATACCTGACAGTGCATTCACACGAG
TGGTAGATGCCCCGGCTGTAACAGACCTGAGCTGCCAGGTAGTGGTCTGTACACACTCCTCCGATTTCGGAGGAGTTGCC
ACATTGTCTTACAAAACGGACAAACCCGGCAAGTGCGCTGTCCACTCACATTCCAACGTCGCAACGTTGCAAGAGGCGAC
GGTGGATGTCAAGGAGGATGGCAAGGTCACAGTGCACTTTTCCACGGCGTCCGCCTCCCCGGCCTTCAAAGTGTCCGTCT
GTGACGCAAAAACAACGTGCACGGCGGCGTGCGAGCCTCCAAAAGACCACATCGTCCCTTATGGGGCGAGCCATAACAAC
CAGGTCTTTCCGGACATGTCAGGAACTGCGATGACGTGGGTGCAGAGGCTGGCCAGTGGGTTAGGTGGGCTGGCTCTCAT
CGCGGTGGTTGTGCTGGTCTTGGTAACCTGCATAACAATGCGTCGGTAAGCTTTAGTTCAAAGGGCCATATAAACCCCTG
AATAGTAACAAAATAT
>GQ433359.1_1 |Ross River virus strain T48, complete genome
AAGGCCCTTCAGAAAGCATTCCCGGCTTTTGAGGTTGAATCACAGCAGGTCACACCCAATGACCATGCTAATGCCAGAGC
TTTTTCGCATCTGGCCACAAAGTTAATTGAACAAGAGGTTCCAACCAACATCACCATCCTGGATGTGGGCAGCGCGCCCG
CAAGGAGGTTGATGTCTGATCACAGCTACCACTGCATTTGTCCCATGAAGAGTGCGGAAGACCCAGAGAGATTAGCGAAC
TATGCCCGGAAACTGGCAAAAGCAGCAGGGGAAGTGCTAGACAAAAATGTGTCCGGTAAGATCACGGACCTGCAGGACGT
CATGGCAACCCCCGATCTGGAATCTCCAACGTTCTGTCTCCACACCGACGAGACGTGTCGCACTAGAGCTGAAGTAGCTG
TGTACCAGGACGTGTACGCGGTGCACGCACCGACCTCGCTTTATCATCAAGCGATGAAAGGGGTCAGGACAGTATACTGG
ATAGGATTTGACACCACCCCATTCATGTTCGAGGTTTTGGCTGGCGCATACCCAACGTATTCCACGAATTGGGCGGACGA
GCAGGTCCTGCAGGCACGTAACATCGGCCTATGTGCGACCAGTCTCAGCGAAGGACATCGAGGAAAACTCTCTATTATGA
GGAAGAAACGCCTAAGGCCAAGCGACAGGGTCATGTTCTCGGTTGGGTCAACGCTATATATAGAAAGTAGACGCCTTCTT
AAGAGTTGGCATCTTCCCTCCGTGTTCCACCTGAAAGGCAAGAATAGCTTTACTTGCAGGTGCGACACAATAGTTTCATG
CGAGGGCTACGTTGTTAAAAAGATCACAATGAGCCCAGGGACGTACGGGAAGACGGTCGGATACGCCGTTACGCATCATG
CAGAAGGTTTCCTAATGTGCAAGGTGACGGACACTGTGCGCGGGGAGAGAGTATCATTCCCGGTATGCACTTATGTGCCT
GCAACCATTTGCGATCAGATGACAGGAATCCTGGCTACCGACGTCACACCCGAAGATGCGCAGAAACTCCTGGTGGGGTT
GAACCAACGTATAGTTGTGAACGGCAGAACCCAAAGAAATACCAACACAATGAAAAACTACCTATTGCCGGTAGTGGCCC
AAGCTTTCAGCAAGTGGGCACGAGAAGCAAAAGCAGACATGGAGGATGAGAAACCTCTGGGAACCAGAGAAAGAACCCTG
ACGTGCTGTTGCCTGTGGGCATTCAAGAGCCACAAGACACACACCATGTACAAAAGGCCGGATACCCAAACTATAGTCAA
GGTGCCATCTACTTTTGACTCGTTTGTGATTCCAAGCCTGTGGTCATCCAGCCTATCCATAGGCATACGGCAAAGAATAA
AACTGCTATTAGGCCCAAAACTCTCGCGGGACCTCCCGTACTCTGGAGACCGAAACGAAGCGCGAGAAGCAGAGAAGGAA
GCCGAAGAGACCAAGGAAGCAGAATTGACACGGGAAGCACTGCCACCATTGGTGGGAAGCAACTGCGCTGATGACGTCGA
TCGGGTAGATGTGGAAGAGCTGACGTACCGCGCCGGAGCAGGGGTAGTGGAGACACCCAGGAATGCGCTCAGAGTGACAC
CACAAGAGCGCGATCAGCTGATCGGCGCGTACCTGATCTTGTCTCCGCAAGCAGTACTGAAGAGTGAAAAACTCACACCG
ATACATCCACTGGCTGAGCAAGTGACAATCATGACGCACTCTGGAAGATCTGGCAGATACCCGGTTGACCGCTACGACGG
ACGGGTGTTGGTCCCGACGGGCGCAGCGATCCCCGTCAGCGAATTTCAAGCACTCAGTGAGAGTGCTACTATGGTCTACA
ACGAACGTGAGTTCATCAATCGCAAGTTGCACCATATAGCACTCTACGGCCCCGCCCTAAACACTGAGGAGGAGAACTAC
GAAAAAGTAAGGGCAGAGAGAGCCGAAGCTGAATACGTGTTTGACGTTGACAAGAGGATGTGCGTGAAGAGAGAAGAAGC
ATCAGGCCTTGTACTGGTTGGTGACTTAATCAACCCACCCTTCCATGAGTTCGCGTATGAAGGACTGAAGATACGGCCCG
CAACGCCTTTCCAAACCACGGTCATTGGCGTCTTCGGGGTACCTGGTTCGGGCAAGTCAGCCATAATCAAGAGTGTGGTG
ACTACGAGGGACCTGGTCGCCAGTGGGAAGAAGGAGAACTGCCAGGAGATAGTTAATGATGTCAAAAAGCAGAGAGGACT
GGATGTAACAGCCAGGACTGTTGACTCTATCCTGTTGAACGGGTGCAGAAGAGGAGTAGAGAACCTATACGTGGACGAAG
CATTTGCCTGTCATTCAGGTACACTGTTGGCTCTTATTGCCATGGTGAAACCAACTGGCAAGGTGATCCTATGCGGAGAC
CCAAAACAGTGTGGATTTTTTAACCTGATGCAACTGAAGGTGAACTTCAACCACGATATCTGCACACAAGTGCTCCACAA
AAGCATATCCAGAAGATGCACCCTCCCGATCACGGCTATCGTCTCGACCCTACACTATCAGGGTAAGATGAGAACCACGA
ACTTATGTAGTGCACCCATCCAGATAGACACAACAGGTACCACTAAACCAGCCAAAGGAGACATCGTGTTAACATGCTTC
CGCGGTTGGGTAAAGCAACTGCAGATAGACTACCGTGGACACGAAGTCATGACAGCAGCTGCATCACAAGGACTGACTAG
AAAAGGGGTATACGCCGTTAGGCAGAAAGTGAATGAAAACCCGCTTTATGCCCCTTCATCAGAACATGTCAACGTATTGC
TGACTAGAACTGAAAACCGGCTGGTGTGGAAAACACTGTCGGGAGACCCGTGGATAAAGGTGTTAACCAATATCCCCAAG
GGCGATTTCAGCGCTACGTTGGAGGAGTGGCAAGAGGAGCATGACAACATCATGAACGCCCTTCGCGAGAGGTCGACAGC
AGTAGACCCGTTCCAGAACAAAGCCAAAGTCTGCTGGGCAAAGTGCCTCGTGCAGGTCCTAGAAACGGCTGGGATACGCA
TGACGGCAGAGGAGTGGGATACAGTGTTGGCTTTCCGCGAAGACAGGGCGTACTCACCCGAAGTGGCTCTGAACGAGATC
TGTACCAAGTATTACGGCGTTGACTTAGACAGCGGATTGTTCTCCGCCCAATCGGTCTCATTGTACTATGAAAACAACCA
CTGGGACAATAGACCGGGCGGCCGGATGTATGGATTCAACCGCGAAGTCGCCCGTAAGTTTGAGCAACGCTACCCATTCC
TGAGAGGCAAGATGGACTCGGGGCTACAAGTTAATGTTCCAGAGAGAAAAGTACAGCCATTCAATGCGGAATGTAATATA
TTACCATCAAACAGGCGACTTCCGCACGCCCTCGTCACCAGCTACCAGCAGTGCCAGGGCGAGAGGGTAGAATGGCTTTT
GAAGAAGCTTCCCGGATACCATTTATTGCTGGTAAGCGAGTACAATCTGGCGCTGCCCCATAAAAGAGTCTTTTGGATTG
CACCACCCCATGTGTCTGGTGCAGATCGTATTTATGATCTTGACCTAGGATTACCCCTGAATGCAGGCCGTTACGACTTG
GTATTTGTGAACATACACACTGAGTACAGGACGCACCACTACCAACAGTGCGTCGACCACTCTATGAAGTTACAGATGTT
GGGCGGTGACTCCTTACATCTATTGAAACCAGGCGGCTCACTGCTTATCCGTGCTTACGGGTACGCCGACAGAGTCAGCG
AAATGGTGGTCACTGCATTAGCTAGGAAGTTTTCCGCCTTCAGAGTCTTGAGACCAGCATGTGTAACAAGTAACACTGAA
GTCTTTCTGTTGTTCACCAATTTTGATAACGGCAGAAGGGCTGTGACTCTTCACCAGGCCAATCAGAGGCTCAGCTCCAT
GTTTGCATGCAACGGGCTACACACAGCCGGATGCGCACCCTCATACCGTGTGCGTAGGACCGACATTTCCGGGCACGCTG
AAGAGGCGGTTGTTAATGCCGCCAACGCGAAGGGCACAGTCGGCGATGGGGTTTGCAGAGCGGTGGCGAGAAAATGGCCA
GACTCCTTCAAAGGTGCCGCGACTCCCGTGGGTACGGCTAAGTTGGTACAGGCCAACGGTATGAATGTCATCCACGCGGT
AGGCCCGAATTTCTCCACGGTGACCGAGGCAGAGGGCGACAGAGAGTTGGCCGCCGCATACCGTGCCGTGGCGGGTATTA
TCAATGCTAGTAACATTAAGAGTGTAGCCATCCCTCTGTTGTCGACGGGAGTGTTCTCCGGAGGTAAAGATAGAGTCATG
CAGTCACTAAATCACCTGTTTACCGCAATGGACACCACGGACGCTGACGTAGTCATCTATTGCCGCGACAAAGCCTGGGA
GAAGAAAATCCAGGAGGCTATCGATCGCCGCACCGCCGTGGAATTGGTATCTGAAGACATCTCACTCGAGTCTGACTTGA
TACGGGTACACCCAGATAGTTGCTTGGTAGGCAGAAAAGGTTACAGCATAACAGATGGGAAGCTGCATTCATACCTGGAA
GGTACCCGCTTTCATCAGACTGCGGTGGACATGGCTGAGATATCTACCTTGTGGCCGAAACTTCAGGACGCAAACGAACA
AATATGCTTGTATGCATTGGGTGAGAGTATGGACAGCATCAGAACGAAATGCCCTGTTGAGGACGCCGATTCGTCCACGC
CTCCGAAAACAGTTCCGTGTCTGTGTAGGTACGCTATGACTGCTGAGAGAGTGGCAAGACTTCGGATGAACAACACTAAG
GCCATAATTGTGTGCTCCTCCTTCCCTTTACCGAAGTACAGGATTGAAGGCGTCCAGAAGGTCAAGTGCGACCGAGTGCT
GATTTTTGACCAGACGGTGCCATCTCTGGTTAGTCCAAGGAAGTACATACCAGCCGCCGCCTCTA---------------
---------------------CGCACGCAGATACCGTGAGCTTGGATTCTACAGTATCCACAGGATCCGCGTGGTCATTC
CCATCTGAGGCCACGTATGAGACCATGGAAGTAGTAGCAGAGGTGCACCACTCGGAACCACCAGTCCCGCCACCGCGCAG
GCGTCGTGCGCAGGTGACGATGCACCACCAGGAGCTGTTGGAAGTCTCTGACATGCATACCCCGATTGCGGCAAGGGTCG
AGATCCCCGTGTACGATACCGCTGTTGTAGTGGAGAGAGTGGCAATTCCTTGCACAAGCGAGTATGCAAAACCCATACCA
GCACCACGGGCAGCAAGGGTCGTACCCGTGCCGGCACCACGCATTCAGCGAGCGTCGACGTACAGAGTCTCTCCTACACC
CACGCCTCGCGTTCTGAGAGCCTCGGTATGCAGTGTGACCACTAGCGCTGGGGTAGAGTTCCCTTGGGCGCCTGAAGATC
TGGAGGTACTCACCGAGCCTGTGCACTGCAAAATGCGCGAGCCGGTTGAGTTACCGTGGGAGCCTGAGGACGTTGATATC
CAGTTCGGAGATTTTGAAACATCCGACAAAATCCAATTCGGCGATATTGATTTTGACCAATTCTGACTAGGCAGAGCGGG
GGCGTACATCTTCTCGTCTGATACCGGACCAGGGCACTTACAACAGAAGTCAGTACGGCAACACGCACTACCGTGCGAAA
TGCTATACGTCCACGAGGAAGAACGGACGTACCCCCCCGCACTGGATGAGGCCAGGGAGAAACTGCTGCAGGCAAAAATG
CAGATGGCACCTACGGAAGCAAACAAGAGCAGGTACCAATCAAGGAAGGTTGAAAACATGAAGGCAGTGATCATAGATAG
GCTGAAGGATGGAGCAAGAACCTACCTGACAGAACAGTCAGAGAAGATTCCAACCTATGTTAGTAAGTACCCGCGGCCAG
TTTACTCGCCGTCGGTAGAGGATAGCTTGCAGAATCCCGAGGTCGCTGTGGCGGCCTGCAATGCTTTCCTGGAAGCCAAT
TACCCGACAGTGGCTAGTTACCAGATCACGGACGAGTATGATGCCTACTTGGATATGGTTGATGGGTCAGAGAGTTGTTT
AGACCGGGCAACCTTCTGCCCGGCAAAATTACGCTGCTACCCAAAGCATCATGCTTACCACCAACCGCAGGTTAGGAGCG
CGGTCCCATCACCATTTCAAAACACCCTGCAGAATGTGCTAGCAGCAGCCACGAAGAGAAACTGCAATGTTACACAGATG
AGAGAGCTACCCACTCTAGACTCAGCCGTGCTTAACGTGGAATGCTTCAAAAAATTCGCATGCAACGGAGAATACTGGCA
GGAATTCAAAGACAACCCAATAAGAATAACTACAGAGAACATAACAACTTATGTTACTAGGCTTAAGGGCCCTAAAGCAG
CGGCGCTGTTTGCAAAGACTCACAATCTAGTCCCGCTGCAGGAGGTGCCCATGGACCGGTTTGTGGTAGATATGAAGAGA
GACGTGAAAGTTACCCCTGGCACCAAACATACCGAGGAACGCCCAAAGGTGCAAGTCATCCAGGCCGCCGAACCTTTAGC
TACAGCTTATTTATGTGGCATTCACAGGGAGTTAGTCCGCCGCCTGAAGGCCGTCCTGGCCCCGAACATACATACATTGT
TCGATATGTCGGCAGAAGATTTTGATGCCATCATAGCTGCACATTTCCAACCAGGCGACGCAGTTTTGGAAACGGACATA
GCCTCCTTTGACAAGAGCCAAGATGACTCTCTGGCGTTGACGGCACTGATGCTGTTGGAAGACCTCGGGGTTGACCAAGA
ACTACTAGACTTGATAGAGGCAGCGTTCGGGGAAATTACCAGCGTCCACCTGCCAACAGGTACGCGGTTCAAGTTTGGCG
CCATGATGAAGTCCGGAATGTTCCTGACACTGTTTGTAAATACCCTGTTAAACATTGTCATAGCATGCCGTGTACTGCGT
GAGAAGCTGACAAACTCCGTCTGCGCCGCGTTTATCGGGGATGACAACATAGTGCACGGGGTAAGATCCGACCCGTTGAT
GGCTGAAAGGTGCGCCAGCTGGGTTAATATGGAGGTAAAGATAATTGACGCTACCATGTGCGAGAAACCACCATATTTCT
GCGGCGGGTTTATATTGTATGACAAAGTCACCGGATCGGCGTGCCGAGTGGCCGACCCTCTGAAAAGGTTATTTAAACTA
GGTAAACCTTTACCCGCCGGAGACACCCAAGATGAAGATCGTAGGCGTGCATTGAAGGATGAGACGGATAGGTGGGCACG
AGTAGGGCTGAAGTCTGAACTGGAAATAGCACTAAGTTCTCGGTATGAGGTGAACGGGACCGGCAACATAGTGCGAGCAA
TGGCCACACTGGCCAAGAGCCTGAAGAATTTTAAAAAGCTGCGTGGACCCATCGTACACCTCTACGGCGGTCCTAAATAG
ATGCAGAGACACACCTTCATCTAATACAGCTCACAACAGTAAACATGAATTACATACCAACCCAGACTTTTTACGGACGC
CGTTGGCGGCCTCGCCCGGCGTTCCGTCCATGGCAGGTGCCGATGCAGCCGACACCTACTATGGTTACACCCATGCTGCA
AGCACCAGACCTACAGGCCCAACAGATGCAACAACTGATCAGCGCTGTCTYTGCATTAACCACCAAACAGAATGTAAAAG
CACCAAAAGGGCAACGGAAGAAGAAACAGCAGAAACCAAAGGAAAAGAAGGAAAACCAGAAGAAAAAGCCGACGCAAAAG
AAGAAGCAGCAGCAGAAACCAAAACCACAGGCTAAGAAGAAGAAACCAGGGAGAAGAGAAAGAATGTGCATGAAGATCGA
GAATGACTGCATATTCGAGGTCAAACTGGATGGCAAGGTTACCGGTTATGCGTGCCTAGTCGGAGACAAGGTCATGAAGC
CGGCTCACGTTAAAGGCACAATTGATAACCCAGACCTTGCGAAGCTGACTTACAAGAAATCCAGTAAGTATGACCTCGAA
TGCGCCCAGATACCAGTGCACATGAAGTCCGACGCCTCCAAGTACACACATGAAAAACCCGAAGGTCATTACAATTGGCA
CCATGGAGCAGTGCAGTACAGCGGAGGAAGGTTTACCATCCCCACAGGCGCCGGCAAACCGGGAGATAGCGGTAGGCCTA
TTTTTGACAACAAAGGGCGAGTAGTGGCCATCGTGTTAGGCGGGGCCAACGAAGGTGCTCGCACTGCGCTGTCTGTGGTG
ACGTGGACAAAAGACATGGTCACTCGGGTAACGCCAGAAGGAACTGAAGAGTGGTCTGCCGCGCTGATGATGTGTATCCT
TGCCAACACCTCTTTCCCCTGCTCATCACCTCCCTGCTACCCCTGCTGCTACGAAAAACAGCCAGAACAGACACTGCGGA
TGCTGGAAGACAATGTGAATAGACCAGGGTACTATGAGCTACTGGAAGCGTCCATGACATGCAGAAACAGATCACGCCAC
CGCCGTAGTGTAACAGAGCACTTCAATGTGTATAAGGCTACTAGACCGTACTTAGCGYATTGCGCTGACTGTGGGGACGG
GTACTTCTGCTATAGCCCAGTTGCTATCGAGAAGATCCGAGATGAGGCGTCTGACGGCATGCTCAAGATCCAAGTCTCCG
CCCAAATAGGTCTGGACAAGGCAGGTACCCACGCCCACACRAAGATCCGATATATGGCTGGTCATGATGTTCAGGAATCT
AAGAGAGATTCCTTGAGGGTGTACACGTCCGCAGCGTGCTCTATACATGGGACGATGGGACACTTCATCGTCGCACATTG
TCCGCCAGGCGACTACCTCAAGGTTTCGTTCGAGGACGCAGATTCACACGTGAAGGCATGTAAGGTCCAATACAAGCACG
ACCCATTGCCGGTGGGTAGAGAGAAGTTCGTGGTTAGACCCCACTTTGGCGTAGAGCTGCCATGCACCTCATACCAGCTG
ACAACAGCTCCCACCGACGAGGAGATCGACATGCACACACCGCCAGATATACCGGATCGCACCCTGCTATCACAGACGGC
GGGCAACGTCAAAATAACAGCAGGCGGCAGGACTATCAGGTACAATTGTACCTGTGGCCGTGACAACGTAGGCACTACCA
GTACTGACAAGACCATCAACACATGCAAGATTGACCAATGCCATGCTGCCGTTACCAGCCATGACAAATGGCAATTTACC
TCTCCATTTGTTCCCAGGGCTGATCAGACAGCTAGGAGGGGCAAAGTGCATGTTCCATTCCCTTTGACTAACGTCACCTG
CCGAGTGCCGTTGGCTCGAGCGCCGGATGTCACCTATGGTAAGAAGGAGGTGACCCTGAGATTACACCCAGATCATCCGA
CGCTCTTCTCCTATAGGAGTTTAGGAGCCGAACCGCACCCGTACGAGGAGTGGGTTGACAAGTTCTCTGAGCGCATCATC
CCAGTGACGGAAGAAGGGATTGAGTACCAGTGGGGCAACAACCCGCCGGTCCGCCTATGGGCGCAACTGACGACCGAGGG
CAAACCCCATGGCTGGCCACATGAAATCATTCAGTACTATTATGGACTATACCCCGCCGCCACCATTGCCGCAGTATCCG
GGGCGAGTCTGATGGCCCTCCTAACTCTAGCGGCCACATGCTGCATGCTGGCCACCGCGAGGAGAAAGTGCCTAACACCA
TACGCCTTGACGCCAGGAGCGGTGGTACCGTTGACACTGGGGCTGCTTTGCTGCGCACCGAGGGCGAACGCAGCATCATT
CGCTGAGACTATGGCATATCTGTGGGACGAGAACAAAACCCTCTTTTGGATGGAATTCGCGGCCCCAGCCGCAGCGCTTG
CTTTGCTGGCATGCTGTATCAAAAGCCTGATCTGCTGTTGTAAGCCATTTTCTTTTTTAGTGTTACTGAGCCTGGGAGCC
TCCGCAAAAGCTTACGAGCACACAGCCACAATTCCGAATGTGGTGGGGTTCCCGTATAAGGCTCACATTGAAAGGAATGG
CTTCTCGCCCATGACTCTGCAGCTTGAAGTGGTGGAGACAAGCTTGGAACCCACACTTAACCTGGAGTACATTACCTGCG
AATACAAGACGGTGGTCCCTTCGCCATTCATCAAATGTTGCGGAACATCAGAATGCTCATCCAAGGAGCAGCCAGACTAC
CAATGCAAGGTGTACACGGGTGTATACCCATTCATGTGGGGTGGAGCCTACTGTTTCTGCGACTCCGAGAACACGCAGCT
CAGCGAGGCCTATGTCGACAGGTCAGACGTTTGCAAACATGATCACGCATCGGCCTACAAGGCACACACGGCCTCTCTAA
AAGCAACAATCAGGATCAGTTATGGCACCATCAACCAGACCACCGAGGCCTTCGTTAATGGTGAACACGCGGTCAACGTG
GGCGGAAGCAAGTTCATCTTTGGACCGATCTCAACAGCTTGGTCACCGTTCGACAATAAAATTGTCGTGTATAAAGATGA
TGTCTACAACCAGGACTTCCCACCCTACGGATCAGGCCAGCCGGGTAGATTCGGAGACATTCAGAGCAGGACAGTGGAGA
GCAAAGACTTGTATGCCAACACGGCCCTAAAACTCTCAAGACCATCACCCGGGGTTGTGCATGTGCCATACACGCAGACA
CCATCCGGATTTAAATATTGGCTGAAGGAGAAAGGATCTTCATTGAATACAAAGGCCCCTTTTGGCTGCAAGATAAAGAC
CAATCCAGTCAGAGCCATGGATTGTGCAGTTGGCAGTATACCTGTGTCGATGGACATACCTGACAGTGCATTCACACGAG
TGGTAGATGCCCCGGCTGTAACAGACCTGAGCTGCCAGGTAGTGGTCTGTACACACTCCTCCGATTTCGGAGGAGTTGCC
ACATTGTCTTACAAAACGGACAAACCCGGCAAGTGCGCTGTCCACTCACATTCCAACGTCGCAACGTTGCAAGAGGCGAC
GGTGGATGTCAAGGAGGATGGCAAGGTCACAGTGCACTTTTCCACGGCGTCCGCCTCCCCGGCCTTCAAAGTGTCCGTCT
GTGACGCAAAAACAACGTGCACGGCGGCGTGCGAGCCTCCAAAAGACCACATCGTCCCTTATGGGGCGAGCCATAACAAC
CAGGTCTTTCCGGACATGTCAGGAACTGCGATGACGTGGGTGCAGAGGCTGGCCAGTGGGTTAGGTGGGCTGGCTCTCAT
CGCGGTGGTTGTGCTGGTCTTGGTAACCTGCATAACAATGCGTCGGTAAGCTTTAGTTCAAAGGGCCATATAAACCCCTG
AATAGTAACAAAATAT
>GQ433359.1_2 Ross River virus strain T48, complete genome
AAGGCCCTTCAGAAAGCATTCCCGGCTTTTGAGGTTGAATCACAGCAGGTCACACCCAATGACCATGCTAATGCCAGAGC
TTTTTCGCATCTGGCCACAAAGTTAATTGAACAAGAGGTTCCAACCAACATCACCATCCTGGATGTGGGCAGCGCGCCCG
CAAGGAGGTTGATGTCTGATCACAGCTACCACTGCATTTGTCCCATGAAGAGTGCGGAAGACCCAGAGAGATTAGCGAAC
TATGCCCGGAAACTGGCAAAAGCAGCAGGGGAAGTGCTAGACAAAAATGTGTCCGGTAAGATCACGGACCTGCAGGACGT
CATGGCAACCCCCGATCTGGAATCTCCAACGTTCTGTCTCCACACCGACGAGACGTGTCGCACTAGAGCTGAAGTAGCTG
TGTACCAGGACGTGTACGCGGTGCACGCACCGACCTCGCTTTATCATCAAGCGATGAAAGGGGTCAGGACAGTATACTGG
ATAGGATTTGACACCACCCCATTCATGTTCGAGGTTTTGGCTGGCGCATACCCAACGTATTCCACGAATTGGGCGGACGA
GCAGGTCCTGCAGGCACGTAACATCGGCCTATGTGCGACCAGTCTCAGCGAAGGACATCGAGGAAAACTCTCTATTATGA
GGAAGAAACGCCTAAGGCCAAGCGACAGGGTCATGTTCTCGGTTGGGTCAACGCTATATATAGAAAGTAGACGCCTTCTT
AAGAGTTGGCATCTTCCCTCCGTGTTCCACCTGAAAGGCAAGAATAGCTTTACTTGCAGGTGCGACACAATAGTTTCATG
CGAGGGCTACGTTGTTAAAAAGATCACAATGAGCCCAGGGACGTACGGGAAGACGGTCGGATACGCCGTTACGCATCATG
CAGAAGGTTTCCTAATGTGCAAGGTGACGGACACTGTGCGCGGGGAGAGAGTATCATTCCCGGTATGCACTTATGTGCCT
GCAACCATTTGCGATCAGATGACAGGAATCCTGGCTACCGACGTCACACCCGAAGATGCGCAGAAACTCCTGGTGGGGTT
GAACCAACGTATAGTTGTGAACGGCAGAACCCAAAGAAATACCAACACAATGAAAAACTACCTATTGCCGGTAGTGGCCC
AAGCTTTCAGCAAGTGGGCACGAGAAGCAAAAGCAGACATGGAGGATGAGAAACCTCTGGGAACCAGAGAAAGAACCCTG
ACGTGCTGTTGCCTGTGGGCATTCAAGAGCCACAAGACACACACCATGTACAAAAGGCCGGATACCCAAACTATAGTCAA
GGTGCCATCTACTTTTGACTCGTTTGTGATTCCAAGCCTGTGGTCATCCAGCCTATCCATAGGCATACGGCAAAGAATAA
AACTGCTATTAGGCCCAAAACTCTCGCGGGACCTCCCGTACTCTGGAGACCGAAACGAAGCGCGAGAAGCAGAGAAGGAA
GCCGAAGAGACCAAGGAAGCAGAATTGACACGGGAAGCACTGCCACCATTGGTGGGAAGCAACTGCGCTGATGACGTCGA
TCGGGTAGATGTGGAAGAGCTGACGTACCGCGCCGGAGCAGGGGTAGTGGAGACACCCAGGAATGCGCTCAGAGTGACAC
CACAAGAGCGCGATCAGCTGATCGGCGCGTACCTGATCTTGTCTCCGCAAGCAGTACTGAAGAGTGAAAAACTCACACCG
ATACATCCACTGGCTGAGCAAGTGACAATCATGACGCACTCTGGAAGATCTGGCAGATACCCGGTTGACCGCTACGACGG
ACGGGTGTTGGTCCCGACGGGCGCAGCGATCCCCGTCAGCGAATTTCAAGCACTCAGTGAGAGTGCTACTATGGTCTACA
ACGAACGTGAGTTCATCAATCGCAAGTTGCACCATATAGCACTCTACGGCCCCGCCCTAAACACTGAGGAGGAGAACTAC
GAAAAAGTAAGGGCAGAGAGAGCCGAAGCTGAATACGTGTTTGACGTTGACAAGAGGATGTGCGTGAAGAGAGAAGAAGC
ATCAGGCCTTGTACTGGTTGGTGACTTAATCAACCCACCCTTCCATGAGTTCGCGTATGAAGGACTGAAGATACGGCCCG
CAACGCCTTTCCAAACCACGGTCATTGGCGTCTTCGGGGTACCTGGTTCGGGCAAGTCAGCCATAATCAAGAGTGTGGTG
ACTACGAGGGACCTGGTCGCCAGTGGGAAGAAGGAGAACTGCCAGGAGATAGTTAATGATGTCAAAAAGCAGAGAGGACT
GGATGTAACAGCCAGGACTGTTGACTCTATCCTGTTGAACGGGTGCAGAAGAGGAGTAGAGAACCTATACGTGGACGAAG
CATTTGCCTGTCATTCAGGTACACTGTTGGCTCTTATTGCCATGGTGAAACCAACTGGCAAGGTGATCCTATGCGGAGAC
CCAAAACAGTGTGGATTTTTTAACCTGATGCAACTGAAGGTGAACTTCAACCACGATATCTGCACACAAGTGCTCCACAA
AAGCATATCCAGAAGATGCACCCTCCCGATCACGGCTATCGTCTCGACCCTACACTATCAGGGTAAGATGAGAACCACGA
ACTTATGTAGTGCACCCATCCAGATAGACACAACAGGTACCACTAAACCAGCCAAAGGAGACATCGTGTTAACATGCTTC
CGCGGTTGGGTAAAGCAACTGCAGATAGACTACCGTGGACACGAAGTCATGACAGCAGCTGCATCACAAGGACTGACTAG
AAAAGGGGTATACGCCGTTAGGCAGAAAGTGAATGAAAACCCGCTTTATGCCCCTTCATCAGAACATGTCAACGTATTGC
TGACTAGAACTGAAAACCGGCTGGTGTGGAAAACACTGTCGGGAGACCCGTGGATAAAGGTGTTAACCAATATCCCCAAG
GGCGATTTCAGCGCTACGTTGGAGGAGTGGCAAGAGGAGCATGACAACATCATGAACGCCCTTCGCGAGAGGTCGACAGC
AGTAGACCCGTTCCAGAACAAAGCCAAAGTCTGCTGGGCAAAGTGCCTCGTGCAGGTCCTAGAAACGGCTGGGATACGCA
TGACGGCAGAGGAGTGGGATACAGTGTTGGCTTTCCGCGAAGACAGGGCGTACTCACCCGAAGTGGCTCTGAACGAGATC
TGTACCAAGTATTACGGCGTTGACTTAGACAGCGGATTGTTCTCCGCCCAATCGGTCTCATTGTACTATGAAAACAACCA
CTGGGACAATAGACCGGGCGGCCGGATGTATGGATTCAACCGCGAAGTCGCCCGTAAGTTTGAGCAACGCTACCCATTCC
TGAGAGGCAAGATGGACTCGGGGCTACAAGTTAATGTTCCAGAGAGAAAAGTACAGCCATTCAATGCGGAATGTAATATA
TTACCATCAAACAGGCGACTTCCGCACGCCCTCGTCACCAGCTACCAGCAGTGCCAGGGCGAGAGGGTAGAATGGCTTTT
GAAGAAGCTTCCCGGATACCATTTATTGCTGGTAAGCGAGTACAATCTGGCGCTGCCCCATAAAAGAGTCTTTTGGATTG
CACCACCCCATGTGTCTGGTGCAGATCGTATTTATGATCTTGACCTAGGATTACCCCTGAATGCAGGCCGTTACGACTTG
GTATTTGTGAACATACACACTGAGTACAGGACGCACCACTACCAACAGTGCGTCGACCACTCTATGAAGTTACAGATGTT
GGGCGGTGACTCCTTACATCTATTGAAACCAGGCGGCTCACTGCTTATCCGTGCTTACGGGTACGCCGACAGAGTCAGCG
AAATGGTGGTCACTGCATTAGCTAGGAAGTTTTCCGCCTTCAGAGTCTTGAGACCAGCATGTGTAACAAGTAACACTGAA
GTCTTTCTGTTGTTCACCAATTTTGATAACGGCAGAAGGGCTGTGACTCTTCACCAGGCCAATCAGAGGCTCAGCTCCAT
GTTTGCATGCAACGGGCTACACACAGCCGGATGCGCACCCTCATACCGTGTGCGTAGGACCGACATTTCCGGGCACGCTG
AAGAGGCGGTTGTTAATGCCGCCAACGCGAAGGGCACAGTCGGCGATGGGGTTTGCAGAGCGGTGGCGAGAAAATGGCCA
GACTCCTTCAAAGGTGCCGCGACTCCCGTGGGTACGGCTAAGTTGGTACAGGCCAACGGTATGAATGTCATCCACGCGGT
AGGCCCGAATTTCTCCACGGTGACCGAGGCAGAGGGCGACAGAGAGTTGGCCGCCGCATACCGTGCCGTGGCGGGTATTA
TCAATGCTAGTAACATTAAGAGTGTAGCCATCCCTCTGTTGTCGACGGGAGTGTTCTCCGGAGGTAAAGATAGAGTCATG
CAGTCACTAAATCACCTGTTTACCGCAATGGACACCACGGACGCTGACGTAGTCATCTATTGCCGCGACAAAGCCTGGGA
GAAGAAAATCCAGGAGGCTATCGATCGCCGCACCGCCGTGGAATTGGTATCTGAAGACATCTCACTCGAGTCTGACTTGA
TACGGGTACACCCAGATAGTTGCTTGGTAGGCAGAAAAGGTTACAGCATAACAGATGGGAAGCTGCATTCATACCTGGAA
GGTACCCGCTTTCATCAGACTGCGGTGGACATGGCTGAGATATCTACCTTGTGGCCGAAACTTCAGGACGCAAACGAACA
AATATGCTTGTATGCATTGGGTGAGAGTATGGACAGCATCAGAACGAAATGCCCTGTTGAGGACGCCGATTCGTCCACGC
CTCCGAAAACAGTTCCGTGTCTGTGTAGGTACGCTATGACTGCTGAGAGAGTGGCAAGACTTCGGATGAACAACACTAAG
GCCATAATTGTGTGCTCCTCCTTCCCTTTACCGAAGTACAGGATTGAAGGCGTCCAGAAGGTCAAGTGCGACCGAGTGCT
GATTTTTGACCAGACGGTGCCATCTCTGGTTAGTCCAAGGAAGTACATACCAGCCGCCGCCTCTA---------------
---------------------CGCACGCAGATACCGTGAGCTTGGATTCTACAGTATCCACAGGATCCGCGTGGTCATTC
CCATCTGAGGCCACGTATGAGACCATGGAAGTAGTAGCAGAGGTGCACCACTCGGAACCACCAGTCCCGCCACCGCGCAG
GCGTCGTGCGCAGGTGACGATGCACCACCAGGAGCTGTTGGAAGTCTCTGACATGCATACCCCGATTGCGGCAAGGGTCG
AGATCCCCGTGTACGATACCGCTGTTGTAGTGGAGAGAGTGGCAATTCCTTGCACAAGCGAGTATGCAAAACCCATACCA
GCACCACGGGCAGCAAGGGTCGTACCCGTGCCGGCACCACGCATTCAGCGAGCGTCGACGTACAGAGTCTCTCCTACACC
CACGCCTCGCGTTCTGAGAGCCTCGGTATGCAGTGTGACCACTAGCGCTGGGGTAGAGTTCCCTTGGGCGCCTGAAGATC
TGGAGGTACTCACCGAGCCTGTGCACTGCAAAATGCGCGAGCCGGTTGAGTTACCGTGGGAGCCTGAGGACGTTGATATC
CAGTTCGGAGATTTTGAAACATCCGACAAAATCCAATTCGGCGATATTGATTTTGACCAATTCTGACTAGGCAGAGCGGG
GGCGTACATCTTCTCGTCTGATACCGGACCAGGGCACTTACAACAGAAGTCAGTACGGCAACACGCACTACCGTGCGAAA
TGCTATACGTCCACGAGGAAGAACGGACGTACCCCCCCGCACTGGATGAGGCCAGGGAGAAACTGCTGCAGGCAAAAATG
CAGATGGCACCTACGGAAGCAAACAAGAGCAGGTACCAATCAAGGAAGGTTGAAAACATGAAGGCAGTGATCATAGATAG
GCTGAAGGATGGAGCAAGAACCTACCTGACAGAACAGTCAGAGAAGATTCCAACCTATGTTAGTAAGTACCCGCGGCCAG
TTTACTCGCCGTCGGTAGAGGATAGCTTGCAGAATCCCGAGGTCGCTGTGGCGGCCTGCAATGCTTTCCTGGAAGCCAAT
TACCCGACAGTGGCTAGTTACCAGATCACGGACGAGTATGATGCCTACTTGGATATGGTTGATGGGTCAGAGAGTTGTTT
AGACCGGGCAACCTTCTGCCCGGCAAAATTACGCTGCTACCCAAAGCATCATGCTTACCACCAACCGCAGGTTAGGAGCG
CGGTCCCATCACCATTTCAAAACACCCTGCAGAATGTGCTAGCAGCAGCCACGAAGAGAAACTGCAATGTTACACAGATG
AGAGAGCTACCCACTCTAGACTCAGCCGTGCTTAACGTGGAATGCTTCAAAAAATTCGCATGCAACGGAGAATACTGGCA
GGAATTCAAAGACAACCCAATAAGAATAACTACAGAGAACATAACAACTTATGTTACTAGGCTTAAGGGCCCTAAAGCAG
CGGCGCTGTTTGCAAAGACTCACAATCTAGTCCCGCTGCAGGAGGTGCCCATGGACCGGTTTGTGGTAGATATGAAGAGA
GACGTGAAAGTTACCCCTGGCACCAAACATACCGAGGAACGCCCAAAGGTGCAAGTCATCCAGGCCGCCGAACCTTTAGC
TACAGCTTATTTATGTGGCATTCACAGGGAGTTAGTCCGCCGCCTGAAGGCCGTCCTGGCCCCGAACATACATACATTGT
TCGATATGTCGGCAGAAGATTTTGATGCCATCATAGCTGCACATTTCCAACCAGGCGACGCAGTTTTGGAAACGGACATA
GCCTCCTTTGACAAGAGCCAAGATGACTCTCTGGCGTTGACGGCACTGATGCTGTTGGAAGACCTCGGGGTTGACCAAGA
ACTACTAGACTTGATAGAGGCAGCGTTCGGGGAAATTACCAGCGTCCACCTGCCAACAGGTACGCGGTTCAAGTTTGGCG
CCATGATGAAGTCCGGAATGTTCCTGACACTGTTTGTAAATACCCTGTTAAACATTGTCATAGCATGCCGTGTACTGCGT
GAGAAGCTGACAAACTCCGTCTGCGCCGCGTTTATCGGGGATGACAACATAGTGCACGGGGTAAGATCCGACCCGTTGAT
GGCTGAAAGGTGCGCCAGCTGGGTTAATATGGAGGTAAAGATAATTGACGCTACCATGTGCGAGAAACCACCATATTTCT
GCGGCGGGTTTATATTGTATGACAAAGTCACCGGATCGGCGTGCCGAGTGGCCGACCCTCTGAAAAGGTTATTTAAACTA
GGTAAACCTTTACCCGCCGGAGACACCCAAGATGAAGATCGTAGGCGTGCATTGAAGGATGAGACGGATAGGTGGGCACG
AGTAGGGCTGAAGTCTGAACTGGAAATAGCACTAAGTTCTCGGTATGAGGTGAACGGGACCGGCAACATAGTGCGAGCAA
TGGCCACACTGGCCAAGAGCCTGAAGAATTTTAAAAAGCTGCGTGGACCCATCGTACACCTCTACGGCGGTCCTAAATAG
ATGCAGAGACACACCTTCATCTAATACAGCTCACAACAGTAAACATGAATTACATACCAACCCAGACTTTTTACGGACGC
CGTTGGCGGCCTCGCCCGGCGTTCCGTCCATGGCAGGTGCCGATGCAGCCGACACCTACTATGGTTACACCCATGCTGCA
AGCACCAGACCTACAGGCCCAACAGATGCAACAACTGATCAGCGCTGTCTYTGCATTAACCACCAAACAGAATGTAAAAG
CACCAAAAGGGCAACGGAAGAAGAAACAGCAGAAACCAAAGGAAAAGAAGGAAAACCAGAAGAAAAAGCCGACGCAAAAG
AAGAAGCAGCAGCAGAAACCAAAACCACAGGCTAAGAAGAAGAAACCAGGGAGAAGAGAAAGAATGTGCATGAAGATCGA
GAATGACTGCATATTCGAGGTCAAACTGGATGGCAAGGTTACCGGTTATGCGTGCCTAGTCGGAGACAAGGTCATGAAGC
CGGCTCACGTTAAAGGCACAATTGATAACCCAGACCTTGCGAAGCTGACTTACAAGAAATCCAGTAAGTATGACCTCGAA
TGCGCCCAGATACCAGTGCACATGAAGTCCGACGCCTCCAAGTACACACATGAAAAACCCGAAGGTCATTACAATTGGCA
CCATGGAGCAGTGCAGTACAGCGGAGGAAGGTTTACCATCCCCACAGGCGCCGGCAAACCGGGAGATAGCGGTAGGCCTA
TTTTTGACAACAAAGGGCGAGTAGTGGCCATCGTGTTAGGCGGGGCCAACGAAGGTGCTCGCACTGCGCTGTCTGTGGTG
ACGTGGACAAAAGACATGGTCACTCGGGTAACGCCAGAAGGAACTGAAGAGTGGTCTGCCGCGCTGATGATGTGTATCCT
TGCCAACACCTCTTTCCCCTGCTCATCACCTCCCTGCTACCCCTGCTGCTACGAAAAACAGCCAGAACAGACACTGCGGA
TGCTGGAAGACAATGTGAATAGACCAGGGTACTATGAGCTACTGGAAGCGTCCATGACATGCAGAAACAGATCACGCCAC
CGCCGTAGTGTAACAGAGCACTTCAATGTGTATAAGGCTACTAGACCGTACTTAGCGYATTGCGCTGACTGTGGGGACGG
GTACTTCTGCTATAGCCCAGTTGCTATCGAGAAGATCCGAGATGAGGCGTCTGACGGCATGCTCAAGATCCAAGTCTCCG
CCCAAATAGGTCTGGACAAGGCAGGTACCCACGCCCACACRAAGATCCGATATATGGCTGGTCATGATGTTCAGGAATCT
AAGAGAGATTCCTTGAGGGTGTACACGTCCGCAGCGTGCTCTATACATGGGACGATGGGACACTTCATCGTCGCACATTG
TCCGCCAGGCGACTACCTCAAGGTTTCGTTCGAGGACGCAGATTCACACGTGAAGGCATGTAAGGTCCAATACAAGCACG
ACCCATTGCCGGTGGGTAGAGAGAAGTTCGTGGTTAGACCCCACTTTGGCGTAGAGCTGCCATGCACCTCATACCAGCTG
ACAACAGCTCCCACCGACGAGGAGATCGACATGCACACACCGCCAGATATACCGGATCGCACCCTGCTATCACAGACGGC
GGGCAACGTCAAAATAACAGCAGGCGGCAGGACTATCAGGTACAATTGTACCTGTGGCCGTGACAACGTAGGCACTACCA
GTACTGACAAGACCATCAACACATGCAAGATTGACCAATGCCATGCTGCCGTTACCAGCCATGACAAATGGCAATTTACC
TCTCCATTTGTTCCCAGGGCTGATCAGACAGCTAGGAGGGGCAAAGTGCATGTTCCATTCCCTTTGACTAACGTCACCTG
CCGAGTGCCGTTGGCTCGAGCGCCGGATGTCACCTATGGTAAGAAGGAGGTGACCCTGAGATTACACCCAGATCATCCGA
CGCTCTTCTCCTATAGGAGTTTAGGAGCCGAACCGCACCCGTACGAGGAGTGGGTTGACAAGTTCTCTGAGCGCATCATC
CCAGTGACGGAAGAAGGGATTGAGTACCAGTGGGGCAACAACCCGCCGGTCCGCCTATGGGCGCAACTGACGACCGAGGG
CAAACCCCATGGCTGGCCACATGAAATCATTCAGTACTATTATGGACTATACCCCGCCGCCACCATTGCCGCAGTATCCG
GGGCGAGTCTGATGGCCCTCCTAACTCTAGCGGCCACATGCTGCATGCTGGCCACCGCGAGGAGAAAGTGCCTAACACCA
TACGCCTTGACGCCAGGAGCGGTGGTACCGTTGACACTGGGGCTGCTTTGCTGCGCACCGAGGGCGAACGCAGCATCATT
CGCTGAGACTATGGCATATCTGTGGGACGAGAACAAAACCCTCTTTTGGATGGAATTCGCGGCCCCAGCCGCAGCGCTTG
CTTTGCTGGCATGCTGTATCAAAAGCCTGATCTGCTGTTGTAAGCCATTTTCTTTTTTAGTGTTACTGAGCCTGGGAGCC
TCCGCAAAAGCTTACGAGCACACAGCCACAATTCCGAATGTGGTGGGGTTCCCGTATAAGGCTCACATTGAAAGGAATGG
CTTCTCGCCCATGACTCTGCAGCTTGAAGTGGTGGAGACAAGCTTGGAACCCACACTTAACCTGGAGTACATTACCTGCG
AATACAAGACGGTGGTCCCTTCGCCATTCATCAAATGTTGCGGAACATCAGAATGCTCATCCAAGGAGCAGCCAGACTAC
CAATGCAAGGTGTACACGGGTGTATACCCATTCATGTGGGGTGGAGCCTACTGTTTCTGCGACTCCGAGAACACGCAGCT
CAGCGAGGCCTATGTCGACAGGTCAGACGTTTGCAAACATGATCACGCATCGGCCTACAAGGCACACACGGCCTCTCTAA
AAGCAACAATCAGGATCAGTTATGGCACCATCAACCAGACCACCGAGGCCTTCGTTAATGGTGAACACGCGGTCAACGTG
GGCGGAAGCAAGTTCATCTTTGGACCGATCTCAACAGCTTGGTCACCGTTCGACAATAAAATTGTCGTGTATAAAGATGA
TGTCTACAACCAGGACTTCCCACCCTACGGATCAGGCCAGCCGGGTAGATTCGGAGACATTCAGAGCAGGACAGTGGAGA
GCAAAGACTTGTATGCCAACACGGCCCTAAAACTCTCAAGACCATCACCCGGGGTTGTGCATGTGCCATACACGCAGACA
CCATCCGGATTTAAATATTGGCTGAAGGAGAAAGGATCTTCATTGAATACAAAGGCCCCTTTTGGCTGCAAGATAAAGAC
CAATCCAGTCAGAGCCATGGATTGTGCAGTTGGCAGTATACCTGTGTCGATGGACATACCTGACAGTGCATTCACACGAG
TGGTAGATGCCCCGGCTGTAACAGACCTGAGCTGCCAGGTAGTGGTCTGTACACACTCCTCCGATTTCGGAGGAGTTGCC
ACATTGTCTTACAAAACGGACAAACCCGGCAAGTGCGCTGTCCACTCACATTCCAACGTCGCAACGTTGCAAGAGGCGAC
GGTGGATGTCAAGGAGGATGGCAAGGTCACAGTGCACTTTTCCACGGCGTCCGCCTCCCCGGCCTTCAAAGTGTCCGTCT
GTGACGCAAAAACAACGTGCACGGCGGCGTGCGAGCCTCCAAAAGACCACATCGTCCCTTATGGGGCGAGCCATAACAAC
CAGGTCTTTCCGGACATGTCAGGAACTGCGATGACGTGGGTGCAGAGGCTGGCCAGTGGGTTAGGTGGGCTGGCTCTCAT
CGCGGTGGTTGTGCTGGTCTTGGTAACCTGCATAACAATGCGTCGGTAAGCTTTAGTTCAAAGGGCCATATAAACCCCTG
AATAGTAACAAAATAT
>GQ433360.1 |Ross River virus strain 2975, complete genome
AAGGCCCTTCAGAAAGCATTCCCGGCTTTTGAGGTTGAATCACAGCAGGTCACACCCAATGACCATGCTAATGCCAGAGC
TTTTTCGCATCTGGCCACAAAGTTAATTGAACAAGAGGTTCCAACCAACATCACCATCCTGGATGTGGGCAGCGCGCCCG
CAAGGAGGTTGATGTCTGATCACAGCTACCACTGCATTTGTCCCATGAAGAGTGCGGAAGACCCAGAGAGATTAGCGAAC
TATGCCCGGAAACTGGCAAAAGCAGCAGGGGAAGTGCTAGACAAAAATGTGTCCGGTAAGATCACGGACCTGCAGGACGT
CATGGCAACCCCCGATCTGGAATCTCCAACGTTCTGTCTCCACACCGACGAGACGTGTCGCACTAGAGCTGAAGTAGCTG
TGTACCAGGACGTGTACGCGGTGCACGCACCGACCTCGCTTTATCATCAAGCGATGAAAGGGGTCAGGACAGTATACTGG
ATAGGATTTGACACCACCCCATTCATGTTCGAGGTTTTGGCTGGCGCATACCCAACGTATTCCACGAATTGGGCGGACGA
GCAGGTCCTGCAGGCACGTAACATCGGCCTATGTGCGACCAGTCTCAGCGAAGGACATCGAGGAAAACTCTCTATTATGA
GGAAGAAACGCCTAAGGCCAAGCGACAGGGTCATGTTCTCGGTTGGGTCAACGCTATATATAGAAAGTAGACGCCTTCTT
AAGAGTTGGCATCTTCCCTCCGTGTTCCACCTGAAAGGCAAGAATAGCTTTACTTGCAGGTGCGACACAATAGTTTCATG
CGAGGGCTACGTTGTTAAAAAGATCACAATGAGCCCAGGGACGTACGGGAAGACGGTCGGATACGCCGTTACGCATCATG
CAGAAGGTTTCCTAATGTGCAAGGTGACGGACACTGTGCGCGGGGAGAGAGTATCATTCCCGGTATGCACTTATGTGCCT
GCAACCATTTGCGATCAGATGACAGGAATCCTGGCTACCGACGTCACACCCGAAGATGCGCAGAAACTCCTGGTGGGGTT
GAACCAACGTATAGTTGTGAACGGCAGAACCCAAAGAAATACCAACACAATGAAAAACTACCTATTGCCGGTAGTGGCCC
AAGCTTTCAGCAAGTGGGCACGAGAAGCAAAAGCAGACATGGAGGATGAGAAACCTCTGGGAACCAGAGAAAGAACCCTG
ACGTGCTGTTGCCTGTGGGCATTCAAGAGCCACAAGACACACACCATGTACAAAAGGCCGGATACCCAAACTATAGTCAA
GGTGCCATCTACTTTTGACTCGTTTGTGATTCCAAGCCTGTGGTCATCCAGCCTATCCATAGGCCTACGGCAAAGAATAA
AACTGCTATTAGGCCCAAAACTCTCGCGGGACCTCCCGTACTCTGGAGACCGAAACGAAGCGCGAGAAGCAGAGAAGGAA
GCCGAAGAGACCAAGGAAGCAGAATTGACACGGGAAGCACTGCCACCATTGGTGGGAAGCAACTGCGCTGATGACGTCGA
TCGGGTAGATGTGGAAGAGCTGACGTACCGCGCCGGAGCAGGGGTAGTGGAGACACCCAGGAATGCGCTCAGAGTGACAC
CACAAGAGCGCGATCAGCTGATCGGCGCGTACCTGATCTTGTCTCCGCAAGCAGTACTGAAGAGTGAAAAACTCACACCG
ATACATCCACTGGCTGAGCAAGTGACAATCATGACGCACTCTGGAAGATCTGGCAGATACCCGGTTGACCGCTACGACGG
ACGGGTGTTGGTCCCGACGGGCGCAGCGATCCCCGTCAGCGAATTTCAAGCACTCAGTGAGAGTGCTACTATGGTCTACA
ACGAACGTGAGTTCATCAATCGCAAGTTGCACCATATAGCACTCTACGGCCCCGCCCTAAACACTGAGGAGGAGAACTAC
GAAAAAGTAAGGGCAGAGAGAGCCGAAGCTGAATACGTGTTTGACGTTGACAAGAGGATGTGCGTGAAGAGAGAAGAAGC
ATCAGGCCTTGTACTGGTTGGTGACTTAATCAACCCACCCTTCCATGAGTTCGCGTATGAAGGACTGAAGATACGGCCCG
CAACGCCTTTCCAAACCACGGTCATTGGCGTCTTCGGGGTACCTGGTTCGGGCAAGTCAGCCATAATCAAGAGTGTGGTG
ACTACGAGGGACCTGGTCGCCAGTGGGAAGAAGGAGAACTGCCAGGAGATAGTTAATGATGTCAAAAAGCAGAGAGGACT
GGATGTAACAGCCAGGACTGTTGACTCTATCCTGTTGAACGGGTGCAGAAGAGGAGTAGAGAACCTATACGTGGACGAAG
CATTTGCCTGTCATTCAGGTACACTGTTGGCTCTTATTGCCATGGTGAAACCAACTGGCAAGGTGATCCTATGCGGAGAC
CCAAAACAGTGTGGATTTTTTAACCTGATGCAACTGAAGGTGAACTTCAACCACGATATCTGCACACAAGTGCTCCACAA
AAGCATATCCAGAAGATGCACCCTCCCGATCACGGCTATCGTCTCGACCCTACACTATCAGGGTAAGATGAGAACCACGA
ACTTATGTAGTGCACCCATCCAGATAGACACAACAGGTACCACTAAACCAGCCAAAGGAGACATCGTGTTAACATGCTTC
CGCGGTTGGGTAAAGCAACTGCAGATAGACTACCGTGGACACGAAGTCATGACAGCAGCTGCATCACAAGGACTGACTAG
AAAAGGGGTATACGCCGTTAGGCAGAAAGTGAATGAAAACCCGCTTTATGCCCCTTCATCAGAACATGTCAACGTATTGC
TGACTAGAACTGAAAACCGGCTGGTGTGGAAAACACTGTCGGGAGACCCGTGGATAAAGGTGTTAACCAATATCCCCAAG
GGCGATTTCAGCGCTACGTTGGAGGAGTGGCAAGAGGAGCATGACAACATCATGAACGCCCTTCGCGAGAGGTCGACAGC
AGTAGACCCGTTCCAGAACAAAGCCAAAGTCTGCTGGGCAAAGTGCCTCGTGCAGGTCCTAGAAACGGCTGGGATACGCA
TGACGGCAGAGGAGTGGGATACAGTGTTGGCTTTCCGCGAAGACAGGGCGTACTCACCCGAAGTGGCTCTGAACGAGATC
TGTACCAAGTATTACGGCGTTGACTTAGACAGCGGATTGTTCTCCGCCCAATCGGTCTCATTGTACTATGAAAACAACCA
CTGGGACAATAGACCGGGCGGCCGGATGTATGGATTCAACCGCGAAGTCGCCCGTAAGTTTGAGCAACGCTACCCATTCC
TGAGAGGCAAGATGGACTCGGGGCTACAAGTTAATGTTCCAGAGAGAAAAGTACAGCCATTCAATGCGGAATGTAATATA
TTACCATCAAACAGGCGACTTCCGCACGCCCTCGTCACCAGCTACCAGCAGTGCCAGGGCGAGAGGGTAGAATGGCTTTT
GAAGAAGCTTCCCGGATACCATTTATTGCTGGTAAGCGAGTACAATCTGGCGCTGCCCCATAAAAGAGTCTTTTGGATTG
CACCACCCCATGTGTCTGGTGCAGATCGTATTTATGATCTTGACCTAGGATTACCCCTGAATGCAGGCCGTTACGACTTG
GTATTTGTGAACATACACACTGAGTACAGGACGCACCACTACCAACAGTGCGTCGACCACTCTATGAAGTTACAGATGTT
GGGCGGTGACTCCTTACATCTATTGAAACCAGGCGGCTCACTGCTTATCCGTGCTTACGGGTACGCCGACAGAGTCAGCG
AAATGGTGGTCACTGCATTAGCTAGGAAGTTTTCCGCCTTCAGAGTCTTGAGACCAGCATGTGTAACAAGTAACACTGAA
GTCTTTCTGTTGTTCACCAATTTTGATAACGGCAGAAGGGCTGTGACTCTTCACCAGGCCAATCAGAGGCTCAGCTCCAT
GTTTGCATGCAACGGGCTACACACAGCCGGATGCGCACCCTCATACCGTGTGCGTAGGACCGACATTTCCGGGCACGCTG
AAGAGGCGGTTGTTAATGCCGCCAACGCGAAGGGCACAGTCGGCGATGGGGTTTGCAGAGCGGTGGCGAGAAAATGGCCA
GACTCCTTCAAAGGTGCCGCGACTCCCGTGGGTACGGCTAAGTTGGTACAGGCCAACGGTATGAATGTCATCCACGCGGT
AGGCCCGAATTTCTCCACGGTGACCGAGGCAGAGGGCGACAGAGAGTTGGCCGCCGCATACCGTGCCGTGGCGGGTATTA
TCAATGCTAGTAACATTAAGAGTGTAGCCATCCCTCTGTTGTCGACGGGAGTGTTCTCCGGAGGTAAAGATAGAGTCATG
CAGTCACTAAATCACCTGTTTACCGCAATGGACACCACGGACGCTGACGTAGTCATCTATTGCCGCGACAAAGCCTGGGA
GAAGAAAATCCAGGAGGCTATCGATCGCCGCACCGCCGTGGAATTGGTATCTGAAGACATCTCACTCGAGTCTGACTTGA
TACGGGTACACCCAGATAGTTGCTTGGTAGGCAGAAAAGGTTACAGCATAACAGATGGGAAGCTGCATTCATACCTGGAA
GGTACCCGCTTTCATCAGACTGCGGTGGACATGGCTGAGATATCTACCTTGTGGCCGAAACTTCAGGACGCAAACGAACA
AATATGCTTGTATGCATTGGGTGAGAGTATGGACAGCATCAGAACGAAATGCCCTGTTGAGGACGCCGATTCGTCCACGC
CTCCGAAAACAGTTCCGTGTCTGTGTAGGTACGCTATGACTGCTGAGAGAGTGGCAAGACTTCGGATGAACAACACTAAG
GCCATAATTGTGTGCTCCTCCTTCCCTTTACCGAAGTACAGGATTGAAGGCGTCCAGAAGGTCAAGTGCGACCGAGTGCT
GATTTTTGACCAGACGGTGCCATCTCTGGTTAGTCCAAGGAAGTACATACCAGCCGCCGCCTCTA---------------
---------------------CGCACGCAGATACCGTGAGCTTGGATTCTACAGTATCCACAGGATCCGCGTGGTCATTC
CCATCTGAGGCCACGTATGAGACCATGGAAGTAGTAGCAGAGGTGCACCACTCGGAACCACCAGTCCCGCCACCGCGCAG
GCGTCGTGCGCAGGTGACGATGCACCACCAGGAGCTGTTGGAAGTCTCTGACATGCACACCCCGATTGCGGCAAGGGTCG
AGATCCCCGTGTACGATACCGCTGTTGTAGTGGAGAGAGTGGCAATTCCTTGCACAAGCGAGTATGCAAAACCCATACCA
GCACCACGGGCAGCAAGGGTCGTACCCGTGCCGGCACCACGCATTCAGCGAGCGTCGACGTACAGAGTCTCTCCTACACC
CACGCCTCGCGTTCTGAGAGCCTCGGTATGCAGTGTGACCACTAGCGCTGGGGTAGAGTTCCCTTGGGCGCCTGAAGATC
TGGAGGTACTCACCGAGCCTGTGCACTGCAAAATGCGCGAGCCGGTTGAGTTACCGTGGGAGCCTGAGGACGTTGATATC
CAGTTCGGAGATTTTGAAACATCCGACAAAATCCAATTCGGCGATATTGATTTTGACCAATTCTGACTAGGCAGAGCGGG
GGCGTACATCTTCTCGTCTGATACCGGACCAGGGCACTTACAACAGAAGTCAGTACGGCAACACGCACTACCGTGCGAAA
TGCTATACGTCCACGAGGAAGAACGGACGTACCCCCCCGCACTGGATGAGGCCAGGGAGAAACTGCTGCAGGCAAAAATG
CAGATGGCACCTACGGAAGCAAACAAGAGCAGGTACCAATCAAGGAAGGTTGAAAACATGAAGGCAGTGATCATAGATAG
GCTGAAGGATGGAGCAAGAACCTACCTGACAGAACAGTCAGAGAAGATTCCAACCTATGTTAGTAAGTACCCGCGGCCAG
TTTACTCGCCGTCGGTAGAGGATAGCTTGCAGAATCCCGAGGTCGCTGTGGCGGCCTGCAATGCTTTCCTGGAAGCCAAT
TACCCGACAGTGGCTAGTTACCAGATCACGGACGAGTATGATGCCTACTTGGATATGGTTGATGGGTCAGAGAGTTGTTT
AGACCGGGCAACCTTCTGCCCGGCAAAATTACGCTGCTACCCAAAGCATCATGCTTACCACCAACCGCAGGTTAGGAGCG
CGGTCCCATCACCATTTCAAAACACCCTGCAGAATGTGCTAGCAGCAGCCACGAAGAGAAACTGCAATGTTACACAGATG
AGAGAGCTACCCACTCTAGACTCAGCCGTGCTTAACGTGGAATGCTTCAAAAAATTCGCATGCAACGGAGAATACTGGCA
GGAATTCAAAGACAACCCAATAAGAATAACTACAGAGAACATAACAACTTATGTTACTAGGCTTAAGGGCCCTAAAGCAG
CGGCGCTGTTTGCAAAGACTCACAATCTAGTCCCGCTGCAGGAGGTGCCCATGGACCGGTTTGTGGTAGATATGAAGAGA
GACGTGAAAGTTACCCCTGGCACCAAACATACCGAGGAACGCCCAAAGGTGCAAGTCATCCAGGCCGCCGAACCTTTAGC
TACAGCTTATTTATGTGGCATTCACAGGGAGTTAGTCCGCCGCCTGAAGGCCGTCCTGGCCCCGAACATACATACATTGT
TCGATATGTCGGCAGAAGATTTTGATGCCATCATAGCTGCACATTTCCAACCAGGCGACGCAGTTTTGGAAACGGACATA
GCCTCCTTTGACAAGAGCCAAGATGACTCTCTGGCGTTGACGGCACTGATGCTGTTGGAAGACCTCGGGGTTGACCAAGA
ACTACTAGACTTGATAGAGGCAGCGTTCGGGGAAATTACCAGCGTCCACCTGCCAACAGGTACGCGGTTCAAGTTTGGCG
CCATGATGAAGTCCGGAATGTTCCTGACACTGTTTGTAAATACCCTGTTAAACATTGTCATAGCATGCCGTGTACTGCGT
GAGAAGCTGACAAACTCCGTCTGCGCCGCGTTTATCGGGGATGACAACATAGTGCACGGGGTAAGATCCGACCCGTTGAT
GGCTGAAAGGTGCGCCAGCTGGGTTAATATGGAGGTAAAGATAATTGACGCTACCATGTGCGAGAAACCACCATATTTCT
GCGGCGGGTTTATATTGTATGACAAAGTCACCGGATCGGCGTGCCGAGTGGCCGACCCTCTGAAAAGGTTATTTAAACTA
GGTAAACCTTTACCCGCCGGAGACACCCAAGATGAAGATCGTAGGCGTGCATTGAAGGATGAGACGGATAGGTGGGCACG
AGTAGGGCTGAAGTCTGAACTGGAAATAGCACTAAGTTCTCGGTATGAGGTGAACGGGACCGGCAACATAGTGCGAGCAA
TGGCCACACTGGCCAAGAGCCTGAAGAATTTTAAAAAGCTGCGTGGACCCATCGTACACCTCTACGGCGGTCCTAAATAG
ATGCAGAGACACACCTTCATCTAATACAGCTCACAACAGTAAACATGAATTACATACCAACCCAGACTTTTTACGGACGC
CGTTGGCGGCCTCGCCCGGCGTTCCGTCCATGGCAGGTGCCGATGCAGCCGACACCTACTATGGTTACACCCATGCTGCA
AGCACCAGACCTACAGGCCCAACAGATGCAACAATTGATCAGCGCTGTCTCTGCATTAACCACCAAACAGAATGTAAAAG
CACCAAAAGGGCAACGGAAGAAGAAACAGCAGAAACCAAAGGAAAAGAAGGAAAACCAGAAGAAAAAGCCGACGCAAAAG
AAGAAGCAGCAGCWGAAACCAAAACCACAGGYTAAGAAGAAGAAACCAGGGAGAAGAGAAAGAATGTGCATGAAGATCGA
GAATGACTGCATATTCGAGGTCAAACTGGATGGCAAGGTTACCGGTTATGCGTGCCTAGTCGGAGACAAGGTCATGAAGC
CGGCTCACGTTAAAGGCACAATTGATAACCCAGACCTTGCGAAGCTGACTTACAAGAAATCCAGTAAGTATGACCTCGAA
TGCGCCCAGATACCAGTGCACATGAAGTCCGACGCCTCCAAGTACACACATGAAAAACCCGAAGGTCATTACAATTGGCA
CCATGGAGCAGTGCAGTACAGCGGAGGAAGGTTTACCATCCCCACAGGCGCCGGCAAACCGGGAGATAGCGGTAGGCCTA
TTTTTGACAACAAAGGGCGAGTAGTGGCCATCGTGTTAGGCGGGGCCAACGAAGGTGCTCGCACTGCGCTGTCTGTGGTG
ACGTGGACAAAAGACATGGTCACTCGGGTAACGCCAGAAGGAACTGAAGAGTGGTCTGCCGCGCTGATGATGTGTATCCT
TGCCAACACCTCTTTCCCCTGCTCATCACCTCCCTGCTACCCCTGCTGCTACGAAAAACAGCCAGAACAGACACTGCGGA
TGCTGGAAGACAATGTGAATAGACCAGGGTACTATGAGCTACTGGAAGCGTCCATGACATGCAGAAACAGATCACGCCAC
CGCCGTAGTGTAACAGAGCACTTCAATGTGTATAAGGCTACTAGACCGTACTTAGCGTATTGCGCTGACTGTGGGGACGG
GTACTTCTGCTATAGCCCAGTTGCTATCGAGAAGATCCGAGATGAGGCGTCTGACGGCATGCTCAAGATCCAAGTCTCCG
CCCAAATAGGTCTGGACAAGGCAGGTACCCACGCCCACACGAAGATCCGATATATGGCTGGTCATGATGTTCAGGAATCT
AAGAGAGATTCCTTGAGGGTGTACACGTCCGCAGCGTGCTCTATACATGGGACGATGGGACACTTCATCGTCGCACATTG
TCCGCCAGGCGACTACCTCAAGGTTTCGTTCGAGGACGCAGACTCACACGTGAAGGCATGTAAGGTCCAATACAAGCACG
ACCCATTGCCGGTGGGTAGAGAGAAGTTCGTGGTTAGACCCCACTTTGGCGTAGAGCTGCCATGCACCTCATACCAGCTG
ACAACAGCTCCCACCGACGAGGAGATCGACATGCACACACCGCCAGATATACCGGATCGCACCCTGCTATCACAGACGGC
GGGCAACGTCAAAATAACAGCAGGCGGCAGGACTATCAGGTACAATTGTACCTGTGGCCGTGACAACGTAGGCACTACCA
GTACTGACAAGACCATCAACACATGCAAGATTGACCAATGCCATGCTGCCGTTACCAGCCATGACAAATGGCAATTTACC
TCTCCATTTGTTCCCAGGGCTGATCAGACAGCTAGGAGGGGCAAAGTGCATGTTCCATTCCCTTTGACTAACGTCACCTG
CCGAGTGCCGTTGGCTCGAGCGCCGGATGTCACCTATGGTAAGAAGGAGGTGACCCTGAGATTACACCCAGATCATCCGA
CGCTCTTCTCCTATAGGAGTTTAGGAGCCGAACCGCACCCGTACGAGGAGTGGGTTGACAAGTTCTCTGAGCGCATCATC
CCAGTGACGGAAGAAGGGATTGAGTACCAGTGGGGCAACAACCCGCCGGTCCGCCTATGGGCGCAACTGACGACCGAGGG
CAAACCCCATGGCTGGCCACATGAAATCATTCAGTACTATTATGGACTATACCCCGCCGCCACCATTGCCGCARTATCCG
GGGCGAGTCTGATGGCCCTCCTAACTCTAGCGGCCACATGCTGCATGCTGGCCACCGCGAGGAGAAAGTGCCTAACACCA
TACGCCTTGACGCCAGGAGCGGTGGTACCGTTGACACTGGGGCTGCTTTGCTGCGCACCGAGGGCGAACGCAGCATCATT
CGCTGAGACTATGGCATATCTGTGGGACGAGAACAAAACCCTCTTTTGGATGGAATTCGCGGCCCCAGCCGCAGCGCTTG
CTTTGCTGGCATGCTGTATCAAAAGCCTGATCTGCTGTTGTAAGCCATTTTCTTTTTTAGTGTTACTGAGCCTGGGAGCC
TCCGCAAAAGCTTACGAGCACACAGCCACAATTCCGAATGTGGTGGGGTTCCCGTATAAGGCTCACATTGAAAGGAATGG
CTTCTCGCCCATGACTCTGCAGCTTGAAGTGGTGGAGACAAGCTTGGAACCCACACTTAACCTGGAGTACATTACCTGCG
AATACAAGACGGTGGTCCCTTCGCCATTCATCAAATGTTGCGGAACATCAGAATGCTCATCCAAGGAGCAGCCAGACTAC
CAATGCAAGGTGTACACGGGTGTATACCCATTCATGTGGGGTGGAGCCTACTGTTTCTGCGACTCCGAGAACACGCAGCT
CAGCGAGGCCTATGTCGACAGGTCAGACGTTTGCAAACATGATCACGCATCGGCCTACAAGGCACACACGGCCTCTCTAA
AAGCAACAATCAGGATCAGTTATGGCACCATCAACCAGACCACCGAGGCCTTCGTTAATGGTGAACACGCGGTCAACGTG
GGCGGAAGCAAGTTCATCTTTGGACCGATCTCAACAGCTTGGTCACCGTTCGACAATAAAATTGTCGTGTATAAAGATGA
TGTCTACAACCAGGACTTCCCACCCTACGGATCAGGCCAGCCGGGTAGATTCGGAGACATTCAGAGCAGGACAGTGGAGA
GCAAAGACTTGTATGCCAACACGGCCCTAAAACTCTCAAGACCATCACCCGGGGTTGTGCATGTGCCATACACGCAAACA
CCATCCGGATTTAAATATTGGCTGAAGGAGAAAGGATCTTCATTGAATACAAAGGCCCCTTTTGGCTGCAAGATAAAGAC
CAATCCAGTCAGAGCCATGGATTGTGCAGTTGGCAGTATACCTGTGTCGATGGACATACCTGACAGTGCATTCACACGAG
TGGTAGATGCCCCGGCTGTAACAGACCTGAGCTGCCAGGTAGTGGTCTGTACACACTCCTCCGATTTCGGAGGAGTTGCC
ACATTGTCTTACAAAACGGACAAACCCGGCAAGTGCGCTGTCCACTCACATTCCAACGTCGCAACGTTGCAAGAGGCGAC
GGTGGATGTCAAGGAGGATGGCAAGGTCACAGTGCACTTTTCCACGGCGTCCGCCTCCCCGGCCTTCAAAGTGTCCGTCT
GTGACGCAAAAACAACGTGCACGGCGGCGTGCGAGCCTCCAAAAGACCACATCGTCCCTTATGGGGCGAGCCATAACAAC
CAGGTCTTTCCGGACATGTCAGGAACTGCGATGACGTGGGTGCAGAGGCTGGCCAGTGGGTTAGGTGGGCTGGCTCTCAT
CGCGGTGGTTGTGCTGGTCTTGGTAACCTGCATAACAATGCGTCGGTAAGCTTTAGTTCAAAGGGCCATATAAACCCCTG
AATAGTAACAAAATAT
>GQ433356.1 |Ross River virus strain 3078, complete genome
AAGGCCCTTCAGAAAGCATTCCCGGCTTTTGAGGTTGAATCACAGCAGGTCACACCCAATGACCATGCTAATGCCAGAGC
TTTTTCGCATCTGGCCACAAAGTTAATTGAACAAGAGGTTCCAACCAACATCACCATCCTGGATGTGGGCAGCGCGCCCG
CAAGGAGGTTGATGTCTGATCACAGCTACCACTGCATTTGTCCCATGAAGAGTGCGGAAGACCCAGAGAGATTAGCGAAC
TATGCCCGGAAACTGGCAAAAGCAGCAGGGGAAGTGCTAGACAAAAATGTGTCCGGTAAGATCACGGACCTGCAGGACGT
CATGGCAACCCCCGATCTGGAATCTCCAACGTTCTGTCTCCACACCGACGAGACGTGTCGCACTAGAGCTGAAGTAGCTG
TGTACCAGGACGTGTACGCGGTGCACGCACCGACCTCGCTTTATCATCAAGCGATGAAAGGGGTCAGGACAGTATACTGG
ATAGGATTTGACACCACCCCATTCATGTTCGAGGTTTTGGCTGGCGCATACCCAACGTATTCCACGAATTGGGCGGACGA
GCAGGTCCTGCAGGCACGTAACATCGGCCTATGTGCGACCAGTCTCAGCGAAGGACATCGAGGAAAACTCTCTATTATGA
GGAAGAAACGCCTAAGGCCAAGCGACAGGGTCATGTTCTCGGTTGGGTCAACGCTATATATAGAAAGTAGACGCCTTCTT
AAGAGTTGGCATCTTCCCTCCGTGTTCCACCTGAAAGGCAAGAATAGCTTTACTTGCAGGTGCGACACAATAGTTTCATG
CGAGGGCTACGTTGTTAAAAAGATCACAATGAGCCCAGGGACGTACGGGAAGACGGTCGGATACGCCGTTACGCATCATG
CAGAAGGTTTCCTAATGTGCAAGGTGACGGACACTGTGCGCGGGGAGAGAGTATCATTCCCGGTATGCACTTATGTGCCT
GCAACCATTTGCGATCAGATGACAGGAATCCTGGCTACCGACGTCACACCCGAAGATGCGCAGAAACTCCTGGTGGGGTT
GAACCAACGTATAGTTGTGAACGGCAGAACCCAAAGAAATACCAACACAATGAAAAACTACCTATTGCCGGTAGTGGCCC
AAGCTTTCAGCAAGTGGGCACGAGAAGCAAAAGCAGACATGGAGGATGAGAAACCTCTGGGAACCAGAGAAAGAACCCTG
ACGTGCTGTTGCCTGTGGGCATTCAAGAGCCACAAGACACACACCATGTACAAAAGGCCGGATACCCAAACTATAGTCAA
GGTGCCATCTACTTTTGACTCGTTTGTGATTCCAAGCCTGTGGTCATCCAGCCTATCCATAGGCTTACGGCAAAGAATAA
AACTGCTATTAGGCCCAAAACTCTCGCGGGACCTCCCGTACTCTGGAGACCGAAACGAAGCGCGAGAAGCAGAGAAGGAA
GCCGAAGAGACCAAGGAAGCAGAATTGACACGGGAAGCACTGCCACCATTGGTGGGAAGCAACTGCGCTGATGACGTCGA
TCGGGTAGATGTGGAAGAGCTGACGTACCGCGCCGGAGCAGGGGTAGTGGAGACACCCAGGAATGCGCTCAGAGTGACAC
CACAAGAGCGCGATCAGCTGATCGGCGCGTACCTGATCTTGTCTCCGCAAGCAGTACTGAAGAGTGAAAAACTCACACCG
ATACATCCACTGGCTGAGCAAGTGACAATCATGACGCACTCTGGAAGATCTGGCAGATACCCGGTTGACCGCTACGACGG
ACGGGTGTTGGTCCCGACGGGCGCAGCGATCCCCGTCAGCGAATTTCAAGCACTCAGTGAGAGTGCTACTATGGTCTACA
ACGAACGTGAGTTCATCAATCGCAAGTTGCACCATATAGCACTCTACGGCCCCGCCCTAAACACTGAGGAGGAGAACTAC
GAAAAAGTAAGGGCAGAGAGAGCCGAAGCTGAATACGTGTTTGACGTTGACAAGAGGATGTGCGTGAAGAGAGAAGAAGC
ATCAGGCCTTGTACTGGTTGGTGACTTAATCAACCCACCCTTCCATGAGTTCGCGTATGAAGGACTGAAGATACGGCCCG
CAACGCCTTTCCAAACCACGGTCATTGGCGTCTTCGGGGTACCTGGTTCGGGCAAGTCAGCCATAATCAAGAGTGTGGTG
ACTACGAGGGACCTGGTCGCCAGTGGGAAGAAGGAGAACTGCCAGGAGATAGTTAATGATGTCAAAAAGCAGAGAGGACT
GGATGTAACAGCCAGGACTGTTGACTCTATCCTGTTGAACGGGTGCAGAAGAGGAGTAGAGAACCTATACGTGGACGAAG
CATTTGCCTGTCATTCAGGTACACTGTTGGCTCTTATTGCCATGGTGAAACCAACTGGCAAGGTGATCCTATGCGGAGAC
CCAAAACAGTGTGGATTTTTTAACCTGATGCAACTGAAGGTGAACTTCAACCACGATATCTGCACACAAGTGCTCCACAA
AAGCATATCCAGAAGATGCACCCTCCCGATCACGGCTATCGTCTCGACCCTACACTATCAGGGTAAGATGAGAACCACGA
ACTTATGTAGTGCACCCATCCAGATAGACACAACAGGTACCACTAAACCAGCCAAAGGAGACATCGTGTTAACATGCTTC
CGCGGTTGGGTAAAGCAACTGCAGATAGACTACCGTGGACACGAAGTCATGACAGCAGCTGCATCACAAGGACTGACTAG
AAAAGGGGTATACGCCGTTAGGCAGAAAGTGAATGAAAACCCGCTTTATGCCCCTTCATCAGAACATGTCAACGTATTGC
TGACTAGAACTGAAAACCGGCTGGTGTGGAAAACACTGTCGGGAGACCCGTGGATAAAGGTGTTAACCAATATCCCCAAG
GGCGATTTCAGCGCTACGTTGGAGGAGTGGCAAGAGGAGCATGACAACATCATGAACGCCCTTCGCGAGAGGTCGACAGC
AGTAGACCCGTTCCAGAACAAAGCCAAAGTCTGCTGGGCAAAGTGCCTCGTGCAGGTCCTAGAAACGGCTGGGATACGCA
TGACGGCAGAGGAGTGGGATACAGTGTTGGCTTTCCGCGAAGACAGGGCGTACTCACCCGAAGTGGCTCTGAACGAGATC
TGTACCAAGTATTACGGCGTTGACTTAGACAGCGGATTGTTCTCCGCCCAATCGGTCTCATTGTACTATGAAAACAACCA
CTGGGACAATAGACCGGGCGGCCGGATGTATGGATTCAACCGCGAAGTCGCCCGTAAGTTTGAGCAACGCTACCCATTCC
TGAGAGGCAAGATGGACTCGGGGCTACAAGTTAATGTTCCAGAGAGAAAAGTACAGCCATTCAATGCGGAATGTAATATA
TTACCATCAAACAGGCGACTTCCGCACGCCCTCGTCACCAGCTACCAGCAGTGCCAGGGCGAGAGGGTAGAATGGCTTTT
GAAGAAGCTTCCCGGATACCATTTATTGCTGGTAAGCGAGTACAATCTGGCGCTGCCCCATAAAAGAGTCTTTTGGATTG
CACCACCCCATGTGTCTGGTGCAGATCGTATTTATGATCTTGACCTAGGATTACCCCTGAATGCAGGCCGTTACGACTTG
GTATTTGTGAACATACACACTGAGTACAGGACGCACCACTACCAACAGTGCGTCGACCACTCTATGAAGTTACAGATGTT
GGGCGGTGACTCCTTACATCTATTGAAACCAGGCGGCTCACTGCTTATCCGTGCTTACGGGTACGCCGACAGAGTCAGCG
AAATGGTGGTCACTGCATTAGCTAGGAAGTTTTCCGCCTTCAGAGTCTTGAGACCAGCATGTGTAACAAGTAACACTGAA
GTCTTTCTGTTGTTCACCAATTTTGATAACGGCAGAAGGGCTGTGACTCTTCACCAGGCCAATCAGAGGCTCAGCTCCAT
GTTTGCATGCAACGGGCTACACACAGCCGGATGCGCACCCTCATACCGTGTGCGTAGGACCGACATTTCCGGGCACGCTG
AAGAGGCGGTTGTTAATGCCGCCAACGCGAAGGGCACAGTCGGCGATGGGGTTTGCAGAGCGGTGGCGAGAAAATGGCCA
GACTCCTTCAAAGGTGCCGCGACTCCCGTGGGTACGGCTAAGTTGGTACAGGCCAACGGTATGAATGTCATCCACGCGGT
AGGCCCGAATTTCTCCACGGTGACCGAGGCAGAGGGCGACAGAGAGTTGGCCGCCGCATACCGTGCCGTGGCGGGTATTA
TCAATGCTAGTAACATTAAGAGTGTAGCCATCCCTCTGTTGTCGACGGGAGTGTTCTCCGGAGGTAAAGATAGAGTCATG
CAGTCACTAAATCACCTGTTTACCGCAATGGACACCACGGACGCTGACGTAGTCATCTATTGCCGCGACAAAGCCTGGGA
GAAGAAAATCCAGGAGGCTATCGATCGCCGCACCGCCGTGGAATTGGTATCTGAAGACATCTCACTCGAGTCTGACTTGA
TACGGGTACACCCAGATAGTTGCTTGGTAGGCAGAAAAGGTTACAGCATAACAGATGGGAAGCTGCATTCATACCTGGAA
GGTACCCGCTTTCATCAGACTGCGGTGGACATGGCTGAGATATCTACCTTGTGGCCGAAACTTCAGGACGCAAACGAACA
AATATGCTTGTATGCATTGGGTGAGAGTATGGACAGCATCAGAACGAAATGCCCTGTTGAGGACGCCGATTCGTCCACGC
CTCCGAAAACAGTTCCGTGTCTGTGTAGGTACGCTATGACTGCTGAGAGAGTGGCAAGACTTCGGATGAACAACACTAAG
GCCATAATTGTGTGCTCCTCCTTCCCTTTACCGAAGTACAGGATTGAAGGCGTCCAGAAGGTCAAGTGCGACCGAGTGCT
GATTTTTGACCAGACGGTGCCATCTCTGGTTAGTCCAAGGAAGTACATACCAGCCGCCGCCTCTA---------------
---------------------CGCACGCAGATACCGTGAGCTTGGATTCTACAGTATCCACAGGATCCGCGTGGTCATTC
CCATCTGAGGCCACGTATGAGACCATGGAAGTAGTAGCAGAGGTGCACCACTCGGAACCACCAGTCCCGCCACCGCGCAG
GCGTCGTGCGCAGGTGACGATGCACCACCAGGAGCTGTTGGAAGTCTCTGACATGCACACCCCGATTGCGGCAAGGGTCG
AGATCCCCGTGTACGATACCGCTGTTGTAGTGGAGAGAGTGGCAATTCCTTGCACAAGCGAGTATGCAAAACCCATACCA
GCACCACGGGCAGCAAGGGTCGTACCCGTGCCGGCACCACGCATTCAGCGAGCGTCGACGTACAGAGTCTCTCCTACACC
CACGCCTCGCGTTCTGAGAGCCTCGGTATGCAGTGTGACCACTAGCGCTGGGGTAGAGTTCCCTTGGGCGCCTGAAGATC
TGGAGGTACTCACCGAGCCTGTGCACTGCAAAATGCGCGAGCCGGTTGAGTTACCGTGGGAGCCTGAGGACGTTGATATC
CAGTTCGGAGATTTTGAAACATCCGACAAAATCCAATTCGGCGATATTGATTTTGACCAATTCTGACTAGGCAGAGCGGG
GGCGTACATCTTCTCGTCTGATACCGGACCAGGGCACTTACAACAGAAGTCAGTACGGCAACACGCACTACCGTGCGAAA
TGCTATACGTCCACGAGGAAGAACGGACGTACCCCCCCGCACTGGATGAGGCCAGGGAGAAACTGCTGCAGGCAAAAATG
CAGATGGCACCTACGGAAGCAAACAAGAGCAGGTACCAATCAAGGAAGGTTGAAAACATGAAGGCAGTGATCATAGATAG
GCTGAAGGATGGAGCAAGAACCTACCTGACAGAACAGTCAGAGAAGATTCCAACCTATGTTAGTAAGTACCCGCGGCCAG
TTTACTCGCCGTCGGTAGAGGATAGCTTGCAGAATCCCGAGGTCGCTGTGGCGGCCTGCAATGCTTTCCTGGAAGCCAAT
TACCCGACAGTGGCTAGTTACCAGATCACGGACGAGTATGATGCCTACTTGGATATGGTTGATGGGTCAGAGAGTTGTTT
AGACCGGGCAACCTTCTGCCCGGCAAAATTACGCTGCTACCCAAAGCATCATGCTTACCACCAACCGCAGGTTAGGAGCG
CGGTCCCATCACCATTTCAAAACACCCTGCAGAATGTGCTAGCAGCAGCCACGAAGAGAAACTGCAATGTCACACAGATG
AGAGAGCTACCCACTCTAGACTCAGCCGTGCTTAACGTGGAATGCTTCAAAAAATTCGCATGCAACGGAGAATACTGGCA
GGAATTCAAAGACAACCCAATAAGAATAACTACAGAGAACATAACAACTTATGTTACTAGGCTTAAGGGCCCTAAAGCAG
CGGCGCTGTTTGCAAAGACTCACAATCTAGTCCCGCTGCAGGAGGTGCCCATGGACCGGTTTGTGGTAGATATGAAGAGA
GACGTGAAAGTTACCCCTGGCACCAAACATACCGAGGAACGCCCAAAGGTGCAAGTCATCCAGGCCGCCGAACCTTTAGC
TACAGCTTATTTATGTGGCATTCACAGGGAGTTAGTCCGCCGCCTGAAGGCCGTCCTGGCCCCGAACATACATACATTGT
TCGATATGTCGGCAGAAGATTTTGATGCCATCATAGCTGCACATTTCCAACCAGGCGACGCAGTTTTGGAAACGGACATA
GCCTCCTTTGACAAGAGCCAAGATGACTCTCTGGCGTTGACGGCACTGATGCTGTTGGAAGACCTCGGGGTTGACCAAGA
ACTACTAGACTTGATAGAGGCAGCGTTCGGGGAAATTACCAGCGTCCACCTGCCAACAGGTACGCGGTTCAAGTTTGGCG
CCATGATGAAGTCCGGAATGTTCCTGACACTGTTTGTAAATACCCTGTTAAACATTGTCATAGCATGCCGTGTACTGCGT
GAGAAGCTGACAAACTCCGTCTGCGCCGCGTTTATCGGGGATGACAACATAGTGCACGGGGTAAGATCCGACCCGTTGAT
GGCTGAAAGGTGCGCCAGCTGGGTTAATATGGAGGTAAAGATAATTGACGCTACCATGTGCGAGAAACCACCATATTTCT
GCGGCGGGTTTATATTGTATGACAAAGTCACCGGATCGGCGTGCCGAGTGGCCGACCCTCTGAAAAGGTTATTTAAACTA
GGTAAACCTTTACCCGCCGGAGACACCCAAGATGAAGATCGTAGGCGTGCATTGAAGGATGAGACGGATAGGTGGGCACG
AGTAGGGCTGAAGTCTGAACTGGAAATAGCACTAAGTTCTCGGTATGAGGTGAACGGGACCGGCAACATAGTGCGAGCAA
TGGCCACACTGGCCAAGAGCCTGAAGAATTTTAAAAAGCTGCGTGGACCCATCGTACACCTCTACGGCGGTCCTAAATAG
ATGCAGAGACACACCTTCATCTAATACAGCTCACAACAGTAAACATGAATTACATACCAACCCAGACTTTTTACGGACGC
CGTTGGCGGCCTCGCCCGGCGTTCCGTCCATGGCAGGTGCCGATGCAGCCGACACCTACTATGGTTACACCCATGCTGCA
AGCACCAGACCTACAGGCCCAACAGATGCAACAACTGATCAGCGCTGTCTCTGCATTAACCACCAAACAGAATGTAAAAG
CACCAAAAGGGCAACGGAAGAAGAAACAGCAGAAACCAAAGGAAAAGAAGGAAAACCAGAAGAAAAAGCCGACGCAAAAG
AAGAAGCAGCAGCAGAAACCAAAACCACAGGCTAAGAAGAAGAAACCAGGGAGAAGAGAAAGAATGTGCATGAAGATCGA
GAATGACTGCATATTCGAGGTCAAACTGGATGGCAAGGTTACCGGTTATGCGTGCCTAGTCGGAGACAAGGTCATGAAGC
CGGCTCACGTTAAAGGCACAATTGATAACCCAGACCTTGCGAAGCTGACTTACAAGAAATCCAGTAAGTATGACCTCGAA
TGCGCCCAGATACCAGTGCACATGAAGTCCGACGCCTCCAAGTACACACATGAAAAACCCGAAGGTCATTACAATTGGCA
CCATGGAGCAGTGCAGTACAGCGGAGGAAGGTTTACCATCCCCACAGGCGCCGGCAAACCGGGAGATAGCGGTAGGCCTA
TTTTTGACAACAAAGGGCGAGTAGTGGCCATCGTGTTAGGCGGGGCCAACGAAGGTGCTCGCACTGCGCTGTCTGTGGTG
ACATGGACAAAAGACATGGTCACTCGGGTAACGCCAGAAGGAACTGAAGAGTGGTCTGCCGCGCTGATGATGTGTATCCT
TGCCAACACCTCTTTCCCATGCTCATCACCTCCCTGCTACCCCTGCTGCTACGAAAAACAGCCAGAACAGACACTGCGGA
TGCTGGAAGACAATGTGAATAGACCAGGGTACTATGAGCTACTGGAAGCGTCCATGACATGCAGAAACAGATCACGCCAC
CGCCGTAGTGTAACAGAGCACTTCAATGTGTATAAGGCTACTAGACCGTACTTAGCGTATTGCGCTGACTGTGGGGACGG
GTACTTCTGCTATAGCCCAGTTGCTATCGAGAAGATCCGAGATGAGGCGTCTGACGGCATGCTCAAGATCCAAGTCTCCG
CCCAAATAGGTCTGGACAAGGCAGGTACCCACGCCCACACGAAGATCCGATATATGGCTGGTCATGATGTTCAGGAATCT
AAGAGAGATTCCTTGAGGGTGTACACGTCCGCAGCGTGCTCTATACATGGGACGATGGGACACTTCATCGTCGCACATTG
TCCGCCAGGCGACTACCTCAAGGTTTCGTTCGAGGACGCAGATTCACACGTGAAGGCATGTAAGGTCCAATACAAGCACG
ACCCATTGCCGGTGGGTAGAGAGAAGTTCGTGGTTAGACCCCACTTTGGCGTAGAGCTGCCATGCACCTCATACCAGCTG
ACAACAGCTCCCACCGACGAGGAGATCGACATGCACACACCGCCAGATATACCGGATCGCACCCTGCTATCACAGACGGC
GGGCAACGTCAAAATAACAGCAGGCGGCAGGACTATCAGGTACAATTGTACCTGTGGCCGTGACAACGTAGGCACTACCA
GTACTGACAAGACCATCAACACATGCAAGATTGACCAATGCCATGCTGCCGTTACCAGCCATGACAAATGGCAATTTACC
TCTCCATTTGTTCCCAGGGCTGATCAGACAGCTAGGAGGGGCAAAGTGCATGTTCCATTCCCTTTGACTAACGTCACCTG
CCGAGTGCCGTTGGCTCGAGCGCCGGATGTCACCTATGGTAAGAAGGAGGTGACCCTGAGATTACACCCAGATCATCCGA
CGCTCTTCTCCTATAGGAGTTTAGGAGCCGAACCGCACCCGTACGAGGAGTGGGTTGACAAGTTCTCTGAGCGCATCATC
CCAGTGACGGAAGAAGGGATTGAGTACCAGTGGGGCAACAACCCGCCGGTCCGCCTATGGGCGCAACTGACGACCGAGGG
CAAACCCCATGGCTGGCCACATGAAATCATTCAGTACTATTATGGACTATACCCCGCCGCCACCATTGCCGCAGTATCCG
GGGCGAGTCTGATGGCCCTCCTAACTCTAGCGGCCACATGCTGCATGCTGGCCACCGCGAGGAGAAAGTGCCTAACACCA
TACGCCTTGACGCCAGGAGCGGTGGTACCGTTGACACTGGGGCTGCTTTGCTGCGCACCGAGGGCGAACGCAGCATCATT
CGCTGAGACTATGGCATATCTGTGGGACGAGAACAAAACCCTCTTTTGGATGGAATTCGCGGCCCCAGCCGCAGCGCTTG
CTTTGCTGGCATGCTGTATCAAAAGCCTGATCTGCTGTTGTAAGCCATTTTCTTTTTTAGTGTTACTGAGCCTGGGAGCC
TCCGCAAAAGCTTACGAGCACACAGCCACAATTCCGAATGTGGTGGGGTTCCCGTATAAGGCTCACATTGAAAGGAATGG
CTTCTCGCCCATGACTCTGCAGCTTGAAGTGGTGGAGACAAGCTTGGAACCCACACTTAACCTGGAGTACATTACCTGCG
AATACAAGACGGTGGTCCCTTCGCCATTCATCAAATGTTGCGGAACATCAGAATGCTCATCCAAGGAGCAGCCAGACTAC
CAATGCAAGGTGTACACGGGTGTATACCCATTCATGTGGGGTGGAGCCTACTGTTTCTGCGACTCCGAGAACACGCAGCT
CAGCGAGGCCTATGTCGACAGGTCAGACGTTTGCAAACATGATCACGCATCGGCCTACAAGGCACACACGGCCTCTCTAA
AAGCAACAATCAGGATCAGTTATGGCACCATCAACCAGACCACCGAGGCCTTCGTTAATGGTGAACACGCGGTCAACGTG
GGCGGAAGCAAGTTCATCTTTGGACCGATCTCAACAGCTTGGTCACCGTTCGACAATAAAATTGTCGTGTATAAAGATGA
TGTCTACAACCAGGACTTCCCACCCTACGGATCAGGCCAGCCGGGTAGATTCGGAGACATTCAGAGCAGGACAGTGGAGA
GCAAAGACTTGTATGCCAACACGGCCCTAAAACTCTCAAGACCATCACCCGGGGTTGTGCATGTGCCATACACGCAGACA
CCATCCGGATTTAAATATTGGCTGAAGGAGAAAGGATCTTCATTGAATACAAAGGCCCCTTTTGGCTGCAAGATAAAGAC
CAATCCAGTCAGAGCCATGGATTGTGCAGTTGGCAGTATACCTGTGTCGATGGACATACCTGACAGTGCATTCACACGAG
TGGTAGATGCCCCGGCTGTAACAGACCTGAGCTGCCAGGTAGTGGTCTGTACACACTCCTCCGATTTCGGAGGAGTTGCC
ACATTGTCTTACAAAACGGACAAACCCGGCAAGTGCGCTGTCCACTCACATTCCAACGTCGCAACGTTGCAAGAGGCGAC
GGTGGATGTCAAGGAGGATGGCAAGGTCACAGTGCACTTTTCCACGGCGTCCGCCTCCCCGGCCTTCAAAGTGTCCGTCT
GTGACGCAAAAACAACGTGCACGGCGGCGTGCGAGCCTCCAAAAGACCACATCGTCCCTTATGGGGCGAGCCATAACAAC
CAGGTCTTTCCGGACATGTCAGGAACTGCGATGACGTGGGTGCAGAGGCTGGCCAGTGGGTTAGGTGGGCTGGCTCTCAT
CGCGGTGGTTGTGCTGGTCTTGGTAACCTGCATAACAATGCGTCGGTAAGCTTTAGTTCAAAGGGCCATATAAACCCCTG
AATAGTAACAAAATAT
>MW147673.1 |Ross River virus isolate RRV-Mannum V, complete genome
AAGGCCCTTCAGAAAGCATTCCCGGCTTTTGAGGTTGAATCACAGCAGGTCACACCCAATGACCATGCTAATGCCAGAGC
TTTTTCGCATCTGGCCACAAAGTTAATTGAACAAGAGGTTCCAACCAACATCACCATCCTGGATGTGGGCAGCGCGCCCG
CAAGGAGGTTGATGTCTGATCACAGCTACCACTGCATTTGTCCCATGAAGAGTGCGGAAGACCCAGAGAGATTAGCGAAC
TATGCCCGGAAACTGGCAAAAGCAGCAGGGGAAGTGCTAGACAAAAATGTGTCCGGTAAGATCACGGACCTGCAGGACGT
CATGGCAACCCCCGATCTGGAATCTCCAACGTTCTGTCTCCACACCGACGAGACGTGTCGCACTAGAGCTGAAGTAGCTG
TGTACCAGGACGTGTACGCGGTGCACGCACCGACCTCGCTTTATCATCAAGCGATGAAAGGGGTCAGGACAGTATACTGG
ATAGGATTTGACACCACCCCATTCATGTTCGAGGTTTTGGCTGGCGCATACCCAACGTATTCCACGAATTGGGCGGACGA
GCAGGTCCTGCAGGCACGTAACATCGGCCTATGTGCGACCAGTCTCAGCGAAGGACATCGAGGAAAACTCTCTATTATGA
GGAAGAAACGCCTAAGGCCAAGCGACAGGGTCATGTTCTCGGTTGGGTCAACGCTATATATAGAAAGTAGACGCCTTCTT
AAGAGTTGGCATCTTCCCTCCGTGTTCCACCTGAAAGGCAAGAATAGCTTTACTTGCAGGTGCGACACAATAGTTTCATG
CGAGGGCTACGTTGTTAAAAAGATCACAATGAGCCCAGGGACGTTCGGGAAGACGGTCGGATACGCCGTTACGCATCATG
CAGAAGGTTTCCTAATGTGCAAGGTGACGGACACTGTGCGCGGGGAGAGAGTATCATTCCCGGTATGCACTTATGTGCCT
GCAACCATTTGCGATCAGATGACAGGAATCCTGGCTACCGACGTCACACCCGAAGATGCGCAGAAACTCCTGGTGGGGTT
GAACCAACGTATAGTTGTGAACGGCAGAACCCAAAGAAATACCAACACAATGAAAAACTACCTATTGCCGGTAGTGGCCC
AAGCTTTCAGCAAGTGGGCACGAGAAGCAAAAGCAGACATGGAGGATGAGAAACCTCTGGGAACCAGAGAAAGAACCCTG
ACGTGCTGTTGCCTGTGGGCATTCAAGAGCCACAAGACACACACCATGTACAAAAGGCCGGATACCCAAACTATAGTCAA
GGTGCCATCTACTTTTGACTCGTTTGTGATTCCAAGCCTGTGGTCATCCAGCCTATCCATAGGCCTACGGCAAAGAATAA
AACTGCTATTAGGCCCAAAACTCTCGCGGGACCTCCCGTACTCTGGAGACCGAAACGAAGCGCGAGAAGCAGAGAAGGAA
GCCGAAGAGACCAAGGAAGCAGAATTGACACGGGAAGCACTGCCACCATTGGTGGGAAGCAACTGCGCTGATGACGTCGA
TCGGGTAGATGTGGAAGAGCTGACGTACCGCGCCGGAGCAGGGGTAGTGGAGACACCCAGGAATGCGCTCAGAGTGACAC
CACAAGAGCGCGATCAGCTGATCGGCGCGTACCTGATCTTGTCTCCGCAAGCAGTACTGAAGAGTGAAAAACTCACACCG
ATACATCCACTGGCTGAGCAAGTGACAATCATGACGCACTCTGGAAGATCTGGCAGATACCCGGTTGACCGCTACGACGG
ACGGGTGTTGGTCCCGACGGGCGCAGCGATCCCCGTCAGCGAATTTCAAGCACTCAGTGAGAGTGCTACTATGGTCTACA
ACGAACGTGAGTTCATCAATCGCAAGTTGCACCATATAGCACTCTACGGCCCCGCCCTAAACACTGAGGAGGAGAACTAC
GAAAAAGTAAGGGCAGAGAGAGCCGAAGCTGAATACGTGTTTGACGTTGACAAGAGGATGTGCGTGAAGAGAGAAGAAGC
ATCAGGCCTTGTACTGGTTGGTGACTTAATCAACCCACCCTTCCATGAGTTCGCGTATGAAGGACTGAAGATACGGCCCG
CAACGCCTTTCCAAACCACGGTCATTGGCGTCTTCGGGGTACCTGGTTCGGGCAAGTCAGCCATAATCAAGAGTGTGGTG
ACTACGAGGGACCTGGTCGCCAGTGGGAAGAAGGAGAACTGCCAGGAGATAGTTAATGATGTCAAAAAGCAGAGAGGACT
GGATGTAACAGCCAGGACTGTTGACTCTATCCTGTTGAACGGGTGCAGAAGAGGAGTAGAGAACCTATACGTGGACGAAG
CATTTGCCTGTCATTCAGGTACACTGTTGGCTCTTATTGCCATGGTGAAACCAACTGGCAAGGTGATCCTATGCGGAGAC
CCAAAACAGTGTGGATTTTTTAACCTGATGCAACTGAAGGTGAACTTCAACCACGATATCTGCACACAAGTGCTCCACAA
AAGCATATCCAGAAGATGCACCCTCCCGATCACGGCTATCGTCTCGACCCTACACTATCAGGGTAAGATGAGAACCACGA
ACTTATGTAGTGCACCCATCCAGATAGACACAACAGGTACCACTAAACCAGCCAAAGGAGACATCGTGTTAACATGCTTC
CGCGGTTGGGTAAAGCAACTGCAGATAGACTACCGTGGACACGAAGTCATGACAGCAGCTGCATCACAAGGACTGACTAG
AAAAGGGGTATACGCCGTTAGGCAGAAAGTGAATGAAAACCCGCTTTATGCCCCTTCATCAGAACATGTCAACGTATTGC
TGACTAGAACTGAAAACCGGCTGGTGTGGAAAACACTGTCGGGAGACCCGTGGATAAAGGTGTTAACCAATATCCCCAAG
GGCGATTTCAGCGCTACGTTGGAGGAGTGGCAAGAGGAGCATGACAACATCATGAACGCCCTTCGCGAGAGGTCGACAGC
AGTAGACCCGTTCCAGAACAAAGCCAAAGTCTGCTGGGCAAAGTGCCTCGTGCAGGTCCTAGAAACGGCTGGGATACGCA
TGACGGCAGAGGAGTGGGATACAGTGTTGGCTTTCCGCGAAGACAGGGCGTACTCACCCGAAGTGGCTCTGAACGAGATC
TGTACCAAGTATTACGGCGTTGACTTAGACAGCGGATTGTTCTCCGCCCAATCGGTCTCATTGTACTATGAAAACAACCA
CTGGGACAATAGACCGGGCGGCCGGATGTATGGATTCAACCGCGAAGTCGCCCGTAAGTTTGAGCAACGCTACCCATTCC
TGAGAGGCAAGATGGACTCGGGGCTACAAGTTAATGTTCCAGAGAGAAAAGTACAGCCATTCAATGCGGAATGTAATATA
TTACCATCAAACAGGCGACTTCCGCACGCCCTCGTCACCAGCTACCAGCAGTGCCAGGGCGAGAGGGTAGAATGGCTTTT
GAAGAAGCTTCCCGGATACCATTTATTGCTGGTAAGCGAGTACAATCTGGCGCTGCCCCATAAAAGAGTCTTTTGGATTG
CACCACCCCATGTGTCTGGTGCAGATCGTATTTATGATCTTGACCTAGGATTACCCCTGAATGCAGGCCGTTACGACTTG
GTATTTGTGAACATACACACTGAGTACAGGACGCACCACTACCAACAGTGCGTCGACCACTCTATGAAGTTACAGATGTT
GGGCGGTGACTCCTTACATCTATTGAAACCAGGCGGCTCACTGCTTATCCGTGCTTACGGGTACGCCGACAGAGTCAGCG
AAATGGTGGTCACTGCATTAGCTAGGAAGTTTTCCGCCTTCAGAGTCTTGAGACCAGCATGTGTAACAAGTAACACTGAA
GTCTTTCTGTTGTTCACCAATTTTGATAACGGCAGAAGGGCTGTGACTCTTCACCAGGCCAATCAGAGGCTCAGCTCCAT
GTTTGCATGCAACGGGCTACACACAGCCGGATGCGCACCCTCATACCGTGTGCGTAGGACCGACATTTCCGGGCACGCTG
AAGAGGCGGTTGTTAATGCCGCCAACGCGAAGGGCACAGTCGGCGATGGGGTTTGCAGAGCGGTGGCGAGAAAATGGCCA
GACTCCTTCAAAGGTGCCGCGACTCCCGTGGGTACGGCTAAGTTGGTACAGGCCAACGGTATGAATGTCATCCACGCGGT
AGGCCCGAATTTCTCCACGGTGACCGAGGCAGAGGGCGACAGAGAGTTGGCCGCCGCATACCGTGCCGTGGCGGGTATTA
TCAATGCTAGTAACATTAAGAGTGTAGCCATCCCTCTGTTGTCGACGGGAGTGTTCTCCGGAGGTAAAGATAGAGTCATG
CAGTCACTAAATCACCTGTTTACCGCAATGGACACCACGGACGCTGACGTAGTCATCTATTGCCGCGACAAAGCCTGGGA
GAAGAAAATCCAGGAGGCTATCGATCGCCGCACCGCCGTGGAATTGGTATCTGAAGACATCTCACTCGAGTCTGACTTGA
TACGGGTACACCCAGATAGTTGCTTGGTAGGCAGAAAAGGTTACAGCATAACAGATGGGAAGCTGCATTCATACCTGGAA
GGTACCCGCTTTCATCAGACTGCGGTGGACATGGCTGAGATATCTACCTTGTGGCCGAAACTTCAGGACGCAAACGAACA
AATATGCTTGTATGCATTGGGTGAGAGTATGGACAGCATCAGAACGAAATGCCCTGTTGAGGACGCCGATTCGTCCACGC
CTCCGAAAACAGTTCCGTGTCTGTGTAGGTACGCTATGACTGCTGAGAGAGTGGCAAGACTTCGGATGAACAACACTAAG
GCCATAATTGTGTGCTCCTCCTTCCCTTTACCGAAGTACAGGATTGAAGGCGTCCAGAAGGTCAAGTGCGACCGAGTGCT
GATTTTTGACCAGACGGTGCCATCTCTGGTTAGTCCAAGGAAGTACATACCAGCCGCCGCCTCTACGCACGCAGATACCG
TGAGCTTGGATTCTACAGTATCGCACGCAGATACCGTGAGCTTGGATTCTACAGTATCCACAGGATCCGCGTGGTCATTC
CCATCTGAGGCCACGTATGAGACCATGGAAGTAGTAGCAGAGGTGCACCACTCGGAACCACCAGTCCCGCCACCGCGCAG
GCGTCGTGCGCAGGTGACGATGCACCACCAGGAGCTGTTGGAAGTCTCTGACATGCACACCCCGATTGCGGCAAGGGTCG
AGATCCCCGTGTACGATACCGCTGTTGTAGTGGAGAGAGTGGCAATTCCTTGCACAAGCGAGTATGCAAAACCCATACCA
GCACCACGGGCAGCAAGGGTCGTACCCGTGCCGGCACCACGCATTCAGCGAGCGTCGACGTACAGAGTCTCTCCTACACC
CACGCCTCGCGTTCTGAGAGCCTCGGTATGCAGTGTGACCACTAGCGCTGGGGTAGAGTTCCCTTGGGCGCCTGAAGATC
TGGAGGTACTCACCGAGCCTGTGCACTGCAAAATGCGCGAGCCGGTTGAGTTACCGTGGGAGCCTGAGGACGTTGATATC
CAGTTCGGAGATTTTGAAACATCCGACAAAATCCAATTCGGCGATATTGATTTTGACCAATTCTGACTAGGCAGAGCGGG
GGCGTACATCTTCTCGTCTGATACCGGACCAGGGCACTTACAACAGAAGTCAGTACGGCAACACGCACTACCGTGCGAAA
TGCTATACGTCCACGAGGAAGAACGGACGTACCCCCCCGCACTGGATGAGGCCAGGGAGAAACTGCTGCAGGCAAAAATG
CAGATGGCACCTACGGAAGCAAACAAGAGCAGGTACCAATCAAGGAAGGTTGAAAACATGAAGGCAGTGATCATAGATAG
GCTGAAGGATGGAGCAAGAACCTACCTGACAGAACAGTCAGAGAAGATTCCAACCTATGTTAGTAAGTACCCGCGGCCAG
TTTACTCGCCGTCGGTAGAGGATAGCTTGCAGAATCCCGAGGTCGCTGTGGCGGCCTGCAATGCTTTCCTGGAAGCCAAT
TACCCGACAGTGGCTAGTTACCAGATCACGGACGAGTATGATGCCTACTTGGATATGGTTGATGGGTCAGAGAGTTGTTT
AGACCGGGCAACCTTCTGCCCGGCAAAATTACGCTGCTACCCAAAGCATCATGCTTACCACCAACCGCAGGTTAGGAGCG
CGGTCCCATCACCATTTCAAAACACCCTGCAGAATGTGCTAGCAGCAGCCACGAAGAGAAACTGCAATGTTACACAGATG
AGAGAGCTACCCACTCTAGACTCAGCCGTGCTTAACGTGGAATGCTTCAAAAAATTCGCATGCAACGGAGAATACTGGCA
GGAATTCAAAGACAACCCAATAAGAATAACTACAGAGAACATAACAACTTATGTTACTAGGCTTAAGGGCCCTAAAGCAG
CGGCGCTGTTTGCAAAGACTCACAATCTAGTCCCGCTGCAGGAGGTGCCCATGGACCGGTTTGTGGTAGATATGAAGAGA
GACGTGAAAGTTACCCCTGGCACCAAACATACCGAGGAACGCCCAAAGGTGCAAGTCATCCAGGCCGCCGAACCTTTAGC
TACAGCTTATTTATGTGGCATTCACAGGGAGTTAGTCCGCCGCCTGAAGGCCGTCCTGGCCCCGAACATACATACATTGT
TCGATATGTCGGCAGAAGATTTTGATGCCATCATAGCTGCACATTTCCAACCAGGCGACGCAGTTTTGGAAACGGACATA
GCCTCCTTTGACAAGAGCCAAGATGACTCTCTGGCGTTGACGGCACTGATGCTGTTGGAAGACCTCGGGGTTGACCAAGA
ACTACTAGACTTGATAGAGGCAGCGTTCGGGGAAATTACCAGCGTCCACCTGCCAACAGGTACGCGGTTCAAGTTTGGCG
CCATGATGAAGTCCGGAATGTTCCTGACACTGTTTGTAAATACCCTGTTAAACATTGTCATAGCATGCCGTGTACTGCGT
GAGAAGCTGACAAACTCCGTCTGCGCCGCGTTTATCGGGGATGACAACATAGTGCACGGGGTAAGATCCGACCCGTTGAT
GGCTGAAAGGTGCGCCAGCTGGGTTAATATGGAGGTAAAGATAATTGACGCTACCATGTGCGAGAAACCACCATATTTCT
GCGGCGGGTTTATATTGTATGACAAAGTCACCGGATCGGCGTGCCGAGTGGCCGACCCTCTGAAAAGGTTATTTAAACTA
GGTAAACCTTTACCCGCCGGAGACACCCAAGATGAAGATCGTAGGCGTGCATTGAAGGATGAGACGGATAGGTGGGCACG
AGTAGGGCTGAAGTCTGAACTGGAAATAGCACTAAGTTCTCGGTATGAGGTGAACGGGACCGGCAACATAGTGCGAGCAA
TGGCCACACTGGCCAAGAGCCTGAAGAATTTTAAAAAGCTGCGTGGACCCATCGTACACCTCTACGGCGGTCCTAAATAG
ATGCAGAGACACACCTTCATCT---ACAGCTCACAACAGTAAACATGAATTACATACCAACCCAGACTTTTTACGGACGC
CGTTGGCGGCCTCGCCCGGCGTTCCGTCCATGGCAGGTGCCGATGCAGCCGACACCTACTATGGTTACACCCATGCTGCA
AGCACCAGACCTACAGGCCCAACAGATGCAACAACTGATCAGCGCTGTCTCTGCATTAACCACCAAACAGAATGTAAAAG
CACCAAAAGGGCAACGGAAGAAGAAACAGCAGAAACCAAAGGAAAAGAAGGAAAACCAGAAGAAAAAGCCGACGCAAAAG
AAGAAGCAGCAGCAGAAACCAAAACCACAGGCTAAGAAGAAGAAACCAGGGAGAAGAGAAAGAATGTGCATGAAGATCGA
GAATGACTGCATATTCGAGGTCAAACTGGATGGCAAGGTTACCGGTTATGCGTGCCTAGTCGGAGACAAGGTCATGAAGC
CGGCTCACGTTAAAGGCACAATTGATAACCCAGACCTTGCGAAGCTGACTTACAAGAAATCCAGTAAGTATGACCTCGAA
TGCGCCCAGATACCAGTGCACATGAAGTCCGACGCCTCCAAGTACACACATGAAAAACCCGAAGGTCATTACAATTGGCA
CCATGGAGCAGTGCAGTACAGCGGAGGAAGGTTTACCATCCCCACAGGCGCCGGCAAACCGGGAGATAGCGGTAGGCCTA
TTTTTGACAACAAAGGGCGAGTAGTGGCCATCGTGTTAGGCGGGGCCAACGAAGGTGCTCGCACTGCGCTGTCTGTGGTG
ACGTGGACAAAAGACATGGTCACTCGGGTAACGCCAGAAGGAACTGAAGAGTGGTCTGCCGCGCTGATGATGTGTATCCT
TGCCAACACCTCTTTCCCCTGCTCATCACCTCCCTGCTACCCCTGCTGCTACGAAAAACAGCCAGAACAGACACTGCGGA
TGCTGGAAGACAATGTGAATAGACCAGGGTACTATGAGCTACTGGAAGCGTCCATGACATGCAGAAACAGATCACGCCAC
[truncated: 1,014,780 more chars]
